# Supplementary material for: Exosome Release Delays Senescence by Disposing of Obsolete Biomolecules
Source: Adv Sci (Weinh). 2023 Jan 22;10(8):2204826. doi: 10.1002/advs.202204826 (PMC10015858; doi:10.1002/advs.202204826)
Supplement: Supplementary file 2 — Supporting Information [file ADVS-10-2204826-s001.xlsx]

## Sheet: old-young
Index	Majority protein	Accession	Majority protein group	Protein Des.	Protein Sequence	Gene name	Isoelectric Point	GRAVY	Peptide Number	Unique Peptide Number	Unique + razor Peptide Number	Peptides	Mod. Peptides	Unique + razor Peptides	Sequence coverage [%]	Mass [kDa]	Length	Q-value	Score	Found in samples	Deamidation (NQ) site positions	Oxidation (M) site positions	OLD+S-1	OLD+S-2	OLD+S-3	OLD-1	OLD-2	OLD-3	old	old+s	old+s/old	old+s/old_DiffStat	old+s/old_pvalue	old+s_CV	old_CV
1	sp|P48036|ANXA5_MOUSE	P48036	sp|P48036|ANXA5_MOUSE	Annexin A5 OS=Mus musculus OX=10090 GN=Anxa5 PE=1 SV=1		Anxa5	4.82	-0.331661	50	50	50	ADAEVLR;ADAEVLRK;ALLLLCGGEDD;AMKGLGTDEDSILNLLTSR;ATRGTVTDFPGFDGRADAEVLR;DLVDDLK;DLVDDLKSELTGK;DLVDDLKSELTGKFEK;DPDTAIDDAQVELDAQALFQAGELK;ETSGNLEQLLLAVVK;FITIFGTR;GAGTDDHTLIR;GAGTDEKVLTEIIASR;GLGTDEDSILNLLTSR;GLGTDEDSILNLLTSRSNAQR;GTVTDFPGFDGR;GTVTDFPGFDGRADAEVLR;GTVTDFPGFDGRADAEVLRK;HALKGAGTDEKVLTEIIASR;KALLLLCGGEDD;KNFATSLYSMIK;LIVAMMK;LIVAMMKPSR;LYDAYELK;MLVVLLQANR;MLVVLLQANRDPDTAIDDAQVELDAQALF…	(Acetyl (Protein N-term))ATRGTVTDFPGFDGRADAEVLR;DPDTAIDDAQ(Deamidation (NQ))VELDAQALFQAGELK;ETSGN(Deamidation (NQ))LEQLLLAVVK;GLGTDEDSILN(Deamidation (NQ))LLTSR;GLGTDEDSILN(Deamidation (NQ))LLTSRSN(Deamidation (NQ))AQ(Deamidation (NQ))R;KN(Deamidation (NQ))FATSLYSMIK;KNFATSLYSM(Oxidation (M))IK;LIVAM(Oxidation (M))MKPSR;NFATSLYSM(Oxidation (M))IK;N(Deamidation (NQ))FATSLYSMIK;(Gln->pyro-Glu)QEIAQ…	ADAEVLR;ADAEVLRK;ALLLLCGGEDD;AMKGLGTDEDSILNLLTSR;ATRGTVTDFPGFDGRADAEVLR;DLVDDLK;DLVDDLKSELTGK;DLVDDLKSELTGKFEK;DPDTAIDDAQVELDAQALFQAGELK;ETSGNLEQLLLAVVK;FITIFGTR;GAGTDDHTLIR;GAGTDEKVLTEIIASR;GLGTDEDSILNLLTSR;GLGTDEDSILNLLTSRSNAQR;GTVTDFPGFDGR;GTVTDFPGFDGRADAEVLR;GTVTDFPGFDGRADAEVLRK;HALKGAGTDEKVLTEIIASR;KALLLLCGGEDD;KNFATSLYSMIK;LIVAMMK;LIVAMMKPSR;LYDAYELK;MLVVLLQANR;MLVVLLQANRDPDTAIDDAQVELDAQALF…	96.9	35.752	319	0	323.31	OLD+S-1;OLD+S-2;OLD+S-3;OLD-1;OLD-2;OLD-3;YOUG-1;YOUG-2;YOUG-3	38;45;47;134;169;230;281;289	82;83;212;297	29425000000	37345000000	29874000000	22643000000	23705000000	23186000000	23178000000	3.22147e+10	1.38988	--	0.0144288	0.1381	0.0229
3	sp|Q62426|CYTB_MOUSE	Q62426	sp|Q62426|CYTB_MOUSE	Cystatin-B OS=Mus musculus OX=10090 GN=Cstb PE=1 SV=1		Cstb	6.82	-0.478571	9	9	9	ENQKFDVFK;ERHDELSYF;HDELSYF;MMCGAPSATMPATAETQEVADQVK;QIVAGTNLFIK;SQLESKENQKFDVFK;VDVGGDKCVHLR;VFQPLPHENKPLTLSSYQTNK;VFQPLPHENKPLTLSSYQTNKER	(Acetyl (Protein N-term))MMCGAPSATMPATAETQEVADQVK;(Gln->pyro-Glu)QIVAGTNLFIK;VFQPLPHENKPLTLSSYQTN(Deamidation (NQ))KER	ENQKFDVFK;ERHDELSYF;HDELSYF;MMCGAPSATMPATAETQEVADQVK;QIVAGTNLFIK;SQLESKENQKFDVFK;VDVGGDKCVHLR;VFQPLPHENKPLTLSSYQTNK;VFQPLPHENKPLTLSSYQTNKER	93.9	11.045	98	0	37.593	OLD+S-1;OLD+S-2;OLD+S-3;OLD-1;OLD-2;OLD-3;YOUG-1;YOUG-2;YOUG-3	88		968890000	683340000	993550000	674070000	717300000	764180000	7.18517e+08	8.81927e+08	1.22743	--	0.202037	0.1955	0.0627
4	tr|Q4FK36|Q4FK36_MOUSE	Q4FK36	tr|Q4FK36|Q4FK36_MOUSE;sp|Q9R0P5|DEST_MOUSE	Destrin OS=Mus musculus OX=10090 GN=Dstn PE=1 SV=1;Destrin OS=Mus musculus OX=10090 GN=Dstn PE=1 SV=3		Dstn	8.14	-0.261818	19	17	17	ASGVQVADEVCR;AVIFCLSADK;AVIFCLSADKK;CIVVEEGK;CIVVEEGKEILVGDVGATITDPFK;EILVGDVGATITDPFK;ESRKEELMFFLWAPEQAPLK;FPGIKHEYQANGPEDLNR;HEYQANGPEDLNR;HFVGMLPEK;HFVGMLPEKDCR;IFYDMK;KCSTPEEIK;KEELMFFLWAPEQAPLK;KFPGIKHEYQANGPEDLNR;LGGSLIVAFEGSPV;MIYASSK;MIYASSKDAIK;YALYDASFETK	(Acetyl (Protein N-term))ASGVQVADEVCR;FPGIKHEYQAN(Deamidation (NQ))GPEDLNR;HEYQAN(Deamidation (NQ))GPEDLNR;KEELM(Oxidation (M))FFLWAPEQAPLK;KFPGIKHEYQAN(Deamidation (NQ))GPEDLNR	ASGVQVADEVCR;AVIFCLSADK;AVIFCLSADKK;CIVVEEGK;CIVVEEGKEILVGDVGATITDPFK;EILVGDVGATITDPFK;ESRKEELMFFLWAPEQAPLK;FPGIKHEYQANGPEDLNR;HEYQANGPEDLNR;HFVGMLPEK;HFVGMLPEKDCR;IFYDMK;KCSTPEEIK;KEELMFFLWAPEQAPLK;KFPGIKHEYQANGPEDLNR;LGGSLIVAFEGSPV;YALYDASFETK	90.3	18.521	165	0	127.04	OLD+S-1;OLD+S-2;OLD+S-3;OLD-1;OLD-2;OLD-3;YOUG-1;YOUG-2;YOUG-3	136;138	100	4412800000	4523800000	4344900000	3917500000	4107500000	3704600000	3.90987e+09	4.42717e+09	1.13231	--	0.017567	0.0204	0.0516
5	tr|Q4FJV4|Q4FJV4_MOUSE	Q4FJV4	tr|Q4FJV4|Q4FJV4_MOUSE;sp|P10107|ANXA1_MOUSE;tr|Q4FK88|Q4FK88_MOUSE;tr|Q3U5N9|Q3U5N9_MOUSE;tr|A0A494BBD8|A0A494BBD8_MOUSE;tr|Q3US43|Q3US43_MOUSE	Annexin OS=Mus musculus OX=10090 GN=Anxa1 PE=1 SV=1;Annexin A1 OS=Mus musculus OX=10090 GN=Anxa1 PE=1 SV=2;Annexin OS=Mus musculus OX=10090 GN=Anxa1 PE=2 SV=1;Annexin OS=Mus musculus OX=10090 GN=Anxa1 PE=2 SV=1;Annexin OS=Mus musculus OX=10090 GN=Anxa1 PE=1 SV=1;Annexin OS=Mus musculus OX=10090 GN=Anxa1 PE=2 SV=1		Anxa1	6.97	-0.389595	52	1	52	AAYLQENGKPLDEVLR;AAYLQENGKPLDEVLRK;ALDLELK;ALDLELKGDIEK;ALLALAK;ALTGHLEEVVLAMLK;ALYEAGER;ALYEAGERR;AMVSEFLK;AMVSEFLKQAR;CATSTPAFFAEK;CATSTPAFFAEKLYEAMK;CLTTIVK;CQDLSVNQDLADTDAR;DITSDTSGDFR;DITSDTSGDFRK;DLAKDITSDTSGDFR;DLAKDITSDTSGDFRK;FLENQEQEYVQAVK;GAMKGLGTDEDTLIEILTTR;GDRCQDLSVNQDLADTDAR;GGPGSAVSPYPSFNVSSDVAALHK;GLGTDEDTLIEILTTR;GTDVNVFTTILTSR;GVDEATIIDILTK;GVDEATIIDILTKR;ILVALCGGN;IMVSRSEIDMNE…	AAYLQEN(Deamidation (NQ))GKPLDEVLR;AAYLQEN(Deamidation (NQ))GKPLDEVLRK;ALTGHLEEVVLAM(Oxidation (M))LK;(Acetyl (Protein N-term))AM(Oxidation (M))VSEFLK;(Acetyl (Protein N-term))AMVSEFLK;(Acetyl (Protein N-term))AMVSEFLKQAR;CQDLSVN(Deamidation (NQ))QDLADTDAR;FLENQ(Deamidation (NQ))EQEYVQAVK;GGPGSAVSPYPSFN(Deamidation (NQ))VSSDVAALHK;GTDVN(Deamidation (NQ))VFTTILTSR;KALTGHLEEVVLAM(Oxidation (M))LK;K…	AAYLQENGKPLDEVLR;AAYLQENGKPLDEVLRK;ALDLELK;ALDLELKGDIEK;ALLALAK;ALTGHLEEVVLAMLK;ALYEAGER;ALYEAGERR;AMVSEFLK;AMVSEFLKQAR;CATSTPAFFAEK;CATSTPAFFAEKLYEAMK;CLTTIVK;CQDLSVNQDLADTDAR;DITSDTSGDFR;DITSDTSGDFRK;DLAKDITSDTSGDFR;DLAKDITSDTSGDFRK;FLENQEQEYVQAVK;GAMKGLGTDEDTLIEILTTR;GDRCQDLSVNQDLADTDAR;GGPGSAVSPYPSFNVSSDVAALHK;GLGTDEDTLIEILTTR;GTDVNVFTTILTSR;GVDEATIIDILTK;GVDEATIIDILTKR;ILVALCGGN;IMVSRSEIDMNE…	90.2	38.734	346	0	323.31	OLD+S-1;OLD+S-2;OLD+S-3;OLD-1;OLD-2;OLD-3;YOUG-1;YOUG-2;YOUG-3	16;17;19;23;43;88;190;195;196;219;309;325	3;111;308	36803000000	47916000000	37049000000	25096000000	24535000000	21585000000	2.37387e+10	4.05893e+10	1.70984	up	0.0057825	0.1564	0.0795
6	tr|Q5FWJ3|Q5FWJ3_MOUSE	Q5FWJ3	tr|Q5FWJ3|Q5FWJ3_MOUSE;sp|P20152|VIME_MOUSE;tr|Q3V2S4|Q3V2S4_MOUSE;tr|Q3U6S1|Q3U6S1_MOUSE;tr|A0A0A6YWC8|A0A0A6YWC8_MOUSE;tr|Q3TFD9|Q3TFD9_MOUSE;tr|Q3UD36|Q3UD36_MOUSE;tr|Q3UAX1|Q3UAX1_MOUSE;tr|Q3TWV0|Q3TWV0_MOUSE	Vimentin OS=Mus musculus OX=10090 GN=Vim PE=1 SV=1;Vimentin OS=Mus musculus OX=10090 GN=Vim PE=1 SV=3;Vimentin OS=Mus musculus OX=10090 GN=Vim PE=2 SV=1;Vimentin OS=Mus musculus OX=10090 GN=Vim PE=2 SV=1;Vimentin OS=Mus musculus OX=10090 GN=Vim PE=1 SV=1;Vimentin OS=Mus musculus OX=10090 GN=Vim PE=2 SV=1;Vimentin (Fragment) OS=Mus musculus OX=10090 GN=Vim PE=2 SV=1;Vimentin OS=Mus musculus OX=100…		Vim	5.05	-0.833476	66	60	66	ARVEVERDNLAEDIMR;DGQVINETSQHHDDLE;DNLAEDIMR;EEAESTLQSFR;EEAESTLQSFRQDVDNASLAR;EKLQEEMLQR;EKLQEEMLQREEAESTLQSFR;EMEENFALEAANYQDTIGR;EMEENFALEAANYQDTIGRLQDEIQNMKEEMAR;ETNLESLPLVDTHSK;ETNLESLPLVDTHSKR;EYQDLLNVK;FADLSEAANR;FADLSEAANRNNDALR;FANYIDK;FANYIDKVR;GTNESLERQMREMEENFALEAANYQDTIGR;HLREYQDLLNVK;ILLAELEQLK;ILLAELEQLKGQGK;ISLPLPTFSSLNLR;KLHDEEIQELQAQIQEQHVQIDVDVSKPDLTAALR;KLLEGEESR;KVESLQEEIAFLK;…	DGQVIN(Deamidation (NQ))ETSQHHDDLE;DNLAEDIM(Oxidation (M))R;EEAESTLQSFRQDVDN(Deamidation (NQ))ASLAR;EM(Oxidation (M))EENFALEAANYQDTIGR;EMEEN(Deamidation (NQ))FALEAANYQDTIGR;EM(Oxidation (M))EEN(Deamidation (NQ))FALEAANYQDTIGR;EM(Oxidation (M))EENFALEAANYQDTIGRLQDEIQNMKEEMAR;ETN(Deamidation (NQ))LESLPLVDTHSK;EYQDLLN(Deamidation (NQ))VK;FADLSEAAN(Deamidation (NQ))R;FADLSEAAN(Deamidation (NQ))RNNDAL…	ARVEVERDNLAEDIMR;DGQVINETSQHHDDLE;DNLAEDIMR;EEAESTLQSFR;EEAESTLQSFRQDVDNASLAR;EKLQEEMLQR;EKLQEEMLQREEAESTLQSFR;EMEENFALEAANYQDTIGR;EMEENFALEAANYQDTIGRLQDEIQNMKEEMAR;ETNLESLPLVDTHSK;ETNLESLPLVDTHSKR;EYQDLLNVK;FADLSEAANR;FADLSEAANRNNDALR;FANYIDK;FANYIDKVR;GTNESLERQMREMEENFALEAANYQDTIGR;HLREYQDLLNVK;ILLAELEQLK;ILLAELEQLKGQGK;ISLPLPTFSSLNLR;KLHDEEIQELQAQIQEQHVQIDVDVSKPDLTAALR;KLLEGEESR;KVESLQEEIAFLK;…	89.3	53.687	466	0	323.31	OLD+S-1;OLD+S-2;OLD+S-3;OLD-1;OLD-2;OLD-3;YOUG-1;YOUG-2;YOUG-3	102;111;116;141;166;177;190;212;283;303;305;306;337;343;350;357;371;388;422;427;456	154;183;193;344;347;372;376;391	13937000000	14601000000	12751000000	6512000000	7238400000	7052700000	6.93437e+09	13763000000	1.98475	up	0.000176581	0.0681	0.0544
7	sp|P37804|TAGL_MOUSE	P37804	sp|P37804|TAGL_MOUSE;tr|A0A1L1STN8|A0A1L1STN8_MOUSE	Transgelin OS=Mus musculus OX=10090 GN=Tagln PE=1 SV=3;Transgelin (Fragment) OS=Mus musculus OX=10090 GN=Tagln PE=1 SV=1		Tagln	8.85	-0.607463	24	24	24	AAEDYGVIK;AAEDYGVIKTDMFQTVDLYEGK;AAEDYGVIKTDMFQTVDLYEGKDMAAVQR;ANKGPSYGMSR;DFTDSQLQEGK;GASQAGMTGYGRPR;GDPNWFMK;GPSYGMSR;HVIGLQMGSNR;KYDEELEER;LGFQVWLK;LVEWIVVQCGPDVGRPDR;LVNSLYPEGSK;LVNSLYPEGSKPVK;LVNSLYPEGSKPVKVPENPPSMVFK;NDGNYRGDPNWFMK;NGVILSK;QMEQVAQFLK;TDMFQTVDLYEGK;TDMFQTVDLYEGKDMAAVQR;TLMALGSLAVTK;TLMALGSLAVTKNDGNYR;VPENPPSMVFK;YDEELEER	AAEDYGVIKTDMFQ(Deamidation (NQ))TVDLYEGKDMAAVQR;(Acetyl (Protein N-term))AN(Deamidation (NQ))KGPSYGMSR;(Acetyl (Protein N-term))ANKGPSYGMSR;LVN(Deamidation (NQ))SLYPEGSKPVK;LVN(Deamidation (NQ))SLYPEGSKPVKVPENPPSMVFK;NDGN(Deamidation (NQ))YRGDPNWFMK;N(Deamidation (NQ))GVILSK;QM(Oxidation (M))EQVAQFLK;(Gln->pyro-Glu)QMEQVAQFLK;TDM(Oxidation (M))FQTVDLYEGK;TDMFQTVDLYEGKDM(Oxidation (M))AAVQR;TLM(Ox…	AAEDYGVIK;AAEDYGVIKTDMFQTVDLYEGK;AAEDYGVIKTDMFQTVDLYEGKDMAAVQR;ANKGPSYGMSR;DFTDSQLQEGK;GASQAGMTGYGRPR;GDPNWFMK;GPSYGMSR;HVIGLQMGSNR;KYDEELEER;LGFQVWLK;LVEWIVVQCGPDVGRPDR;LVNSLYPEGSK;LVNSLYPEGSKPVK;LVNSLYPEGSKPVKVPENPPSMVFK;NDGNYRGDPNWFMK;NGVILSK;QMEQVAQFLK;TDMFQTVDLYEGK;TDMFQTVDLYEGKDMAAVQR;TLMALGSLAVTK;TLMALGSLAVTKNDGNYR;VPENPPSMVFK;YDEELEER	89.1	22.576	201	0	163.4	OLD+S-1;OLD+S-2;OLD+S-3;OLD-1;OLD-2;OLD-3;YOUG-1;YOUG-2;YOUG-3	3;67;113;141;144;150	91;111;123;131	4413000000	4801700000	4067200000	3352600000	3672800000	3612500000	3.54597e+09	4427300000	1.24855	--	0.0165417	0.083	0.048
10	sp|Q9QYB1|CLIC4_MOUSE	Q9QYB1	sp|Q9QYB1|CLIC4_MOUSE;tr|Q543N5|Q543N5_MOUSE	Chloride intracellular channel protein 4 OS=Mus musculus OX=10090 GN=Clic4 PE=1 SV=3;Chloride intracellular channel protein OS=Mus musculus OX=10090 GN=Clic4 PE=1 SV=1		Clic4	5.44	-0.399605	25	24	25	AGSDGESIGNCPFSQR;ALSMPLNGLK;ALSMPLNGLKEEDKEPLIELFVK;DEFTNTCPSDKEVEIAYSDVAK;DEFTNTCPSDKEVEIAYSDVAKR;EEDKEPLIELFVK;EVEIAYSDVAK;FLDGDEMTLADCNLLPK;FSAYIK;FSAYIKNSRPEANEALER;GMTGIWR;GVVFSVTTVDLK;GVVFSVTTVDLKR;HPESNTAGMDIFAK;KPADLQNLAPGTHPPFITFNSEVK;LDEYLNSPLPDEIDENSMEDIK;LDEYLNSPLPDEIDENSMEDIKFSTR;NSRPEANEALER;RFLDGDEMTLADCNLLPK;TDVNKIEEFLEEVLCPPK;TLQKLDEYLNSPLPDEIDENSMEDIK;TLQKLDEYLNSPLPDEIDENSMEDIKF…	(Acetyl (Protein N-term))ALSMPLN(Deamidation (NQ))GLK;(Acetyl (Protein N-term))ALSMPLN(Deamidation (NQ))GLKEEDKEPLIELFVK;(Acetyl (Protein N-term))ALSM(Oxidation (M))PLN(Deamidation (NQ))GLKEEDKEPLIELFVK;DEFTN(Deamidation (NQ))TCPSDKEVEIAYSDVAKR;FSAYIKN(Deamidation (NQ))SRPEANEALER;HPESN(Deamidation (NQ))TAGMDIFAK;KPADLQNLAPGTHPPFITFN(Deamidation (NQ))SEVK;LDEYLN(Deamidation (NQ))SPLPDEIDENSMEDIK;…	AGSDGESIGNCPFSQR;ALSMPLNGLK;ALSMPLNGLKEEDKEPLIELFVK;DEFTNTCPSDKEVEIAYSDVAK;DEFTNTCPSDKEVEIAYSDVAKR;EEDKEPLIELFVK;EVEIAYSDVAK;FLDGDEMTLADCNLLPK;FSAYIK;FSAYIKNSRPEANEALER;GMTGIWR;GVVFSVTTVDLK;GVVFSVTTVDLKR;HPESNTAGMDIFAK;KPADLQNLAPGTHPPFITFNSEVK;LDEYLNSPLPDEIDENSMEDIK;LDEYLNSPLPDEIDENSMEDIKFSTR;NSRPEANEALER;RFLDGDEMTLADCNLLPK;TDVNKIEEFLEEVLCPPK;TLQKLDEYLNSPLPDEIDENSMEDIK;TLQKLDEYLNSPLPDEIDENSMEDIKF…	87	28.729	253	0	202.21	OLD+S-1;OLD+S-2;OLD+S-3;OLD-1;OLD-2;OLD-3;YOUG-1;YOUG-2;YOUG-3	8;81;115;131;156;166;223;232	5	1457200000	1703400000	1245000000	1446500000	1349700000	1455100000	1417100000	1.46853e+09	1.03629	--	0.779424	0.1562	0.0413
11	tr|Q6ZWX2|Q6ZWX2_MOUSE	Q6ZWX2	tr|Q6ZWX2|Q6ZWX2_MOUSE;sp|P20065|TYB4_MOUSE	Thymosin beta OS=Mus musculus OX=10090 GN=Tmsb4x PE=2 SV=1;Thymosin beta-4 OS=Mus musculus OX=10090 GN=Tmsb4x PE=1 SV=1		Tmsb4x	5.02	-1.62045	6	6	6	NPLPSKETIEQEK;NPLPSKETIEQEKQAGES;SDKPDMAEIEK;SDKPDMAEIEKFDK;TETQEKNPLPSK;TETQEKNPLPSKETIEQEK	(Acetyl (Protein N-term))SDKPDMAEIEK;(Acetyl (Protein N-term))SDKPDM(Oxidation (M))AEIEKFDK;(Acetyl (Protein N-term))SDKPDMAEIEKFDK	NPLPSKETIEQEK;NPLPSKETIEQEKQAGES;SDKPDMAEIEK;SDKPDMAEIEKFDK;TETQEKNPLPSK;TETQEKNPLPSKETIEQEK	86.4	5.0526	44	0	130.18	OLD+S-1;OLD+S-2;OLD+S-3;OLD-1;OLD-2;OLD-3;YOUG-1;YOUG-2;YOUG-3		7	5646000000	2084600000	5445900000	5312500000	5838200000	5388400000	5.51303e+09	4.39217e+09	0.796688	--	0.430934	0.4556	0.0515
13	sp|P0DP28|CALM3_MOUSE	P0DP28	sp|P0DP28|CALM3_MOUSE;sp|P0DP27|CALM2_MOUSE;sp|P0DP26|CALM1_MOUSE;tr|Q3UKW2|Q3UKW2_MOUSE;tr|A0A3Q4EHJ0|A0A3Q4EHJ0_MOUSE	Calmodulin-3 OS=Mus musculus OX=10090 GN=Calm3 PE=1 SV=1;Calmodulin-2 OS=Mus musculus OX=10090 GN=Calm2 PE=1 SV=1;Calmodulin-1 OS=Mus musculus OX=10090 GN=Calm1 PE=1 SV=1;Calmodulin OS=Mus musculus OX=10090 PE=1 SV=1;Calmodulin-1 OS=Mus musculus OX=10090 GN=Calm1 PE=1 SV=1		Calm3	4.09	-0.653691	12	12	12	ADQLTEEQIAEFK;ADQLTEEQIAEFKEAFSLFDKDGDGTITTK;DGNGYISAAELR;DTDSEEEIR;DTDSEEEIREAFR;EADIDGDGQVNYEEFVQMMTAK;EAFSLFDK;EAFSLFDKDGDGTITTK;ELGTVMR;MKDTDSEEEIREAFR;SLGQNPTEAELQDMINEVDADGNGTIDFPEFLTMMAR;VFDKDGNGYISAAELR	(Acetyl (Protein N-term))ADQLTEEQIAEFK;(Acetyl (Protein N-term))ADQLTEEQIAEFKEAFSLFDKDGDGTITTK;(Acetyl (Protein N-term))ADQLTEEQ(Deamidation (NQ))IAEFKEAFSLFDKDGDGTITTK;DGN(Deamidation (NQ))GYISAAELR;EADIDGDGQVNYEEFVQM(Oxidation (M))MTAK;EADIDGDGQVN(Deamidation (NQ))YEEFVQMMTAK;M(Oxidation (M))KDTDSEEEIREAFR;SLGQNPTEAELQDMINEVDADGN(Deamidation (NQ))GTIDFPEFLTMMAR;VFDKDGN(Deamidation (NQ))GYISAAELR	ADQLTEEQIAEFK;ADQLTEEQIAEFKEAFSLFDKDGDGTITTK;DGNGYISAAELR;DTDSEEEIR;DTDSEEEIREAFR;EADIDGDGQVNYEEFVQMMTAK;EAFSLFDK;EAFSLFDKDGDGTITTK;ELGTVMR;MKDTDSEEEIREAFR;SLGQNPTEAELQDMINEVDADGNGTIDFPEFLTMMAR;VFDKDGNGYISAAELR	85.2	16.837	149	0	246.39	OLD+S-1;OLD+S-2;OLD+S-3;OLD-1;OLD-2;OLD-3;YOUG-1;YOUG-2;YOUG-3	9;61;98;138	77;145;146	10348000000	15941000000	11104000000	14929000000	15410000000	14533000000	1.49573e+10	1.24643e+10	0.833326	--	0.271725	0.2435	0.0294
17	sp|P45591|COF2_MOUSE	P45591	sp|P45591|COF2_MOUSE;tr|Q3UHW9|Q3UHW9_MOUSE	Cofilin-2 OS=Mus musculus OX=10090 GN=Cfl2 PE=1 SV=1;ADF-H domain-containing protein OS=Mus musculus OX=10090 GN=Cfl2 PE=1 SV=1		Cfl2	7.66	-0.387952	16	11	11	ASGVTVNDEVIK;ASGVTVNDEVIKVFNDMK;AVLFCLSDDKR;ESKKEDLVFIFWAPESAPLK;FTGIKHEWQVNGLDDIKDR;HEWQVNGLDDIKDR;KEDLVFIFWAPESAPLK;LGGSVVVSLEGKPL;LLPLNDCR;MIYASSK;MIYASSKDAIK;QIIVEEAK;QILVGDIGDTVEDPYTSFVK;VFNDMK;YALYDATYETK;YALYDATYETKESK	(Acetyl (Protein N-term))ASGVTVNDEVIK;(Acetyl (Protein N-term))ASGVTVNDEVIKVFN(Deamidation (NQ))DMK;FTGIKHEWQVN(Deamidation (NQ))GLDDIKDR;HEWQVN(Deamidation (NQ))GLDDIKDR;LLPLN(Deamidation (NQ))DCR;(Gln->pyro-Glu)QIIVEEAK;(Gln->pyro-Glu)QILVGDIGDTVEDPYTSFVK	ASGVTVNDEVIK;ASGVTVNDEVIKVFNDMK;AVLFCLSDDKR;ESKKEDLVFIFWAPESAPLK;FTGIKHEWQVNGLDDIKDR;HEWQVNGLDDIKDR;KEDLVFIFWAPESAPLK;LGGSVVVSLEGKPL;LLPLNDCR;QIIVEEAK;QILVGDIGDTVEDPYTSFVK	84.3	18.709	166	0	38.862	OLD+S-1;OLD+S-2;OLD+S-3;OLD-1;OLD-2;OLD-3;YOUG-1;YOUG-2;YOUG-3	16;78;138		692970000	939510000	664740000	920380000	916650000	1197800000	1011610000	765740000	0.756952	--	0.114451	0.1974	0.1594
18	tr|E9Q616|E9Q616_MOUSE	E9Q616	tr|E9Q616|E9Q616_MOUSE	AHNAK nucleoprotein (desmoyokin) OS=Mus musculus OX=10090 GN=Ahnak PE=1 SV=1		Ahnak	5.92	-0.470562	351	304	351	ADCDVSVPK;ADIDVSGPKVDIDVPDLDIEGPEGK;ADIDVSGPKVDIEAPDVSIEGPEGK;ADIKTPTVDVTVPEAELNVDSPEINIGGK;ADLDISGTKVEVSAPDVSIEGSEGK;ADLDISGTKVEVSAPDVSIEGSEGKLK;ADLDVSGPKVDIDVPDVNIEGPDAK;ADLDVSGPKVDIDVPDVNVEGPDMK;ADLDVSGPKVDIEGPNVNIEGPEGK;ADVDASLPEVEGGVK;ADVDASLPEVEGGVKVPDVDIK;ADVDASLPEVEGGVKVPDVDIKGPK;ADVDISVPK;ADVDISVPKLDISAPDLNLEGPEGK;AEAPLPSPK;AEGEIKVPDVELK;AEGPDVAVDLPK;AEGPEVDVNLPK;AEGPEVDVNLPKADLDVSGPK;AE…	AEGPEVDVN(Deamidation (NQ))LPK;AN(Deamidation (NQ))IDVSGPKVDIDVPDVNIEGPDAK;AN(Deamidation (NQ))IDVSGPKVDIDVPDVNIEGPEGK;APDVQLNAPDVDVHGPEWN(Deamidation (NQ))LK;DDGVFVQEVMQN(Deamidation (NQ))SPAAR;EGVKDIDITSPEFM(Oxidation (M))IK;FGVSAGLDGQ(Deamidation (NQ))IPEVGLSVSAPESSVGHK;GDIN(Deamidation (NQ))IEGPSMNIEGPELNVECPEGSLKGPK;GPQVSSSLN(Deamidation (NQ))LDTSK;GSGMDVN(Deamidation (NQ))LKGPQISAPSMDFNLEGP…	ADCDVSVPK;ADIDVSGPKVDIDVPDLDIEGPEGK;ADIDVSGPKVDIEAPDVSIEGPEGK;ADIKTPTVDVTVPEAELNVDSPEINIGGK;ADLDISGTKVEVSAPDVSIEGSEGK;ADLDISGTKVEVSAPDVSIEGSEGKLK;ADLDVSGPKVDIDVPDVNIEGPDAK;ADLDVSGPKVDIDVPDVNVEGPDMK;ADLDVSGPKVDIEGPNVNIEGPEGK;ADVDASLPEVEGGVK;ADVDASLPEVEGGVKVPDVDIK;ADVDASLPEVEGGVKVPDVDIKGPK;ADVDISVPK;ADVDISVPKLDISAPDLNLEGPEGK;AEAPLPSPK;AEGEIKVPDVELK;AEGPDVAVDLPK;AEGPEVDVNLPK;AEGPEVDVNLPKADLDVSGPK;AE…	84	604.25	5656	0	323.31	OLD+S-1;OLD+S-2;OLD+S-3;OLD-1;OLD-2;OLD-3;YOUG-1;YOUG-2;YOUG-3	41;195;201;325;553;583;673;771;1202;1362;1657;1901;2573;2953;3029;3151;3199;3232;3358;4245;4947;5221;5226;5380;5389;5554	182;1359;1366;2567;3145;5127	5675500000	6426300000	5671400000	6501000000	6425500000	6303000000	6.40983e+09	5924400000	0.924267	--	0.131421	0.0734	0.0156
20	sp|P17182|ENOA_MOUSE	P17182	sp|P17182|ENOA_MOUSE;tr|Q5FW97|Q5FW97_MOUSE;tr|Q6PHC1|Q6PHC1_MOUSE	Alpha-enolase OS=Mus musculus OX=10090 GN=Eno1 PE=1 SV=3;Phosphopyruvate hydratase OS=Mus musculus OX=10090 GN=EG433182 PE=1 SV=1;Phosphopyruvate hydratase OS=Mus musculus OX=10090 GN=Eno1 PE=1 SV=1		Eno1	6.37	-0.200691	41	35	41	AAVPSGASTGIYEALELR;AAVPSGASTGIYEALELRDNDK;AAVPSGASTGIYEALELRDNDKTR;AGYTDQVVIGMDVAASEFYR;DATNVGDEGGFAPNILENK;DATNVGDEGGFAPNILENKEALELLK;EALELLK;EIFDSRGNPTVEVDLYTAK;FTASAGIQVVGDDLTVTNPK;FTASAGIQVVGDDLTVTNPKR;GNPTVEVDLYTAK;GVPLYR;GVSQAVEHINK;HIADLAGNPEVILPVPAFNVINGGSHAGNK;IDKLMIEMDGTENK;IDKLMIEMDGTENKSK;IEEELGSK;IGAEVYHNLK;KVNVVEQEKIDK;LAMQEFMILPVGASSFR;LAQSNGWGVMVSHR;LMIEMDGTENK;LMIEMDGTENKSK;SCNCL…	AAVPSGASTGIYEALELRDN(Deamidation (NQ))DK;AAVPSGASTGIYEALELRDN(Deamidation (NQ))DKTR;AGYTDQVVIGM(Oxidation (M))DVAASEFYR;DATNVGDEGGFAPN(Deamidation (NQ))ILENK;DATNVGDEGGFAPN(Deamidation (NQ))ILENKEALELLK;HIADLAGNPEVILPVPAFNVIN(Deamidation (NQ))GGSHAGNK;IGAEVYHN(Deamidation (NQ))LK;LAQSN(Deamidation (NQ))GWGVM(Oxidation (M))VSHR;LAQSN(Deamidation (NQ))GWGVMVSHR;LM(Oxidation (M))IEMDGTENK;LMIEMDGTEN…	AAVPSGASTGIYEALELR;AAVPSGASTGIYEALELRDNDK;AAVPSGASTGIYEALELRDNDKTR;AGYTDQVVIGMDVAASEFYR;DATNVGDEGGFAPNILENK;DATNVGDEGGFAPNILENKEALELLK;EALELLK;EIFDSRGNPTVEVDLYTAK;FTASAGIQVVGDDLTVTNPK;FTASAGIQVVGDDLTVTNPKR;GNPTVEVDLYTAK;GVPLYR;GVSQAVEHINK;HIADLAGNPEVILPVPAFNVINGGSHAGNK;IDKLMIEMDGTENK;IDKLMIEMDGTENKSK;IEEELGSK;IGAEVYHNLK;KVNVVEQEKIDK;LAMQEFMILPVGASSFR;LAQSNGWGVMVSHR;LMIEMDGTENK;LMIEMDGTENKSK;SCNCL…	83.2	47.14	434	0	323.31	OLD+S-1;OLD+S-2;OLD+S-3;OLD-1;OLD-2;OLD-3;YOUG-1;YOUG-2;YOUG-3	52;102;154;161;191;206;216;220;363	94;97;244;368	10036000000	12280000000	10191000000	8906800000	8089400000	8923600000	8.63993e+09	1.08357e+10	1.25414	--	0.0369922	0.1157	0.0552
24	sp|Q9DCX2|ATP5H_MOUSE	Q9DCX2	sp|Q9DCX2|ATP5H_MOUSE;tr|B1ASE2|B1ASE2_MOUSE	ATP synthase subunit d, mitochondrial OS=Mus musculus OX=10090 GN=Atp5pd PE=1 SV=3;ATP synthase subunit d, mitochondrial (Fragment) OS=Mus musculus OX=10090 GN=Atp5h PE=1 SV=1		Atp5pd	5.52	-0.649689	13	12	13	ANVAKPGLVDDFEK;ANVAKPGLVDDFEKK;IPVPEDKYTALVDQEEKEDVK;KYPYWPHQPIENL;LASLSEKPPAIDWAYYR;NIIPFDQMTIDDLNEIFPETK;NIIPFDQMTIDDLNEIFPETKLDK;QLEKMR;SCAEFVSGSQLR;SWNETFHAR;TIDWVSFVEVMPQNQK;YPYWPHQPIENL;YTALVDQEEKEDVK	(Gln->pyro-Glu)QLEKMR	ANVAKPGLVDDFEK;ANVAKPGLVDDFEKK;IPVPEDKYTALVDQEEKEDVK;KYPYWPHQPIENL;LASLSEKPPAIDWAYYR;NIIPFDQMTIDDLNEIFPETK;NIIPFDQMTIDDLNEIFPETKLDK;QLEKMR;SCAEFVSGSQLR;SWNETFHAR;TIDWVSFVEVMPQNQK;YPYWPHQPIENL;YTALVDQEEKEDVK	82.6	18.749	161	0	57.377	OLD+S-1;OLD+S-2;OLD+S-3;OLD-1;OLD-2;OLD-3;YOUG-1;YOUG-2;YOUG-3			99009000	140540000	52699000	171830000	207720000	368720000	2.49423e+08	97416000	0.390565	--	0.0588544	0.4511	0.4204
25	sp|Q61599|GDIR2_MOUSE	Q61599	sp|Q61599|GDIR2_MOUSE	Rho GDP-dissociation inhibitor 2 OS=Mus musculus OX=10090 GN=Arhgdib PE=1 SV=3		Arhgdib	4.95	-0.7275	16	16	16	ATFMVGSYGPRPEEYEFLTPVEEAPK;DAQPQLEEADDDLDSK;DAQPQLEEADDDLDSKLNYKPPPQK;DIVSGLK;DTFVLK;DTFVLKEGIEYR;ELQEMDKDDESLTK;KTLLGDVPVVADPTVPNVTVTR;LSLVCDSAPGPITMDLTGDLEALKK;SFFTDDDKQDHLTWEWNLAIK;SFFTDDDKQDHLTWEWNLAIKK;SLKELQEMDKDDESLTK;TEKDAQPQLEEADDDLDSK;TLLGDVPVVADPTVPNVTVTR;VDKATFMVGSYGPRPEEYEFLTPVEEAPK;VNKDIVSGLK	ATFM(Oxidation (M))VGSYGPRPEEYEFLTPVEEAPK;(Acetyl (Protein N-term))TEKDAQPQLEEADDDLDSK;TLLGDVPVVADPTVPN(Deamidation (NQ))VTVTR	ATFMVGSYGPRPEEYEFLTPVEEAPK;DAQPQLEEADDDLDSK;DAQPQLEEADDDLDSKLNYKPPPQK;DIVSGLK;DTFVLK;DTFVLKEGIEYR;ELQEMDKDDESLTK;KTLLGDVPVVADPTVPNVTVTR;LSLVCDSAPGPITMDLTGDLEALKK;SFFTDDDKQDHLTWEWNLAIK;SFFTDDDKQDHLTWEWNLAIKK;SLKELQEMDKDDESLTK;TEKDAQPQLEEADDDLDSK;TLLGDVPVVADPTVPNVTVTR;VDKATFMVGSYGPRPEEYEFLTPVEEAPK;VNKDIVSGLK	82.5	22.851	200	0	177.43	OLD+S-1;OLD+S-2;OLD+S-3;OLD-1;OLD-2;OLD-3;YOUG-1;YOUG-2;YOUG-3	65	141	2336100000	2190600000	2134300000	1832700000	1635800000	1707200000	1.72523e+09	2.22033e+09	1.28698	--	0.00406906	0.0469	0.0578
26	tr|Q5FWB7|Q5FWB7_MOUSE	Q5FWB7	tr|Q5FWB7|Q5FWB7_MOUSE;sp|P05064|ALDOA_MOUSE;tr|A6ZI44|A6ZI44_MOUSE;tr|Q6NY00|Q6NY00_MOUSE;tr|D3YWI1|D3YWI1_MOUSE;tr|Q9CPQ9|Q9CPQ9_MOUSE;tr|A6ZI46|A6ZI46_MOUSE;tr|D3Z510|D3Z510_MOUSE;tr|A0A0U1RPN8|A0A0U1RPN8_MOUSE	Fructose-bisphosphate aldolase OS=Mus musculus OX=10090 GN=Aldoa PE=1 SV=1;Fructose-bisphosphate aldolase A OS=Mus musculus OX=10090 GN=Aldoa PE=1 SV=2;Fructose-bisphosphate aldolase OS=Mus musculus OX=10090 GN=Aldoa PE=1 SV=1;Fructose-bisphosphate aldolase OS=Mus musculus OX=10090 GN=Aldoa PE=2 SV=1;Fructose-bisphosphate aldolase (Fragment) OS=Mus musculus OX=10090 GN=Aldoa PE=1 SV=8;Fructose-bi…		Aldoa	8.3	-0.270055	25	22	25	AAQEEYIK;ADDGRPFPQVIK;ALANSLACQGK;ALQASALK;ALSDHHVYLEGTLLKPNMVTPGHACTQK;CQYVTEK;ELSDIAHR;FSNEEIAMATVTALR;FSNEEIAMATVTALRR;GILAADESTGSIAK;GILAADESTGSIAKR;GVVPLAGTNGETTTQGLDGLSER;IGEHTPSALAIMENANVLAR;KELSDIAHR;LQSIGTENTEENR;LQSIGTENTEENRR;PHPYPALTPEQK;QLLLTADDR;QLLLTADDRVNPCIGGVILFHETLYQK;RLQSIGTENTEENRR;TVPPAVTGVTFLSGGQSEEEASINLNAINK;VDKGVVPLAGTNGETTTQGLDGLSER;VLAAVYK;YASICQQNGIVPIVEPEILPDGDHDLKR;…	ALAN(Deamidation (NQ))SLACQGK;FSN(Deamidation (NQ))EEIAMATVTALR;FSNEEIAM(Oxidation (M))ATVTALR;FSNEEIAM(Oxidation (M))ATVTALRR;FSN(Deamidation (NQ))EEIAMATVTALRR;GVVPLAGTN(Deamidation (NQ))GETTTQGLDGLSER;IGEHTPSALAIMENAN(Deamidation (NQ))VLAR;IGEHTPSALAIM(Oxidation (M))ENANVLAR;LQSIGTEN(Deamidation (NQ))TEENRR;LQSIGTEN(Deamidation (NQ))TEEN(Deamidation (NQ))RR;(Gln->pyro-Glu)QLLLTADDR;RLQSIGTENTE…	AAQEEYIK;ADDGRPFPQVIK;ALANSLACQGK;ALQASALK;ALSDHHVYLEGTLLKPNMVTPGHACTQK;CQYVTEK;ELSDIAHR;FSNEEIAMATVTALR;FSNEEIAMATVTALRR;GILAADESTGSIAK;GILAADESTGSIAKR;GVVPLAGTNGETTTQGLDGLSER;IGEHTPSALAIMENANVLAR;KELSDIAHR;LQSIGTENTEENR;LQSIGTENTEENRR;PHPYPALTPEQK;QLLLTADDR;QLLLTADDRVNPCIGGVILFHETLYQK;RLQSIGTENTEENRR;TVPPAVTGVTFLSGGQSEEEASINLNAINK;VDKGVVPLAGTNGETTTQGLDGLSER;VLAAVYK;YASICQQNGIVPIVEPEILPDGDHDLKR;…	82.4	39.355	364	0	323.31	OLD+S-1;OLD+S-2;OLD+S-3;OLD-1;OLD-2;OLD-3;YOUG-1;YOUG-2;YOUG-3	51;55;120;167;169;179;180;181;246;335;361	165;251	4604300000	4991800000	4656100000	4511000000	4507300000	4395900000	4471400000	4.75073e+09	1.06247	--	0.0875232	0.0443	0.0146
27	sp|P28667|MRP_MOUSE	P28667	sp|P28667|MRP_MOUSE	MARCKS-related protein OS=Mus musculus OX=10090 GN=Marcksl1 PE=1 SV=2		Marcksl1	4.6	-1.193	11	11	11	AAATPESQEPQAK;EGDTEEEAGPQAAEPSTPSGPESGPTPASAEQNE;EGGGDSSASSPTEEEQEQGEMSACSDEGTAQEGK;GAEASAASKEGDTEEEAGPQAAEPSTPSGPESGPTPASAEQNE;GDVTAEEAAGASPAK;GDVTAEEAAGASPAKANGQENGHVR;GEGESPPVNGTDEAAGATGDAIEPAPPSQEAEAK;GEGESPPVNGTDEAAGATGDAIEPAPPSQEAEAKGEVAPK;KEGGGDSSASSPTEEEQEQGEMSACSDEGTAQEGK;LSGLSFK;LSGLSFKR	GDVTAEEAAGASPAKAN(Deamidation (NQ))GQEN(Deamidation (NQ))GHVR;GEGESPPVN(Deamidation (NQ))GTDEAAGATGDAIEPAPPSQEAEAK;GEGESPPVN(Deamidation (NQ))GTDEAAGATGDAIEPAPPSQEAEAKGEVAPK	AAATPESQEPQAK;EGDTEEEAGPQAAEPSTPSGPESGPTPASAEQNE;EGGGDSSASSPTEEEQEQGEMSACSDEGTAQEGK;GAEASAASKEGDTEEEAGPQAAEPSTPSGPESGPTPASAEQNE;GDVTAEEAAGASPAK;GDVTAEEAAGASPAKANGQENGHVR;GEGESPPVNGTDEAAGATGDAIEPAPPSQEAEAK;GEGESPPVNGTDEAAGATGDAIEPAPPSQEAEAKGEVAPK;KEGGGDSSASSPTEEEQEQGEMSACSDEGTAQEGK;LSGLSFK;LSGLSFKR	82	20.165	200	0	173.08	OLD+S-1;OLD+S-2;OLD+S-3;OLD-1;OLD-2;OLD-3;YOUG-1;YOUG-2;YOUG-3	27;31;52		2847300000	1513200000	2401000000	2381100000	2018700000	2564700000	2321500000	2.25383e+09	0.970852	--	0.786294	0.3013	0.1197
28	sp|Q9JHS3|LTOR2_MOUSE	Q9JHS3	sp|Q9JHS3|LTOR2_MOUSE	Ragulator complex protein LAMTOR2 OS=Mus musculus OX=10090 GN=Lamtor2 PE=1 SV=1		Lamtor2	5.3	0.1048	6	6	6	ALTQVLSQANTGGVQSTLLLNNEGSLLAYSGYGDTDAR;AQALVQYLEEPLTQVAAS;ETVGFGMLK;FILMDCMEGR;VTAAIASNIWAAYDR;VTAAIASNIWAAYDRNGNQAFNEDSLK	VTAAIASNIWAAYDRN(Deamidation (NQ))GNQAFNEDSLK	ALTQVLSQANTGGVQSTLLLNNEGSLLAYSGYGDTDAR;AQALVQYLEEPLTQVAAS;ETVGFGMLK;FILMDCMEGR;VTAAIASNIWAAYDR;VTAAIASNIWAAYDRNGNQAFNEDSLK	81.6	13.48	125	0	36.936	OLD+S-1;OLD+S-2;OLD+S-3;OLD-1;OLD-2;OLD-3;YOUG-1;YOUG-2;YOUG-3	59		343150000	463530000	376040000	280570000	281750000	250950000	271090000	394240000	1.45428	--	0.0190521	0.1578	0.0644
31	tr|Q3UDK4|Q3UDK4_MOUSE	Q3UDK4	tr|Q3UDK4|Q3UDK4_MOUSE	Annexin OS=Mus musculus OX=10090 GN=Anxa6 PE=2 SV=1		Anxa6	5.43	-0.446211	83	1	1	AINEAYKEDYHK;AINEAYKEDYHKSLENALSSDTSGHFR;ALLALCGGED;AMEGAGTDEKTLIEILATR;AMKGIGTDEATIIDIVTHR;CLIEILASR;DAFVAIVQSVK;DAISGVGTDEK;DAISGVGTDEKCLIEILASR;DAYERDLESDIIGDTSGHFQK;DLESDIIGDTSGHFQK;DLIEDLK;DLIEDLKYELTGK;DLIEDLKYELTGKFER;DLMADLK;DLMADLKSEISGDLAR;DQAQEDAQVAAEILEIADTPSGDK;DQAQEDAQVAAEILEIADTPSGDKTSLETR;EEGGENRDQAQEDAQVAAEILEIADTPSGDK;EEGGENRDQAQEDAQVAAEILEIADTPSGDKTSLETR;EFIEKYDK;EIKDAISGVGTDEK…	AIN(Deamidation (NQ))EAYKEDYHK;AIN(Deamidation (NQ))EAYKEDYHKSLENALSSDTSGHFR;AM(Oxidation (M))EGAGTDEKTLIEILATR;DLESDIIGDTSGHFQ(Deamidation (NQ))K;DLM(Oxidation (M))ADLKSEISGDLAR;EEGGENRDQAQEDAQ(Deamidation (NQ))VAAEILEIADTPSGDKTSLETR;EM(Oxidation (M))SGDVKDAFVAIVQSVK;EN(Deamidation (NQ))DDVVSEDLVQQDVQDLYEAGELK;FM(Oxidation (M))TVLCTR;GSVHDFPEFDANQDAEALYTAM(Oxidation (M))K;GSVHDFPEFDAN(Deamidatio…	AINEAYKEDYHKSLENALSSDTSGHFR	80.5	75.983	673	0.0029115	1.6858	OLD-1;OLD-3	23;24;124;126;129;155;163;168;178;307;361;474;508;524;571;636	33;157;286;414;433;434;448;548;582;662	0	0	0	113170000	0	133260000	123215000	0	1e-07	only in control	--	--	0.1153
32	tr|Q564G1|Q564G1_MOUSE	Q564G1	tr|Q564G1|Q564G1_MOUSE;tr|F8WID5|F8WID5_MOUSE;tr|B7ZNL3|B7ZNL3_MOUSE	Tropomyosin 1, alpha OS=Mus musculus OX=10090 GN=Tpm1 PE=2 SV=1;Tropomyosin alpha-1 chain OS=Mus musculus OX=10090 GN=Tpm1 PE=1 SV=1;Tpm1 protein OS=Mus musculus OX=10090 GN=Tpm1 PE=1 SV=1		Tpm1	4.71	-1.04859	37	0	37	AEFAER;AQKDEEKMEIQEIQLK;ATDAEADVASLNR;ATDAEADVASLNRR;CAELEEELK;CAELEEELKTVTNNLK;DAQEKLELAEK;EENLSMHQMLDQTLLELNNM;GTEDELDKYSEALK;GTEDELDKYSEALKDAQEK;HIAEDADRKYEEVAR;IQLVEEELDR;IQLVEEELDRAQER;KATDAEADVASLNR;KATDAEADVASLNRR;KLVIIESDLER;KLVIIESDLERAEER;LATALQK;LATALQKLEEAEK;LATALQKLEEAEKAADESER;LDKENALDR;LDKENALDRAEQAEADK;LEEAEKAADESER;LKGTEDELDKYSEALK;LVIIESDLER;LVIIESDLERAEER;LVIIESDLERAEERAELSEGK;…	ATDAEADVASLN(Deamidation (NQ))RR;CAELEEELKTVTN(Deamidation (NQ))NLK;EENLSMHQMLDQTLLELN(Deamidation (NQ))NM;EEN(Deamidation (NQ))LSMHQMLDQTLLELNNM(Oxidation (M));KATDAEADVASLN(Deamidation (NQ))RR;(Gln->pyro-Glu)QLEDELVSLQK;(Gln->pyro-Glu)QLEDELVSLQKK;VAHAKEENLSMHQMLDQTLLELNNM(Oxidation (M));VAHAKEENLSMHQMLDQTLLELNN(Deamidation (NQ))M;VAHAKEENLSMHQMLDQTLLELNN(Deamidation (NQ))M(Oxidation (M))	AEFAER;AQKDEEKMEIQEIQLK;ATDAEADVASLNR;ATDAEADVASLNRR;CAELEEELK;CAELEEELKTVTNNLK;DAQEKLELAEK;EENLSMHQMLDQTLLELNNM;GTEDELDKYSEALK;GTEDELDKYSEALKDAQEK;HIAEDADRKYEEVAR;IQLVEEELDR;IQLVEEELDRAQER;KATDAEADVASLNR;KATDAEADVASLNRR;KLVIIESDLER;KLVIIESDLERAEER;LATALQK;LATALQKLEEAEK;LATALQKLEEAEKAADESER;LDKENALDR;LDKENALDRAEQAEADK;LEEAEKAADESER;LKGTEDELDKYSEALK;LVIIESDLER;LVIIESDLERAEER;LVIIESDLERAEERAELSEGK;…	80.3	32.708	284	0	323.31	OLD+S-1;OLD+S-2;OLD+S-3;OLD-1;OLD-2;OLD-3;YOUG-1;YOUG-2;YOUG-3	89;202;203;276;282;283	284	7454700000	7579800000	6436300000	5179600000	5634400000	5718800000	5.51093e+09	7.15693e+09	1.29868	--	0.0126732	0.0876	0.0526
33	tr|Q5YLW3|Q5YLW3_MOUSE	Q5YLW3	tr|Q5YLW3|Q5YLW3_MOUSE;sp|P62908|RS3_MOUSE;tr|Q9CZP6|Q9CZP6_MOUSE;tr|Q3UCL7|Q3UCL7_MOUSE;tr|Q9D0A2|Q9D0A2_MOUSE;tr|Q3UK56|Q3UK56_MOUSE;tr|D3YV43|D3YV43_MOUSE;tr|A0A140LI77|A0A140LI77_MOUSE	40S ribosomal protein S3 OS=Mus musculus OX=10090 GN=Rps3 PE=1 SV=1;40S ribosomal protein S3 OS=Mus musculus OX=10090 GN=Rps3 PE=1 SV=1;40S ribosomal protein S3 OS=Mus musculus OX=10090 GN=Rps3 PE=2 SV=1;40S ribosomal protein S3 OS=Mus musculus OX=10090 GN=Rps3 PE=2 SV=1;40S ribosomal protein S3 OS=Mus musculus OX=10090 GN=Rps3 PE=2 SV=1;40S ribosomal protein S3 OS=Mus musculus OX=10090 GN=Rps3 P…		Rps3	9.68	-0.153086	25	25	25	ACYGVLR;AELNEFLTR;DEILPTTPISEQK;ELAEDGYSGVEVR;FGFPEGSVELYAEK;FGFPEGSVELYAEKVATR;FVADGIFK;FVADGIFKAELNEFLTR;FVDGLMIHSGDPVNYYVDTAVR;GCEVVVSGK;GGKPEPPAMPQPVPTA;GLCAIAQAESLR;IMLPWDPSGK;IRELTAVVQK;KFVADGIFK;KFVADGIFKAELNEFLTR;KPLPDHVSIVEPK;KPLPDHVSIVEPKDEILPTTPISEQK;LLGGLAVR;QGVLGIK;RFGFPEGSVELYAEK;TEIIILATR;VKIMLPWDPSGK;VTPTRTEIIILATR;YKLLGGLAVR	AELN(Deamidation (NQ))EFLTR;FVDGLM(Oxidation (M))IHSGDPVNYYVDTAVR;FVDGLMIHSGDPVN(Deamidation (NQ))YYVDTAVR;GGKPEPPAM(Oxidation (M))PQPVPTA;IM(Oxidation (M))LPWDPSGK	ACYGVLR;AELNEFLTR;DEILPTTPISEQK;ELAEDGYSGVEVR;FGFPEGSVELYAEK;FGFPEGSVELYAEKVATR;FVADGIFK;FVADGIFKAELNEFLTR;FVDGLMIHSGDPVNYYVDTAVR;GCEVVVSGK;GGKPEPPAMPQPVPTA;GLCAIAQAESLR;IMLPWDPSGK;IRELTAVVQK;KFVADGIFK;KFVADGIFKAELNEFLTR;KPLPDHVSIVEPK;KPLPDHVSIVEPKDEILPTTPISEQK;LLGGLAVR;QGVLGIK;RFGFPEGSVELYAEK;TEIIILATR;VKIMLPWDPSGK;VTPTRTEIIILATR;YKLLGGLAVR	80.2	26.674	243	0	136.49	OLD+S-1;OLD+S-2;OLD+S-3;OLD-1;OLD-2;OLD-3;YOUG-1;YOUG-2;YOUG-3	22;165	157;189;236	4394200000	5683900000	4745700000	2115900000	2237100000	2143800000	2165600000	4.94127e+09	2.28171	up	0.000466705	0.1349	0.0293
35	tr|Q545F8|Q545F8_MOUSE	Q545F8	tr|Q545F8|Q545F8_MOUSE;tr|Q545X8|Q545X8_MOUSE;sp|P62702|RS4X_MOUSE;tr|Q3UXQ6|Q3UXQ6_MOUSE	40S ribosomal protein S4 OS=Mus musculus OX=10090 GN=Rps4x PE=2 SV=1;40S ribosomal protein S4 OS=Mus musculus OX=10090 GN=Rps4x PE=1 SV=1;40S ribosomal protein S4, X isoform OS=Mus musculus OX=10090 GN=Rps4x PE=1 SV=2;40S ribosomal protein S4 OS=Mus musculus OX=10090 GN=Rps4x PE=2 SV=1		Rps4x	9.95	-0.271429	27	13	27	ECLPLIIFLR;ERHPGSFDVVHVK;ERHPGSFDVVHVKDANGNSFATR;FDTGNLCMVTGGANLGR;GIPHLVTHDAR;GNKPWISLPR;HPGSFDVVHVK;HPGSFDVVHVKDANGNSFATR;IFVGTK;IGVITNR;ITDFIK;ITPEEAKYK;LIYDTK;LKYALTGDEVK;LSNIFVIGK;LTGVFAPR;LTGVFAPRPSTGPHK;LTIAEER;TDITYPAGFMDVISIDK;TDITYPAGFMDVISIDKTGENFR;TIRYPDPLIK;VNDTIQIDLETGK;VNDTIQIDLETGKITDFIK;VRTDITYPAGFMDVISIDK;VRTDITYPAGFMDVISIDKTGENFR;YALTGDEVK;YALTGDEVKK	ERHPGSFDVVHVKDAN(Deamidation (NQ))GN(Deamidation (NQ))SFATR;HPGSFDVVHVKDAN(Deamidation (NQ))GN(Deamidation (NQ))SFATR;TDITYPAGFM(Oxidation (M))DVISIDKTGENFR;VN(Deamidation (NQ))DTIQIDLETGK;VN(Deamidation (NQ))DTIQIDLETGKITDFIK	ECLPLIIFLR;ERHPGSFDVVHVK;ERHPGSFDVVHVKDANGNSFATR;FDTGNLCMVTGGANLGR;GIPHLVTHDAR;GNKPWISLPR;HPGSFDVVHVK;HPGSFDVVHVKDANGNSFATR;IFVGTK;IGVITNR;ITDFIK;ITPEEAKYK;LIYDTK;LKYALTGDEVK;LSNIFVIGK;LTGVFAPR;LTGVFAPRPSTGPHK;LTIAEER;TDITYPAGFMDVISIDK;TDITYPAGFMDVISIDKTGENFR;TIRYPDPLIK;VNDTIQIDLETGK;VNDTIQIDLETGKITDFIK;VRTDITYPAGFMDVISIDK;VRTDITYPAGFMDVISIDKTGENFR;YALTGDEVK;YALTGDEVKK	80	27.504	245	0	163.09	OLD+S-1;OLD+S-2;OLD+S-3;OLD-1;OLD-2;OLD-3;YOUG-1;YOUG-2;YOUG-3	139;196;198	69	1815900000	1842500000	1791800000	1113300000	1208600000	1218600000	1.18017e+09	1.81673e+09	1.53939	up	0.000134168	0.014	0.0493
37	tr|Q99JX6|Q99JX6_MOUSE	Q99JX6	tr|Q99JX6|Q99JX6_MOUSE	Annexin OS=Mus musculus OX=10090 GN=Anxa6 PE=2 SV=1		Anxa6	5.33	-0.445877	78	1	1	AINEAYKEDYHK;AINEAYKEDYHKSLEDALSSDTSGHFR;ALLALCGGED;AMEGAGTDEKTLIEILATR;AMKGIGTDEATIIDIVTHR;CLIEILASR;DAFVAIVQSVK;DAYERDLESDIIGDTSGHFQK;DLESDIIGDTSGHFQK;DLIEDLK;DLIEDLKYELTGK;DLIEDLKYELTGKFER;DLMADLK;DLMADLKSEISGDLAR;DQAQEDAQEIADTPSGDK;DQAQEDAQEIADTPSGDKTSLETR;EEGGENRDQAQEDAQEIADTPSGDKTSLETR;EFIEKYDK;EIKDAISGIGTDEK;EMSGDVKDAFVAIVQSVK;ENDDVVSEDLVQQDVQDLYEAGELK;ESILELITSR;FMTVLCTR;GELSGDFEK;GELSGDF…	AIN(Deamidation (NQ))EAYKEDYHK;AM(Oxidation (M))EGAGTDEKTLIEILATR;DLESDIIGDTSGHFQ(Deamidation (NQ))K;DLM(Oxidation (M))ADLKSEISGDLAR;EM(Oxidation (M))SGDVKDAFVAIVQSVK;EN(Deamidation (NQ))DDVVSEDLVQQDVQDLYEAGELK;FM(Oxidation (M))TVLCTR;GSVHDFPEFDANQDAEALYTAM(Oxidation (M))K;GSVHDFPEFDAN(Deamidation (NQ))QDAEALYTAMK;GTVCAAN(Deamidation (NQ))DFNPDADAK;ILISLATGN(Deamidation (NQ))REEGGENR;KAM(Oxidatio…	EIKDAISGIGTDEK	79.3	75.26	667	0	8.6203	YOUG-1;YOUG-2;YOUG-3	23;24;124;126;129;155;163;168;178;205;307;361;474;508;565;630	33;157;286;414;433;434;448;542;576;656	0	0	0	0	0	0	0	0	--	--	--	--	--
38	tr|A8DUK7|A8DUK7_MOUSE	A8DUK7	tr|A8DUK7|A8DUK7_MOUSE;tr|A8DUK4|A8DUK4_MOUSE;tr|A8DUQ5|A8DUQ5_MOUSE;tr|A8DUK2|A8DUK2_MOUSE;tr|A8DUP0|A8DUP0_MOUSE;tr|A8DUQ1|A8DUQ1_MOUSE;tr|A8DUL0|A8DUL0_MOUSE;tr|A8DUL2|A8DUL2_MOUSE;tr|A8DUM2|A8DUM2_MOUSE;tr|D4N6R6|D4N6R6_MUSMC;tr|A8DUL7|A8DUL7_MOUSE;tr|E9Q223|E9Q223_MOUSE;tr|D4N6V9|D4N6V9_MUSMC;tr|D0U270|D0U270_MUSMC;tr|D0U269|D0U269_MUSMC;tr|A8DUP7|A8DUP7_MOUSE;tr|A8DUK0|A8DUK0_MOUSE;sp|P0208…	Beta-globin OS=Mus musculus OX=10090 GN=Hbbt1 PE=3 SV=1;Beta-globin OS=Mus musculus OX=10090 GN=Hbb-bs PE=1 SV=1;Beta-globin OS=Mus musculus OX=10090 GN=Hbbt1 PE=3 SV=1;Beta-globin OS=Mus musculus OX=10090 GN=Hbbt1 PE=3 SV=1;Beta-globin OS=Mus musculus OX=10090 GN=Hbbt1 PE=3 SV=1;Beta-globin OS=Mus musculus OX=10090 GN=Hbbt1 PE=3 SV=1;Beta-globin OS=Mus musculus OX=10090 GN=Hbbt1 PE=3 SV=1;Beta-g…		Hbbt1	7.13	0.110204	13	0	2	AAVSGLWGK;AAVSGLWGKVNADEVGGEALGR;DFTPAAQAAFQK;GTFASLSELHCDK;GTFASLSELHCDKLHVDPENFR;KVITAFNDGLNHLDSLK;LHVDPENFR;LLVVYPWTQR;VITAFNDGLNHLDSLK;VNADEVGGEALGR;VVAGVAAALAHK;VVAGVAAALAHKYH;YFDSFGDLSSASAIMGNAK	AAVSGLWGKVN(Deamidation (NQ))ADEVGGEALGR;KVITAFNDGLN(Deamidation (NQ))HLDSLK;LHVDPEN(Deamidation (NQ))FR;VITAFN(Deamidation (NQ))DGLNHLDSLK;VN(Deamidation (NQ))ADEVGGEALGR;YFDSFGDLSSASAIMGN(Deamidation (NQ))AK	GTFASLSELHCDK;GTFASLSELHCDKLHVDPENFR	78.9	15.721	147	0	17.187	YOUG-1;YOUG-2;YOUG-3	20;58;73;77;103		0	0	0	0	0	0	0	0	--	--	--	--	--
39	tr|A8DUN2|A8DUN2_MOUSE	A8DUN2	tr|A8DUN2|A8DUN2_MOUSE	Beta-globin OS=Mus musculus OX=10090 GN=Hbbt1 PE=3 SV=1		Hbbt1	7.13	0.108844	13	0	9	AAVSGLWGK;AAVSGLWGKVNADEVGGEALGR;DFTPAAQAAFQK;GAFASLSELHCDK;GAFASLSELHCDKLHVDPENFR;KVITAFNDGLNHLDSLK;LHVDPENFR;LLVVYPWTQR;VITAFNDGLNHLDSLK;VNADEVGGEALGR;VVAGVAAALAHK;VVAGVAAALAHKYH;YFDSFGDLSSASAIMGNAK	AAVSGLWGKVN(Deamidation (NQ))ADEVGGEALGR;GAFASLSELHCDKLHVDPEN(Deamidation (NQ))FR;KVITAFNDGLN(Deamidation (NQ))HLDSLK;LHVDPEN(Deamidation (NQ))FR;VITAFN(Deamidation (NQ))DGLNHLDSLK;VN(Deamidation (NQ))ADEVGGEALGR;YFDSFGDLSSASAIMGN(Deamidation (NQ))AK	AAVSGLWGK;AAVSGLWGKVNADEVGGEALGR;DFTPAAQAAFQK;KVITAFNDGLNHLDSLK;VITAFNDGLNHLDSLK;VNADEVGGEALGR;VVAGVAAALAHK;VVAGVAAALAHKYH;YFDSFGDLSSASAIMGNAK	78.9	15.718	147	0	75.356	OLD-3;YOUG-1;YOUG-2;YOUG-3	20;58;73;77;103		0	0	0	0	0	131160000	0	0	--	--	--	--	--
40	sp|P62965|RABP1_MOUSE	P62965	sp|P62965|RABP1_MOUSE;tr|Q6P071|Q6P071_MOUSE	Cellular retinoic acid-binding protein 1 OS=Mus musculus OX=10090 GN=Crabp1 PE=1 SV=2;Cellular retinoic acid-binding protein 1 OS=Mus musculus OX=10090 GN=Crabp1 PE=2 SV=1		Crabp1	5.26	-0.519708	13	12	13	ALGVNAMLR;ELANDELILTFGADDVVCTR;IHCTQTLLEGDGPK;KVAVAAASKPHVEIR;QDGDQFYIK;SLPTWENENK;SLPTWENENKIHCTQTLLEGDGPK;SSENFDELLK;TTEINFK;VAVAAASKPHVEIR;VAVAAASKPHVEIRQDGDQFYIK;VGEGFEEETVDGR;VGEGFEEETVDGRK	ALGVN(Deamidation (NQ))AMLR;ALGVNAM(Oxidation (M))LR;SLPTWEN(Deamidation (NQ))ENK;SLPTWEN(Deamidation (NQ))ENKIHCTQTLLEGDGPK;SSEN(Deamidation (NQ))FDELLK	ALGVNAMLR;ELANDELILTFGADDVVCTR;IHCTQTLLEGDGPK;KVAVAAASKPHVEIR;QDGDQFYIK;SLPTWENENK;SLPTWENENKIHCTQTLLEGDGPK;SSENFDELLK;TTEINFK;VAVAAASKPHVEIR;VAVAAASKPHVEIRQDGDQFYIK;VGEGFEEETVDGR;VGEGFEEETVDGRK	78.8	15.591	137	0	105.32	OLD+S-1;OLD+S-2;OLD+S-3;OLD-1;OLD-2;OLD-3;YOUG-1;YOUG-2;YOUG-3	15;26;90;92	28	4023100000	4004300000	4111000000	3860400000	4016300000	3952700000	3.94313e+09	4.04613e+09	1.02612	--	0.139924	0.0141	0.0199
41	sp|O09131|GSTO1_MOUSE	O09131	sp|O09131|GSTO1_MOUSE;tr|A0A494BAB1|A0A494BAB1_MOUSE	Glutathione S-transferase omega-1 OS=Mus musculus OX=10090 GN=Gsto1 PE=1 SV=2;Glutathione S-transferase omega OS=Mus musculus OX=10090 GN=Gsto1 PE=1 SV=1		Gsto1	6.91	-0.550417	21	21	21	EALENEFK;EYLNLYLQDSPEACDYGL;FCPFAQR;GIRHEVININLK;GSAPPGPVPEGQIR;HEVININLK;KEDSPNLREALENEFK;KLEEGMDNYK;KLFPDDPYKK;LEALELK;LEALELKECLAHTPK;LEEGMDNYK;LFPDDPYK;LFPDDPYKK;LWMAAMQQDPVASSHK;LWMAAMQQDPVASSHKIDAK;MTLESFSK;NKPEWFFEK;NPLGLVPVLENSQGHLVTESVITCEYLDEAYPEKK;TLMVLK;VPPLIASFVR	EALEN(Deamidation (NQ))EFK	EALENEFK;EYLNLYLQDSPEACDYGL;FCPFAQR;GIRHEVININLK;GSAPPGPVPEGQIR;HEVININLK;KEDSPNLREALENEFK;KLEEGMDNYK;KLFPDDPYKK;LEALELK;LEALELKECLAHTPK;LEEGMDNYK;LFPDDPYK;LFPDDPYKK;LWMAAMQQDPVASSHK;LWMAAMQQDPVASSHKIDAK;MTLESFSK;NKPEWFFEK;NPLGLVPVLENSQGHLVTESVITCEYLDEAYPEKK;TLMVLK;VPPLIASFVR	78.8	27.497	240	0	76.332	OLD+S-1;OLD+S-2;OLD+S-3;OLD-1;OLD-2;OLD-3;YOUG-1;YOUG-2;YOUG-3	148		2367100000	1469800000	2506700000	2431100000	2471000000	2288700000	2.39693e+09	2.11453e+09	0.882183	--	0.465127	0.2661	0.04
43	tr|E9PZF0|E9PZF0_MOUSE	E9PZF0	tr|E9PZF0|E9PZF0_MOUSE;tr|Q5NC82|Q5NC82_MOUSE;sp|Q01768|NDKB_MOUSE;tr|B0LAA8|B0LAA8_MOUSE;tr|Q8R4B4|Q8R4B4_MOUSE	Nucleoside diphosphate kinase OS=Mus musculus OX=10090 GN=Gm20390 PE=3 SV=1;Nucleoside diphosphate kinase OS=Mus musculus OX=10090 GN=Nme2 PE=2 SV=1;Nucleoside diphosphate kinase B OS=Mus musculus OX=10090 GN=Nme2 PE=1 SV=1;Nucleoside diphosphate kinase (Fragment) OS=Mus musculus OX=10090 GN=Nme2 PE=2 SV=1;Down syndrome cell adhesion molecule-like protein (Fragment) OS=Mus musculus OX=10090 GN=Ds…		Gm20390	8.85	-0.24794	19	9	19	ASEEHLKQHYIDLK;DRPFFPGLVK;DRPFFTGLVK;EHYTDLKDRPFFTGLVK;EIHLWFKPEELIDYK;FLQASEDLLK;FLQASEDLLKEHYTDLK;GDFCIQVGR;GLVGEIIK;GLVGEIIKR;GLVGEIIKRFEQK;NIIHGSDSVESAEK;NIIHGSDSVESAEKEIHLWFKPEELIDYK;QHYIDLK;QHYIDLKDRPFFPGLVK;SCAHDWVYE;TFIAIKPDGVQR;VMLGETNPADSKPGTIR;YMNSGPVVAMVWEGLNVVK	N(Deamidation (NQ))IIHGSDSVESAEKEIHLWFKPEELIDYK;(Gln->pyro-Glu)QHYIDLK;(Gln->pyro-Glu)QHYIDLKDRPFFPGLVK;VM(Oxidation (M))LGETNPADSKPGTIR;YM(Oxidation (M))N(Deamidation (NQ))SGPVVAMVWEGLNVVK	ASEEHLKQHYIDLK;DRPFFPGLVK;DRPFFTGLVK;EHYTDLKDRPFFTGLVK;EIHLWFKPEELIDYK;FLQASEDLLK;FLQASEDLLKEHYTDLK;GDFCIQVGR;GLVGEIIK;GLVGEIIKR;GLVGEIIKRFEQK;NIIHGSDSVESAEK;NIIHGSDSVESAEKEIHLWFKPEELIDYK;QHYIDLK;QHYIDLKDRPFFPGLVK;SCAHDWVYE;TFIAIKPDGVQR;VMLGETNPADSKPGTIR;YMNSGPVVAMVWEGLNVVK	78.7	30.2	267	0	85.472	OLD+S-1;OLD+S-2;OLD+S-3;OLD-1;OLD-2;OLD-3;YOUG-1;YOUG-2;YOUG-3	184;230	90;183	9381000000	7718400000	10928000000	8867800000	9277000000	9714300000	9.28637e+09	9.34247e+09	1.00604	--	0.976108	0.1718	0.0456
46	tr|Q3TIG8|Q3TIG8_MOUSE	Q3TIG8	tr|Q3TIG8|Q3TIG8_MOUSE;tr|Q3THL7|Q3THL7_MOUSE;tr|F2Z471|F2Z471_MOUSE	Voltage-dependent anion-selective channel protein 1 OS=Mus musculus OX=10090 GN=Vdac1 PE=2 SV=1;Voltage-dependent anion-selective channel protein 1 OS=Mus musculus OX=10090 GN=Vdac1 PE=2 SV=1;Voltage-dependent anion-selective channel protein 1 OS=Mus musculus OX=10090 GN=Vdac1 PE=1 SV=1		Vdac1	8.62	-0.428622	23	0	1	AVPPTYADLGK;EHINLGCDVDFDIAGPSIR;FGIAAK;GYGFGLIK;GYGFGLIKLDLK;KLETAVNLAWTAGNSNTR;LETAVNLAWTAGNSNTR;LGLGLEFQA;LTFDSSFSPNTGK;LTFDSSFSPNTGKK;LTLSALLDGK;LTLSALLDGKNVNAGGHK;SENGLEFTSSGSANTETTK;SENGLEFTSSGSANTETTKVNGSLETK;TDEFQLHTNVNDGTEFGGSIYQK;TKSENGLEFTSSGSANTETTK;TKSENGLEFTSSGSANTETTKVNGSLETK;VNNSSLIGLGYTQTLKPGIK;VTQSNFAVGYK;VTQSNFAVGYKTDEFQLHTNVNDGTEFGGSIYQK;WNTDNTLGTEITVEDQLAR;WTEYGLTFTEK;YRWTEYGL…	(Acetyl (Protein N-term))AVPPTYADLGK;KLETAVNLAWTAGN(Deamidation (NQ))SNTR;LTFDSSFSPN(Deamidation (NQ))TGK;LTFDSSFSPN(Deamidation (NQ))TGKK;SEN(Deamidation (NQ))GLEFTSSGSANTETTK;SEN(Deamidation (NQ))GLEFTSSGSANTETTKVN(Deamidation (NQ))GSLETK;TDEFQLHTNVN(Deamidation (NQ))DGTEFGGSIYQK;TKSEN(Deamidation (NQ))GLEFTSSGSANTETTK;TKSENGLEFTSSGSAN(Deamidation (NQ))TETTKVN(Deamidation (NQ))GSLETK;VN(Deamida…	AVPPTYADLGK	78.4	30.795	283	0.0067362	1.4094	OLD+S-1;OLD+S-2;OLD+S-3;OLD-1;OLD-2;OLD-3;YOUG-1;YOUG-2;YOUG-3	37;48;55;76;79;106;168;185;214;238;239		149140000	331920000	167960000	69017000	65408000	0	67212500	216340000	3.21875	up	0.0417368	0.4647	0.038
53	tr|A0A8D3UE05|A0A8D3UE05_MOUSE	A0A8D3UE05	tr|A0A8D3UE05|A0A8D3UE05_MOUSE;sp|Q09PK2|APRV1_MOUSE	Retroviral-like aspartic protease 1 OS=Mus musculus OX=10090 GN=Asprv1 PE=1 SV=1;Retroviral-like aspartic protease 1 OS=Mus musculus OX=10090 GN=Asprv1 PE=1 SV=1		Asprv1	5.02	-0.247656	9	9	9	AEFLVANASAEEAIIGTDVLQDHNAVLDFEHR;AFGAPGEAFSEPEEILFANSMGK;EHAFVPEPFTGTNLAPSLWLHR;ESLKGDALDVYNGLSSQAQGDFSFVK;FEVIDDLNHWDHATK;FLVDSGAQVSVVHPALWEEVTDGDLDTLRPFNNVVK;ILGVWDTEISLGK;LKAEFLVANASAEEAIIGTDVLQDHNAVLDFEHR;LLPVGSSLEDEFDLELIEEEEGSSAPEGSH	AFGAPGEAFSEPEEILFAN(Deamidation (NQ))SMGK;ESLKGDALDVYN(Deamidation (NQ))GLSSQAQGDFSFVK	AEFLVANASAEEAIIGTDVLQDHNAVLDFEHR;AFGAPGEAFSEPEEILFANSMGK;EHAFVPEPFTGTNLAPSLWLHR;ESLKGDALDVYNGLSSQAQGDFSFVK;FEVIDDLNHWDHATK;FLVDSGAQVSVVHPALWEEVTDGDLDTLRPFNNVVK;ILGVWDTEISLGK;LKAEFLVANASAEEAIIGTDVLQDHNAVLDFEHR;LLPVGSSLEDEFDLELIEEEEGSSAPEGSH	77.7	28.165	256	0	56.607	YOUG-1;YOUG-2;YOUG-3	67;105		0	0	0	0	0	0	0	0	--	--	--	--	--
58	sp|P68134|ACTS_MOUSE	P68134	sp|P68134|ACTS_MOUSE;tr|Q61272|Q61272_MOUSE;tr|Q61264|Q61264_MOUSE	Actin, alpha skeletal muscle OS=Mus musculus OX=10090 GN=Acta1 PE=1 SV=1;Alpha-actin (Aa 40-375) (Fragment) OS=Mus musculus OX=10090 GN=Acta1 PE=2 SV=1;Skeletal muscle alpha-actin mRNA (Fragment) OS=Mus musculus OX=10090 GN=Acta1 PE=2 SV=1		Acta1	5.23	-0.232361	36	2	2	AGFAGDDAPR;AVFPSIVGR;AVFPSIVGRPR;CDIDIR;CDIDIRK;CPETLFQPSFIGMESAGIHETTYNSIMK;DLTDYLMK;DLYANNVMSGGTTMYPGIADR;DSYVGDEAQSK;DSYVGDEAQSKR;EITALAPSTMK;GILTLKYPIEHGIITNWDDMEK;GYSFVTTAER;GYSFVTTAEREIVR;GYSFVTTAEREIVRDIK;HQGVMVGMGQK;HQGVMVGMGQKDSYVGDEAQSK;HQGVMVGMGQKDSYVGDEAQSKR;IIAPPER;IIAPPERK;IKIIAPPER;IKIIAPPERK;IWHHTFYNELR;KDLYANNVMSGGTTMYPGIADR;LCYVALDFENEMATAASSSSLEK;LDLAGR;LDLAGRDLTDYLMK;MQKEITALA…	CPETLFQPSFIGMESAGIHETTYNSIM(Oxidation (M))K;CPETLFQPSFIGMESAGIHETTYN(Deamidation (NQ))SIMK;CPETLFQ(Deamidation (NQ))PSFIGMESAGIHETTYN(Deamidation (NQ))SIMK;DLTDYLM(Oxidation (M))K;DLYAN(Deamidation (NQ))NVMSGGTTMYPGIADR;EITALAPSTM(Oxidation (M))K;HQGVM(Oxidation (M))VGMGQK;HQGVM(Oxidation (M))VGM(Oxidation (M))GQKDSYVGDEAQSK;HQGVMVGM(Oxidation (M))GQKDSYVGDEAQSK;(Acetyl (Protein N-term))HQ(Deamid…	DLYANNVMSGGTTMYPGIADR;KDLYANNVMSGGTTMYPGIADR	77.2	42.051	377	0	65.109	YOUG-1;YOUG-2;YOUG-3	43;51;80;94;164;254;265;282;298	46;49;84;178;192;285;315;327	0	0	0	0	0	0	0	0	--	--	--	--	--
64	tr|G5E8R1|G5E8R1_MOUSE	G5E8R1	tr|G5E8R1|G5E8R1_MOUSE;tr|G5E8R0|G5E8R0_MOUSE;tr|E9Q455|E9Q455_MOUSE	Tropomyosin alpha-1 chain OS=Mus musculus OX=10090 GN=Tpm1 PE=1 SV=1;Tropomyosin alpha-1 chain OS=Mus musculus OX=10090 GN=Tpm1 PE=1 SV=1;Tropomyosin alpha-1 chain OS=Mus musculus OX=10090 GN=Tpm1 PE=1 SV=1		Tpm1	4.74	-1.00323	28	0	5	AEFAER;AGSSSLEAVR;AGSSSLEAVRR;AQKDEEKMEIQEIQLK;CAELEEELK;CAELEEELKTVTNNLK;EENLSMHQMLDQTLLELNNM;ETAEADVASLNR;ETAEADVASLNRR;HIAEDADRKYEEVAR;IQLVEEELDR;IQLVEEELDRAQER;KLVIIESDLER;KLVIIESDLERAEER;LATALQK;LATALQKLEEAEK;LATALQKLEEAEKAADESER;LEEAEKAADESER;LVIIESDLER;LVIIESDLERAEER;LVIIESDLERAEERAELSEGK;RIQLVEEELDR;RIQLVEEELDRAQER;SIDDLEEK;SIDDLEEKVAHAK;SLQEQADAAEER;VAHAKEENLSMHQMLDQTLLELNNM;YSQKEDKYEEEIK	(Acetyl (Protein N-term))AGSSSLEAVR;(Acetyl (Protein N-term))AGSSSLEAVRR;CAELEEELKTVTN(Deamidation (NQ))NLK;EENLSMHQMLDQTLLELN(Deamidation (NQ))NM;EEN(Deamidation (NQ))LSMHQMLDQTLLELNNM(Oxidation (M));VAHAKEENLSMHQMLDQTLLELNNM(Oxidation (M));VAHAKEENLSMHQMLDQTLLELNN(Deamidation (NQ))M;VAHAKEENLSMHQMLDQTLLELNN(Deamidation (NQ))M(Oxidation (M))	AGSSSLEAVR;AGSSSLEAVRR;ETAEADVASLNR;ETAEADVASLNRR;SLQEQADAAEER	77	28.556	248	0	48.563	OLD+S-1;OLD+S-2;OLD+S-3;OLD-1;OLD-2;OLD-3;YOUG-1;YOUG-2;YOUG-3	166;167;240;246;247	248	0	0	1122100000	968090000	0	807220000	887655000	0	1e-07	only in control	--	--	0.1281
65	tr|Q9CPX4|Q9CPX4_MOUSE	Q9CPX4	tr|Q9CPX4|Q9CPX4_MOUSE;tr|Q3UCL5|Q3UCL5_MOUSE;tr|Q3TJJ6|Q3TJJ6_MOUSE;sp|P29391|FRIL1_MOUSE;tr|A0A1B0GR60|A0A1B0GR60_MOUSE;tr|Q3UL79|Q3UL79_MOUSE;tr|Q9CZE7|Q9CZE7_MOUSE;tr|Q3THE6|Q3THE6_MOUSE;tr|Q3ULW5|Q3ULW5_MOUSE	Ferritin OS=Mus musculus OX=10090 GN=Ftl1 PE=1 SV=1;Ferritin OS=Mus musculus OX=10090 PE=2 SV=1;Ferritin OS=Mus musculus OX=10090 PE=2 SV=1;Ferritin light chain 1 OS=Mus musculus OX=10090 GN=Ftl1 PE=1 SV=2;Ferritin OS=Mus musculus OX=10090 GN=Ftl1 PE=1 SV=1;Ferritin OS=Mus musculus OX=10090 PE=2 SV=1;Ferritin (Fragment) OS=Mus musculus OX=10090 PE=2 SV=2;Ferritin OS=Mus musculus OX=10090 PE=2 SV=…		Ftl1	5.65	-0.564481	14	14	14	ADPHLCDFLESHYLDK;ADPHLCDFLESHYLDKEVK;ALFQDVQKPSQDEWGK;ALFQDVQKPSQDEWGKTQEAMEAALAMEK;DDVALEGVGHFFR;LLEFQNDR;LLEFQNDRGGR;LVNLHLR;MGNHLTNLR;NLNQALLDLHALGSAR;QNYSTEVEAAVNR;RVAGPQPAQTGAPQGSLGEYLFER;TQEAMEAALAMEK;VAGPQPAQTGAPQGSLGEYLFER	ALFQDVQKPSQDEWGKTQEAMEAALAM(Oxidation (M))EK;LLEFQN(Deamidation (NQ))DR;LLEFQN(Deamidation (NQ))DRGGR;LVN(Deamidation (NQ))LHLR;MGN(Deamidation (NQ))HLTNLR;N(Deamidation (NQ))LNQALLDLHALGSAR;(Gln->pyro-Glu)QNYSTEVEAAVNR;QN(Deamidation (NQ))YSTEVEAAVNR	ADPHLCDFLESHYLDK;ADPHLCDFLESHYLDKEVK;ALFQDVQKPSQDEWGK;ALFQDVQKPSQDEWGKTQEAMEAALAMEK;DDVALEGVGHFFR;LLEFQNDR;LLEFQNDRGGR;LVNLHLR;MGNHLTNLR;NLNQALLDLHALGSAR;QNYSTEVEAAVNR;RVAGPQPAQTGAPQGSLGEYLFER;TQEAMEAALAMEK;VAGPQPAQTGAPQGSLGEYLFER	77	20.772	183	0	179.92	OLD+S-1;OLD+S-2;OLD+S-3;OLD-1;OLD-2;OLD-3;YOUG-1;YOUG-2;YOUG-3	8;71;106;108;109;147	103	3215500000	4058900000	3035900000	2133400000	1963200000	2014000000	2.03687e+09	3.43677e+09	1.68728	up	0.00500106	0.1589	0.0429
67	sp|P26041|MOES_MOUSE	P26041	sp|P26041|MOES_MOUSE;tr|Q3TZQ2|Q3TZQ2_MOUSE;tr|Q05DU4|Q05DU4_MOUSE	Moesin OS=Mus musculus OX=10090 GN=Msn PE=1 SV=3;FERM domain-containing protein OS=Mus musculus OX=10090 GN=Msn PE=2 SV=1;Msn protein (Fragment) OS=Mus musculus OX=10090 GN=Msn PE=2 SV=1		Msn	6.22	-0.97175	53	41	53	AFSTWLK;AKFYPEDVSEELIQDITQR;ALLENEK;ALTSELANAR;ALTSELANARDESK;ALTSELANARDESKK;APDFVFYAPR;AQMVQEDLEK;AQMVQEDLEKTR;AQQELEEQTRR;EALLQASR;EDAVLEYLK;EGILNDDIYCPPETAVLLASYAVQSK;ERQEAEEAKEALLQASR;ESEAVEWQQK;ESPLLFK;EVWFFGLQYQDTK;FVIKPIDK;FVIKPIDKK;FYPEDVSEELIQDITQR;GMLREDAVLEYLK;GSELWLGVDALGLNIYEQNDR;GSELWLGVDALGLNIYEQNDRLTPK;IAQDLEMYGVNYFSIK;IEREKEELMEK;IGFPWSEIR;ILALCMGNHELYMR;IQVWHEEHR;ISQLEMAR;KAPDF…	ALTSELAN(Deamidation (NQ))AR;ALTSELAN(Deamidation (NQ))ARDESK;ALTSELAN(Deamidation (NQ))ARDESKK;EGILN(Deamidation (NQ))DDIYCPPETAVLLASYAVQSK;GM(Oxidation (M))LREDAVLEYLK;GSELWLGVDALGLNIYEQN(Deamidation (NQ))DRLTPK;GSELWLGVDALGLN(Deamidation (NQ))IYEQN(Deamidation (NQ))DRLTPK;IAQDLEM(Oxidation (M))YGVNYFSIK;IAQDLEMYGVN(Deamidation (NQ))YFSIK;ILALCMGN(Deamidation (NQ))HELYMR;KGSELWLGVDALGLNIYEQN(De…	AFSTWLK;AKFYPEDVSEELIQDITQR;ALLENEK;ALTSELANAR;ALTSELANARDESK;ALTSELANARDESKK;APDFVFYAPR;AQMVQEDLEK;AQMVQEDLEKTR;AQQELEEQTRR;EALLQASR;EDAVLEYLK;EGILNDDIYCPPETAVLLASYAVQSK;ERQEAEEAKEALLQASR;ESEAVEWQQK;ESPLLFK;EVWFFGLQYQDTK;FVIKPIDK;FVIKPIDKK;FYPEDVSEELIQDITQR;GMLREDAVLEYLK;GSELWLGVDALGLNIYEQNDR;GSELWLGVDALGLNIYEQNDRLTPK;IAQDLEMYGVNYFSIK;IEREKEELMEK;IGFPWSEIR;ILALCMGNHELYMR;IQVWHEEHR;ISQLEMAR;KAPDF…	76.9	67.766	577	0	323.31	OLD+S-1;OLD+S-2;OLD+S-3;OLD-1;OLD-2;OLD-3;YOUG-1;YOUG-2;YOUG-3	23;112;138;164;204;226;231;251;287;478;483;486;531;541;548	12;182;200;467;543;577	9859300000	10560000000	9917000000	10694000000	11299000000	11639000000	1.12107e+10	10112100000	0.902007	--	0.0359443	0.0385	0.0427
70	sp|Q6IRU2|TPM4_MOUSE	Q6IRU2	sp|Q6IRU2|TPM4_MOUSE;tr|A0A571BEU1|A0A571BEU1_MOUSE	Tropomyosin alpha-4 chain OS=Mus musculus OX=10090 GN=Tpm4 PE=1 SV=3;Tropomyosin alpha-4 chain OS=Mus musculus OX=10090 GN=Tpm4 PE=1 SV=1		Tpm4	4.65	-1.01935	28	26	26	AEFAER;AEGDAAALNR;AGLNSLEAVK;AGLNSLEAVKR;AMKDEEKMEILEMQLK;AQEQLATALQNLEEAEK;AQEQLATALQNLEEAEKAADESER;CGDLEEELK;CGDLEEELKNVTNNLK;EENVGLHQTLDQTLNELNCI;HITDEADRKYEEVAR;IQALQQQADDAEDR;IQALQQQADDAEDRAQGLQR;IQLLEEELDR;IQLLEEELDRAQEQLATALQNLEEAEK;KIQALQQQADDAEDR;KIQALQQQADDAEDRAQGLQR;KLVILEGELK;KLVILEGELKR;LAQAKEENVGLHQTLDQTLNELNCI;LVILEGELK;MEILEMQLK;RIQLLEEELDR;RIQLLEEELDRAQEQLATALQNLEEAEK;TIDDLEEK;TI…	(Acetyl (Protein N-term))AGLN(Deamidation (NQ))SLEAVK;(Acetyl (Protein N-term))AGLNSLEAVK;(Acetyl (Protein N-term))AGLN(Deamidation (NQ))SLEAVKR;(Acetyl (Protein N-term))AGLNSLEAVKR;AM(Oxidation (M))KDEEKMEILEMQLK;CGDLEEELKNVTN(Deamidation (NQ))NLK;EENVGLHQTLDQTLN(Deamidation (NQ))ELNCI;LAQAKEENVGLHQTLDQTLNELN(Deamidation (NQ))CI;RIQLLEEELDRAQEQLATALQN(Deamidation (NQ))LEEAEK	AEGDAAALNR;AGLNSLEAVK;AGLNSLEAVKR;AMKDEEKMEILEMQLK;AQEQLATALQNLEEAEK;AQEQLATALQNLEEAEKAADESER;CGDLEEELKNVTNNLK;EENVGLHQTLDQTLNELNCI;HITDEADRKYEEVAR;IQALQQQADDAEDR;IQALQQQADDAEDRAQGLQR;IQLLEEELDR;IQLLEEELDRAQEQLATALQNLEEAEK;KIQALQQQADDAEDR;KIQALQQQADDAEDRAQGLQR;KLVILEGELK;KLVILEGELKR;LAQAKEENVGLHQTLDQTLNELNCI;LVILEGELK;MEILEMQLK;RIQLLEEELDR;RIQLLEEELDRAQEQLATALQNLEEAEK;TIDDLEEK;TIDDLEEKLAQAK;TIDDL…	75.4	28.467	248	0	323.31	OLD+S-1;OLD+S-2;OLD+S-3;OLD-1;OLD-2;OLD-3;YOUG-1;YOUG-2;YOUG-3	5;76;163;166;167;243;246		5882300000	5674400000	5387000000	3860800000	4032800000	3567300000	3820300000	5647900000	1.47839	--	0.000884834	0.044	0.0616
71	sp|Q60932|VDAC1_MOUSE	Q60932	sp|Q60932|VDAC1_MOUSE	Voltage-dependent anion-selective channel protein 1 OS=Mus musculus OX=10090 GN=Vdac1 PE=1 SV=3		Vdac1	8.55	-0.334459	23	0	23	EHINLGCDVDFDIAGPSIR;FGIAAK;GYGFGLIK;GYGFGLIKLDLK;KLETAVNLAWTAGNSNTR;LETAVNLAWTAGNSNTR;LGLGLEFQA;LTFDSSFSPNTGK;LTFDSSFSPNTGKK;LTLSALLDGK;LTLSALLDGKNVNAGGHK;SENGLEFTSSGSANTETTK;SENGLEFTSSGSANTETTKVNGSLETK;TDEFQLHTNVNDGTEFGGSIYQK;TKSENGLEFTSSGSANTETTK;TKSENGLEFTSSGSANTETTKVNGSLETK;VNNSSLIGLGYTQTLKPGIK;VTQSNFAVGYK;VTQSNFAVGYKTDEFQLHTNVNDGTEFGGSIYQK;WNTDNTLGTEITVEDQLAR;WTEYGLTFTEK;YQVDPDACFSAK;YRWTEYG…	KLETAVNLAWTAGN(Deamidation (NQ))SNTR;LTFDSSFSPN(Deamidation (NQ))TGK;LTFDSSFSPN(Deamidation (NQ))TGKK;SEN(Deamidation (NQ))GLEFTSSGSANTETTK;SEN(Deamidation (NQ))GLEFTSSGSANTETTKVN(Deamidation (NQ))GSLETK;TDEFQLHTNVN(Deamidation (NQ))DGTEFGGSIYQK;TKSEN(Deamidation (NQ))GLEFTSSGSANTETTK;TKSENGLEFTSSGSAN(Deamidation (NQ))TETTKVN(Deamidation (NQ))GSLETK;VN(Deamidation (NQ))NSSLIGLGYTQTLKPGIK;VTQSN(De…	EHINLGCDVDFDIAGPSIR;FGIAAK;GYGFGLIK;GYGFGLIKLDLK;KLETAVNLAWTAGNSNTR;LETAVNLAWTAGNSNTR;LGLGLEFQA;LTFDSSFSPNTGK;LTFDSSFSPNTGKK;LTLSALLDGK;LTLSALLDGKNVNAGGHK;SENGLEFTSSGSANTETTK;SENGLEFTSSGSANTETTKVNGSLETK;TDEFQLHTNVNDGTEFGGSIYQK;TKSENGLEFTSSGSANTETTK;TKSENGLEFTSSGSANTETTKVNGSLETK;VNNSSLIGLGYTQTLKPGIK;VTQSNFAVGYK;VTQSNFAVGYKTDEFQLHTNVNDGTEFGGSIYQK;WNTDNTLGTEITVEDQLAR;WTEYGLTFTEK;YQVDPDACFSAK;YRWTEYG…	75.3	32.351	296	0	315.42	OLD+S-1;OLD+S-2;OLD+S-3;OLD-1;OLD-2;OLD-3;YOUG-1;YOUG-2;YOUG-3	50;61;68;89;92;119;181;198;227;251;252		2394000000	3069000000	2433000000	1479500000	1693000000	1663200000	1611900000	2632000000	1.63286	up	0.00587418	0.144	0.0717
73	sp|Q9CQ22|LTOR1_MOUSE	Q9CQ22	sp|Q9CQ22|LTOR1_MOUSE;tr|A0A0A6YX02|A0A0A6YX02_MOUSE	Ragulator complex protein LAMTOR1 OS=Mus musculus OX=10090 GN=Lamtor1 PE=1 SV=1;Ragulator complex protein LAMTOR1 OS=Mus musculus OX=10090 GN=Lamtor1 PE=1 SV=1		Lamtor1	5.01	-0.465839	9	9	9	ALNGAEPNYHSLPSAR;IAAYAYSALSQIR;KLLLDPSSTPTK;KLPPLPSLTSQPHQVLASEPIPFSDLQQVSR;LAVLSSSLTHWK;LLLDPSSTPTK;LPPLPSLTSQPHQVLASEPIPFSDLQQVSR;TASNIIDVSAADSQGMEQHEYMDR;TDEQALLSSILAK	ALN(Deamidation (NQ))GAEPNYHSLPSAR;ALN(Deamidation (NQ))GAEPN(Deamidation (NQ))YHSLPSAR	ALNGAEPNYHSLPSAR;IAAYAYSALSQIR;KLLLDPSSTPTK;KLPPLPSLTSQPHQVLASEPIPFSDLQQVSR;LAVLSSSLTHWK;LLLDPSSTPTK;LPPLPSLTSQPHQVLASEPIPFSDLQQVSR;TASNIIDVSAADSQGMEQHEYMDR;TDEQALLSSILAK	75.2	17.749	161	0	77.476	OLD+S-1;OLD+S-2;OLD+S-3;OLD-1;OLD-2;OLD-3;YOUG-1;YOUG-2;YOUG-3	34;39		1165700000	1096000000	811630000	442100000	504070000	478220000	4.74797e+08	1.02444e+09	2.15765	up	0.0030269	0.1831	0.0656
74	sp|P52480|KPYM_MOUSE	P52480	sp|P52480|KPYM_MOUSE;tr|A0A1L1SU37|A0A1L1SU37_MOUSE	Pyruvate kinase PKM OS=Mus musculus OX=10090 GN=Pkm PE=1 SV=4;Pyruvate kinase (Fragment) OS=Mus musculus OX=10090 GN=Pkm PE=1 SV=1		Pkm	7.17	-0.0919021	45	42	45	AEGSDVANAVLDGADCIMLSGETAK;AEGSDVANAVLDGADCIMLSGETAKGDYPLEAVR;AGKPVICATQMLESMIK;APIIAVTR;CCSGAIIVLTK;CDENILWLDYK;CDENILWLDYKNICK;DAVLNAWAEDVDLR;EAEAAIYHLQLFEELR;EAEAAIYHLQLFEELRR;EATESFASDPILYR;EATESFASDPILYRPVAVALDTK;EATESFASDPILYRPVAVALDTKGPEIR;EKGADFLVTEVENGGSLGSK;EKGADFLVTEVENGGSLGSKK;FGVEQDVDMVFASFIR;FGVEQDVDMVFASFIRK;GADFLVTEVENGGSLGSK;GADFLVTEVENGGSLGSKK;GDLGIEIPAEK;GDLGIEIPAEKVFLAQK;GDYPLE…	AEGSDVAN(Deamidation (NQ))AVLDGADCIMLSGETAK;AEGSDVAN(Deamidation (NQ))AVLDGADCIMLSGETAKGDYPLEAVR;AEGSDVANAVLDGADCIM(Oxidation (M))LSGETAKGDYPLEAVR;DAVLN(Deamidation (NQ))AWAEDVDLR;EKGADFLVTEVEN(Deamidation (NQ))GGSLGSK;EKGADFLVTEVEN(Deamidation (NQ))GGSLGSKK;FGVEQDVDM(Oxidation (M))VFASFIR;GADFLVTEVEN(Deamidation (NQ))GGSLGSK;GADFLVTEVEN(Deamidation (NQ))GGSLGSKK;ITLDNAYM(Oxidation (M))EK;ITLDN(D…	AEGSDVANAVLDGADCIMLSGETAK;AEGSDVANAVLDGADCIMLSGETAKGDYPLEAVR;AGKPVICATQMLESMIK;APIIAVTR;CCSGAIIVLTK;CDENILWLDYK;CDENILWLDYKNICK;DAVLNAWAEDVDLR;EAEAAIYHLQLFEELR;EAEAAIYHLQLFEELRR;EATESFASDPILYR;EATESFASDPILYRPVAVALDTK;EATESFASDPILYRPVAVALDTKGPEIR;EKGADFLVTEVENGGSLGSK;EKGADFLVTEVENGGSLGSKK;FGVEQDVDMVFASFIR;FGVEQDVDMVFASFIRK;GADFLVTEVENGGSLGSK;GADFLVTEVENGGSLGSKK;GDLGIEIPAEK;GDLGIEIPAEKVFLAQK;GDYPLE…	75.1	57.844	531	0	323.31	OLD+S-1;OLD+S-2;OLD+S-3;OLD-1;OLD-2;OLD-3;YOUG-1;YOUG-2;YOUG-3	44;75;146;199;350;480	239;291;360	14922000000	18055000000	14860000000	12764000000	13034000000	12975000000	1.29243e+10	1.59457e+10	1.23377	--	0.083676	0.1146	0.011
80	sp|Q7TPR4|ACTN1_MOUSE	Q7TPR4	sp|Q7TPR4|ACTN1_MOUSE	Alpha-actinin-1 OS=Mus musculus OX=10090 GN=Actn1 PE=1 SV=1		Actn1	5.23	-0.600448	71	2	71	ACLISLGYDIGNDPQGEAEFAR;AGTQIENIEEDFRDGLK;ALDFIASK;ASFNHFDRDHSGTLGPEEFK;ASIHEAWTDGK;ASIHEAWTDGKEAMLR;ATLPDADKER;CQLEINFNTLQTK;DDPLTNLNTAFDVAER;DGLGFCALIHR;DLLLDPAWEK;DYETATLSEIK;EGLLLWCQR;ELPPDQAEYCIAR;ETADTDTADQVMASFK;FAIQDISVEETSAK;FAIQDISVEETSAKEGLLLWCQR;FLDIPK;GISQEQMNEFR;GYEEWLLNEIR;GYEEWLLNEIRR;HEAFESDLAAHQDR;HEAFESDLAAHQDRVEQIAAIAQELNELDYYDSPSVNAR;HRPELIDYGK;HTNYNMEHIR;ICDQWDNLGALTQK;ICDQWD…	ASFN(Deamidation (NQ))HFDRDHSGTLGPEEFK;CQLEINFN(Deamidation (NQ))TLQTK;DDPLTN(Deamidation (NQ))LNTAFDVAER;ETADTDTADQVM(Oxidation (M))ASFK;GISQEQMN(Deamidation (NQ))EFR;GYEEWLLN(Deamidation (NQ))EIR;IDQLECDHQLIQEALIFDN(Deamidation (NQ))KHTNYNMEHIR;ILAGDKN(Deamidation (NQ))YITEDELR;ILAGDKN(Deamidation (NQ))YITEDELRR;ISIEM(Oxidation (M))HGTLEDQLSHLR;IVQTYHVNMAGTNPYTTITPQEIN(Deamidation (NQ))GK;IVQTY…	ACLISLGYDIGNDPQGEAEFAR;AGTQIENIEEDFRDGLK;ALDFIASK;ASFNHFDRDHSGTLGPEEFK;ASIHEAWTDGK;ASIHEAWTDGKEAMLR;ATLPDADKER;CQLEINFNTLQTK;DDPLTNLNTAFDVAER;DGLGFCALIHR;DLLLDPAWEK;DYETATLSEIK;EGLLLWCQR;ELPPDQAEYCIAR;ETADTDTADQVMASFK;FAIQDISVEETSAK;FAIQDISVEETSAKEGLLLWCQR;FLDIPK;GISQEQMNEFR;GYEEWLLNEIR;GYEEWLLNEIRR;HEAFESDLAAHQDR;HEAFESDLAAHQDRVEQIAAIAQELNELDYYDSPSVNAR;HRPELIDYGK;HTNYNMEHIR;ICDQWDNLGALTQK;ICDQWD…	74	103.07	892	0	323.31	OLD+S-1;OLD+S-2;OLD+S-3;OLD-1;OLD-2;OLD-3;YOUG-1;YOUG-2;YOUG-3	10;42;204;206;269;270;272;299;304;339;349;365;366;384;459;462;473;573;601;703;729;733;749;756;841	221;276;660;830	6404800000	7553900000	6514600000	5140100000	4850600000	4816900000	4.93587e+09	6.82443e+09	1.38262	--	0.00464456	0.0929	0.036
81	sp|P62071|RRAS2_MOUSE	P62071	sp|P62071|RRAS2_MOUSE;tr|A0A1B0GRT5|A0A1B0GRT5_MOUSE	Ras-related protein R-Ras2 OS=Mus musculus OX=10090 GN=Rras2 PE=1 SV=1;Ras-related protein R-Ras2 OS=Mus musculus OX=10090 GN=Rras2 PE=1 SV=1		Rras2	5.74	-0.54902	13	10	10	DRDEFPMILIGNK;GSFEEIYK;KFQEQECPPSPEPTRK;LDILDTAGQEEFGAMR;LDILDTAGQEEFGAMREQYMR;LVVVGGGGVGK;MNVDQAFHELVR;QCVIDDR;QVTQEEGQQLAR;SALTIQFIQSYFVTDYDPTIEDSYTK;TGEGFLLVFSVTDR;VKDRDEFPMILIGNK;VTYMEASAK	LDILDTAGQEEFGAM(Oxidation (M))R;MN(Deamidation (NQ))VDQAFHELVR;(Gln->pyro-Glu)QVTQEEGQQLAR	DRDEFPMILIGNK;GSFEEIYK;KFQEQECPPSPEPTRK;MNVDQAFHELVR;QCVIDDR;QVTQEEGQQLAR;SALTIQFIQSYFVTDYDPTIEDSYTK;TGEGFLLVFSVTDR;VKDRDEFPMILIGNK;VTYMEASAK	74	23.399	204	0	58.351	OLD+S-1;OLD+S-2;OLD+S-3;OLD-1;OLD-2;OLD-3;YOUG-1;YOUG-2;YOUG-3	163	78	1759200000	1560600000	1546900000	1758800000	1658800000	1593900000	1670500000	1.62223e+09	0.971106	--	0.580633	0.0732	0.0497
83	tr|Q3UWP8|Q3UWP8_MOUSE	Q3UWP8	tr|Q3UWP8|Q3UWP8_MOUSE;tr|B2MWM9|B2MWM9_MOUSE;sp|P14211|CALR_MOUSE	Calreticulin (Fragment) OS=Mus musculus OX=10090 GN=Calr PE=2 SV=1;Calreticulin OS=Mus musculus OX=10090 GN=Calr PE=1 SV=1;Calreticulin OS=Mus musculus OX=10090 GN=Calr PE=1 SV=1		Calr	4.57	-0.832609	26	26	26	CKDDEFTHLYTLIVRPDNTYEVK;DMHGDSEYNIMFGPDICGPGTK;DMHGDSEYNIMFGPDICGPGTKK;EQFLDGDAWTNR;EQFLDGDAWTNRWVESK;FEPFSNK;FEPFSNKGQTLVVQFTVK;FVLSSGK;FYALSAK;FYGDLEK;FYGDLEKDK;FYGDLEKDKGLQTSQDAR;GEWKPR;GQTLVVQFTVK;HEQNIDCGGGYVK;IDDPTDSKPEDWDKPEHIPDPDAK;IDNSQVESGSLEDDWDFLPPK;IDNSQVESGSLEDDWDFLPPKK;IKDPDAAKPEDWDER;KPEDWDEEMDGEWEPPVIQNPEYK;KVHVIFNYK;LFPSGLDQK;LFPSGLDQKDMHGDSEYNIMFGPDICGPGTK;NVLINKDIR;SGTIFDNFLIT…	CKDDEFTHLYTLIVRPDN(Deamidation (NQ))TYEVK;DM(Oxidation (M))HGDSEYNIMFGPDICGPGTK;EQFLDGDAWTN(Deamidation (NQ))R;IDNSQ(Deamidation (NQ))VESGSLEDDWDFLPPK;KPEDWDEEM(Oxidation (M))DGEWEPPVIQNPEYK;KVHVIFN(Deamidation (NQ))YK;NVLIN(Deamidation (NQ))KDIR;SGTIFDNFLITN(Deamidation (NQ))DEAYAEEFGNETWGVTK	CKDDEFTHLYTLIVRPDNTYEVK;DMHGDSEYNIMFGPDICGPGTK;DMHGDSEYNIMFGPDICGPGTKK;EQFLDGDAWTNR;EQFLDGDAWTNRWVESK;FEPFSNK;FEPFSNKGQTLVVQFTVK;FVLSSGK;FYALSAK;FYGDLEK;FYGDLEKDK;FYGDLEKDKGLQTSQDAR;GEWKPR;GQTLVVQFTVK;HEQNIDCGGGYVK;IDDPTDSKPEDWDKPEHIPDPDAK;IDNSQVESGSLEDDWDFLPPK;IDNSQVESGSLEDDWDFLPPKK;IKDPDAAKPEDWDER;KPEDWDEEMDGEWEPPVIQNPEYK;KVHVIFNYK;LFPSGLDQK;LFPSGLDQKDMHGDSEYNIMFGPDICGPGTK;NVLINKDIR;SGTIFDNFLIT…	73.9	42.195	368	0	323.31	OLD+S-1;OLD+S-2;OLD+S-3;OLD-1;OLD-2;OLD-3;YOUG-1;YOUG-2;YOUG-3	35;149;158;180;190;334	122;131;257	2673300000	2865800000	2412100000	3535000000	3512900000	3492500000	3.51347e+09	2650400000	0.754355	--	0.0291129	0.0859	0.006
85	tr|Q80ZZ0|Q80ZZ0_MOUSE	Q80ZZ0	tr|Q80ZZ0|Q80ZZ0_MOUSE;sp|Q9WVK4|EHD1_MOUSE;tr|Q8K1X5|Q8K1X5_MOUSE;tr|Q3TUW9|Q3TUW9_MOUSE;tr|Q3TGS1|Q3TGS1_MOUSE;tr|Q3TIT3|Q3TIT3_MOUSE;tr|Q3TCK3|Q3TCK3_MOUSE;tr|Q3T9A1|Q3T9A1_MOUSE	EH-domain containing 1 OS=Mus musculus OX=10090 GN=Ehd1 PE=1 SV=2;EH domain-containing protein 1 OS=Mus musculus OX=10090 GN=Ehd1 PE=1 SV=1;EH-domain containing 1 (Fragment) OS=Mus musculus OX=10090 GN=Ehd1 PE=2 SV=2;EH domain-containing protein 1 OS=Mus musculus OX=10090 GN=Ehd1 PE=2 SV=1;EH domain-containing protein 1 OS=Mus musculus OX=10090 GN=Ehd1 PE=2 SV=1;EH domain-containing protein 1 OS=…		Ehd1	6.35	-0.362734	41	28	41	ADQIETQQLMR;DIQSLPR;DKPTYDEIFYTLSPVNGK;EHQISSGDFPSLR;ELVNNLGEIYQK;EMPNVFGK;EPELFQTVAEGLR;FHEFHSPALEDADFDNKPMVLLVGQYSTGK;GGAFDGTMNGPFGHGYGEGAGEGIDDVEWVVGK;HLIEQDFPGMR;IEREHQISSGDFPSLR;IGPEPTTDSFIAVMHGPTEGVVPGNALVVDPR;IILLFDAHK;IILLFDAHKLDISDEFSEVIK;IINTPEVVR;KEPELFQTVAEGLR;KKELVNNLGEIYQK;KKEPELFQTVAEGLR;KLFEAEEQDLFK;KLFEAEEQDLFKDIQSLPR;KLNAFGNAFLNR;KMQELLQTQDFSK;LADVDKDGLLDDEEFALANHLIK;LDISDEFSEVI…	ADQIETQQLM(Oxidation (M))R;DKPTYDEIFYTLSPVN(Deamidation (NQ))GK;ELVN(Deamidation (NQ))NLGEIYQK;FHEFHSPALEDADFDNKPM(Oxidation (M))VLLVGQYSTGK;GGAFDGTMN(Deamidation (NQ))GPFGHGYGEGAGEGIDDVEWVVGK;GGAFDGTM(Oxidation (M))N(Deamidation (NQ))GPFGHGYGEGAGEGIDDVEWVVGK;IGPEPTTDSFIAVMHGPTEGVVPGN(Deamidation (NQ))ALVVDPR;KKELVN(Deamidation (NQ))NLGEIYQK;KLN(Deamidation (NQ))AFGNAFLNR;KLN(Deamidation (NQ))AFG…	ADQIETQQLMR;DIQSLPR;DKPTYDEIFYTLSPVNGK;EHQISSGDFPSLR;ELVNNLGEIYQK;EMPNVFGK;EPELFQTVAEGLR;FHEFHSPALEDADFDNKPMVLLVGQYSTGK;GGAFDGTMNGPFGHGYGEGAGEGIDDVEWVVGK;HLIEQDFPGMR;IEREHQISSGDFPSLR;IGPEPTTDSFIAVMHGPTEGVVPGNALVVDPR;IILLFDAHK;IILLFDAHKLDISDEFSEVIK;IINTPEVVR;KEPELFQTVAEGLR;KKELVNNLGEIYQK;KKEPELFQTVAEGLR;KLFEAEEQDLFK;KLFEAEEQDLFKDIQSLPR;KLNAFGNAFLNR;KMQELLQTQDFSK;LADVDKDGLLDDEEFALANHLIK;LDISDEFSEVI…	73.6	60.602	534	0	289.08	OLD+S-1;OLD+S-2;OLD+S-3;OLD-1;OLD-2;OLD-3;YOUG-1;YOUG-2;YOUG-3	112;126;130;219;333;334;388;419;459;478;505	60;230;359;385;418	3652700000	4439600000	3448100000	4636300000	4882400000	4405400000	4.64137e+09	3846800000	0.828808	--	0.0784366	0.1361	0.0514
89	tr|Q8BSH3|Q8BSH3_MOUSE	Q8BSH3	tr|Q8BSH3|Q8BSH3_MOUSE;tr|Q545Y3|Q545Y3_MOUSE;sp|P58771|TPM1_MOUSE;tr|E9Q452|E9Q452_MOUSE;tr|E9Q454|E9Q454_MOUSE;tr|S4R2U0|S4R2U0_MOUSE;tr|A0A2R2Y2P8|A0A2R2Y2P8_MOUSE	Tropomyosin alpha-1 chain OS=Mus musculus OX=10090 GN=Tpm1 PE=1 SV=1;Tropomyosin alpha-1 chain OS=Mus musculus OX=10090 GN=Tpm1 PE=2 SV=1;Tropomyosin alpha-1 chain OS=Mus musculus OX=10090 GN=Tpm1 PE=1 SV=1;Tropomyosin alpha-1 chain OS=Mus musculus OX=10090 GN=Tpm1 PE=1 SV=1;Tropomyosin alpha-1 chain OS=Mus musculus OX=10090 GN=Tpm1 PE=1 SV=1;Tropomyosin alpha-1 chain OS=Mus musculus OX=10090 GN=…		Tpm1	4.69	-1.05106	34	0	1	AEFAER;AQKDEEKMEIQEIQLK;ATDAEADVASLNR;ATDAEADVASLNRR;CAELEEELK;CAELEEELKTVTNNLK;DAQEKLELAEK;GTEDELDKYSEALK;GTEDELDKYSEALKDAQEK;HIAEDADRKYEEVAR;IQLVEEELDR;IQLVEEELDRAQER;KATDAEADVASLNR;KATDAEADVASLNRR;KLVIIESDLER;KLVIIESDLERAEER;LATALQK;LATALQKLEEAEK;LATALQKLEEAEKAADESER;LDKENALDR;LDKENALDRAEQAEADK;LEEAEKAADESER;LKGTEDELDKYSEALK;LVIIESDLER;LVIIESDLERAEER;LVIIESDLERAEERAELSEGK;QLEDELVSLQK;QLEDELVSL…	ATDAEADVASLN(Deamidation (NQ))RR;CAELEEELKTVTN(Deamidation (NQ))NLK;KATDAEADVASLN(Deamidation (NQ))RR;(Gln->pyro-Glu)QLEDELVSLQK;(Gln->pyro-Glu)QLEDELVSLQKK	SIDDLEDELYAQK	73.2	32.698	284	0.00071582	2.3897	YOUG-2;YOUG-3	89;202;203		0	0	0	0	0	0	0	0	--	--	--	--	--
92	tr|A1BN54|A1BN54_MOUSE	A1BN54	tr|A1BN54|A1BN54_MOUSE	Alpha actinin 1a OS=Mus musculus OX=10090 GN=Actn1 PE=1 SV=1		Actn1	5.3	-0.598309	71	2	2	ACLISMGYNMGEAEFAR;AGTQIENIEEDFRDGLK;ALDFIASK;ASIHEAWTDGK;ASIHEAWTDGKEAMLR;ATLPDADKER;CQLEINFNTLQTK;DDPLTNLNTAFDVAER;DGLGFCALIHR;DLLLDPAWEK;DYETATLSEIK;EGLLLWCQR;ELPPDQAEYCIAR;ETADTDTADQVMASFK;FAIQDISVEETSAK;FAIQDISVEETSAKEGLLLWCQR;FLDIPK;GISQEQMNEFR;GYEEWLLNEIR;GYEEWLLNEIRR;HEAFESDLAAHQDR;HEAFESDLAAHQDRVEQIAAIAQELNELDYYDSPSVNAR;HRPELIDYGK;HTNYNMEHIR;ICDQWDNLGALTQK;ICDQWDNLGALTQKR;IDQLECDHQLIQEALI…	CQLEINFN(Deamidation (NQ))TLQTK;DDPLTN(Deamidation (NQ))LNTAFDVAER;ETADTDTADQVM(Oxidation (M))ASFK;GISQEQMN(Deamidation (NQ))EFR;GYEEWLLN(Deamidation (NQ))EIR;IDQLECDHQLIQEALIFDN(Deamidation (NQ))KHTNYNMEHIR;ILAGDKN(Deamidation (NQ))YITEDELR;ILAGDKN(Deamidation (NQ))YITEDELRR;ISIEM(Oxidation (M))HGTLEDQLSHLR;IVQTYHVNMAGTNPYTTITPQEIN(Deamidation (NQ))GK;IVQTYHVNMAGTNPYTTITPQEIN(Deamidation (NQ))GK…	ACLISMGYNMGEAEFAR;TGMMDTDDFR	72.7	102.72	887	0	12.393	OLD+S-1;OLD+S-2;OLD+S-3;OLD-1;OLD-2	10;42;204;206;269;270;272;299;304;339;349;365;366;384;459;462;473;573;601;703;729;733;749;836	221;276;660;825	213440000	356760000	253590000	176690000	156980000	0	166835000	2.74597e+08	1.64592	--	0.0970545	0.2692	0.0835
93	tr|A4FUS1|A4FUS1_MOUSE	A4FUS1	tr|A4FUS1|A4FUS1_MOUSE;sp|P14131|RS16_MOUSE;tr|Q641N3|Q641N3_MOUSE;tr|Q5CZY9|Q5CZY9_MOUSE	Rps16 protein OS=Mus musculus OX=10090 GN=Rps16 PE=1 SV=1;40S ribosomal protein S16 OS=Mus musculus OX=10090 GN=Rps16 PE=1 SV=4;Rps16 protein (Fragment) OS=Mus musculus OX=10090 GN=Rps16 PE=2 SV=1;Rps16 protein OS=Mus musculus OX=10090 GN=Rps16 PE=1 SV=1		Rps16	10.21	-0.444521	18	18	18	ALVAYYQK;DILIQYDR;EIKDILIQYDR;ERFAGVDIR;FAGVDIR;FGGPGAR;GGGHVAQIYAIR;GNGLIKVNGRPLEMIEPR;GPLQSVQVFGR;KEIKDILIQYDR;LLEPVLLLGK;LLEPVLLLGKER;PSKGPLQSVQVFGR;TLLVADPR;TLLVADPRR;TLQYKLLEPVLLLGKER;VKGGGHVAQIYAIR;VNGRPLEMIEPR	GN(Deamidation (NQ))GLIKVN(Deamidation (NQ))GRPLEMIEPR;(Acetyl (Protein N-term))PSKGPLQSVQVFGR;VN(Deamidation (NQ))GRPLEMIEPR	ALVAYYQK;DILIQYDR;EIKDILIQYDR;ERFAGVDIR;FAGVDIR;FGGPGAR;GGGHVAQIYAIR;GNGLIKVNGRPLEMIEPR;GPLQSVQVFGR;KEIKDILIQYDR;LLEPVLLLGK;LLEPVLLLGKER;PSKGPLQSVQVFGR;TLLVADPR;TLLVADPRR;TLQYKLLEPVLLLGKER;VKGGGHVAQIYAIR;VNGRPLEMIEPR	72.6	16.445	146	0	42.35	OLD+S-1;OLD+S-2;OLD+S-3;OLD-1;OLD-2;OLD-3;YOUG-1;YOUG-2;YOUG-3	29;35		4275200000	4915900000	3947200000	1880100000	1789200000	1789600000	1.81963e+09	4.37943e+09	2.40677	up	0.000190016	0.1125	0.0288
97	tr|Q3URP6|Q3URP6_MOUSE	Q3URP6	tr|Q3URP6|Q3URP6_MOUSE;tr|Q3TWE3|Q3TWE3_MOUSE;tr|Q3THC3|Q3THC3_MOUSE;tr|Q3TF72|Q3TF72_MOUSE;sp|P09103|PDIA1_MOUSE;tr|Q3UDR2|Q3UDR2_MOUSE;tr|Q3UBY9|Q3UBY9_MOUSE;tr|Q3UJA8|Q3UJA8_MOUSE;tr|Q3UA23|Q3UA23_MOUSE;tr|Q3TIM0|Q3TIM0_MOUSE;tr|Q3TGS0|Q3TGS0_MOUSE;tr|Q3U738|Q3U738_MOUSE;tr|Q3TT76|Q3TT76_MOUSE	Protein disulfide-isomerase OS=Mus musculus OX=10090 GN=P4hb PE=2 SV=1;Protein disulfide-isomerase OS=Mus musculus OX=10090 GN=P4hb PE=2 SV=1;Protein disulfide-isomerase OS=Mus musculus OX=10090 GN=P4hb PE=2 SV=1;Protein disulfide-isomerase OS=Mus musculus OX=10090 GN=P4hb PE=2 SV=1;Protein disulfide-isomerase OS=Mus musculus OX=10090 GN=P4hb PE=1 SV=2;Protein disulfide-isomerase (Fragment) OS=Mu…		P4hb	4.77	-0.366012	41	41	41	EADDIVNWLK;EADDIVNWLKK;EKLLDFIK;EYTAGREADDIVNWLK;FDEGRNNFEGEITK;FDEGRNNFEGEITKEK;FFPASADR;FLESGGQDGAGDDEDLDLEEALEPDMEEDDDQK;FLESGGQDGAGDDEDLDLEEALEPDMEEDDDQKAVKDEL;HNQLPLVIEFTEQTAPK;IKPHLMSQEVPEDWDKQPVK;ILEFFGLK;ILEFFGLKK;ILEFFGLKKEECPAVR;ILFIFIDSDHTDNQR;ITEFCHR;KFDEGRNNFEGEITK;LAKVDATEESDLAQQYGVR;LGETYKDHENIIIAK;LITLEEEMTK;LLDFIK;MDSTANEVEAVK;MDSTANEVEAVKVHSFPTLK;NNFEGEITK;NNFEGEITKEK;QFLLAAEAID…	EADDIVN(Deamidation (NQ))WLK;FDEGRN(Deamidation (NQ))NFEGEITK;FDEGRNN(Deamidation (NQ))FEGEITKEK;HN(Deamidation (NQ))QLPLVIEFTEQTAPK;ILFIFIDSDHTDN(Deamidation (NQ))QR;KFDEGRN(Deamidation (NQ))NFEGEITK;LITLEEEM(Oxidation (M))TK;MDSTAN(Deamidation (NQ))EVEAVK;M(Oxidation (M))DSTANEVEAVK;N(Deamidation (NQ))NFEGEITK;Q(Deamidation (NQ))FLLAAEAIDDIPFGITSNSGVFSK;(Gln->pyro-Glu)QFLLAAEAIDDIPFGITSNSGVFSK;…	EADDIVNWLK;EADDIVNWLKK;EKLLDFIK;EYTAGREADDIVNWLK;FDEGRNNFEGEITK;FDEGRNNFEGEITKEK;FFPASADR;FLESGGQDGAGDDEDLDLEEALEPDMEEDDDQK;FLESGGQDGAGDDEDLDLEEALEPDMEEDDDQKAVKDEL;HNQLPLVIEFTEQTAPK;IKPHLMSQEVPEDWDKQPVK;ILEFFGLK;ILEFFGLKK;ILEFFGLKKEECPAVR;ILFIFIDSDHTDNQR;ITEFCHR;KFDEGRNNFEGEITK;LAKVDATEESDLAQQYGVR;LGETYKDHENIIIAK;LITLEEEMTK;LLDFIK;MDSTANEVEAVK;MDSTANEVEAVKVHSFPTLK;NNFEGEITK;NNFEGEITKEK;QFLLAAEAID…	72.1	56.998	509	0	323.31	OLD+S-1;OLD+S-2;OLD+S-3;OLD-1;OLD-2;OLD-3;YOUG-1;YOUG-2;YOUG-3	129;173;216;217;234;235;300;378;432;460	326;427	2478600000	2406000000	2320800000	3516700000	3509400000	3521000000	3515700000	2401800000	0.683164	--	0.00242488	0.0329	0.0017
98	sp|Q64433|CH10_MOUSE	Q64433	sp|Q64433|CH10_MOUSE;tr|Q4KL76|Q4KL76_MOUSE;tr|Q9JI95|Q9JI95_MOUSE	10 kDa heat shock protein, mitochondrial OS=Mus musculus OX=10090 GN=Hspe1 PE=1 SV=2;10 kDa heat shock protein, mitochondrial OS=Mus musculus OX=10090 GN=Hspe1 PE=1 SV=1;CPN10-like protein OS=Mus musculus OX=10090 GN=Hspe1-rs1 PE=3 SV=1		Hspe1	7.91	-0.045098	9	9	9	FLPLFDR;GGIMLPEK;KFLPLFDR;SGEIEPVSVK;VGDKVLLPEYGGTK;VLLPEYGGTK;VLQATVVAVGSGGK;VVLDDKDYFLFR;VVLDDKDYFLFRDSDILGK		FLPLFDR;GGIMLPEK;KFLPLFDR;SGEIEPVSVK;VGDKVLLPEYGGTK;VLLPEYGGTK;VLQATVVAVGSGGK;VVLDDKDYFLFR;VVLDDKDYFLFRDSDILGK	71.6	10.963	102	0	17.556	OLD+S-1;OLD+S-2;OLD+S-3;OLD-1;OLD-2;OLD-3;YOUG-1;YOUG-2;YOUG-3			844970000	843830000	940660000	1430600000	1540800000	1285500000	1.41897e+09	8.76487e+08	0.617694	down	0.00165834	0.0634	0.0902
99	tr|Q3TX57|Q3TX57_MOUSE	Q3TX57	tr|Q3TX57|Q3TX57_MOUSE;tr|Q3TU64|Q3TU64_MOUSE;sp|Q01149|CO1A2_MOUSE;tr|Q3TUE2|Q3TUE2_MOUSE;tr|Q3TP88|Q3TP88_MOUSE	Fibrillar collagen NC1 domain-containing protein OS=Mus musculus OX=10090 GN=Col1a2 PE=1 SV=1;Fibrillar collagen NC1 domain-containing protein OS=Mus musculus OX=10090 GN=Col1a2 PE=2 SV=1;Collagen alpha-2(I) chain OS=Mus musculus OX=10090 GN=Col1a2 PE=1 SV=2;Fibrillar collagen NC1 domain-containing protein (Fragment) OS=Mus musculus OX=10090 GN=Col1a2 PE=2 SV=1;Fibrillar collagen NC1 domain-conta…		Col1a2	9.27	-0.641327	58	58	58	AGVMGPPGNR;AVLLQGSNDVELVAEGNSR;DYEVDATLK;EGPVGLPGIDGRPGPIGPAGPR;EMATQLAFMR;FTYSVLVDGCSK;FTYSVLVDGCSKK;GAPGPDGNNGAQGPPGPQGVQGGK;GATGLPGVAGAPGLPGPR;GDGGPPGMTGFPGAAGR;GEAGNIGFPGPK;GELGPVGNPGPAGPAGPR;GENGIVGPTGSVGAAGPSGPNGPPGPVGSR;GEPGAPGENGTPGQAGAR;GEPGPAGSVGPVGAVGPR;GEQGPAGPPGFQGLPGPSGTTGEVGKPGER;GESGNKGEPGSVGAQGPPGPSGEEGK;GESGNKGEPGSVGAQGPPGPSGEEGKR;GEVGLPGLSGPVGPPGNPGTNGLTGAK;GEVGPAGPNGFAGPAGAAGQ…	AVLLQGSN(Deamidation (NQ))DVELVAEGN(Deamidation (NQ))SR;AVLLQGSNDVELVAEGN(Deamidation (NQ))SR;AVLLQ(Deamidation (NQ))GSN(Deamidation (NQ))DVELVAEGN(Deamidation (NQ))SR;EM(Oxidation (M))ATQLAFMR;GAPGPDGNN(Deamidation (NQ))GAQGPPGPQGVQGGK;GDGGPPGM(Oxidation (M))TGFPGAAGR;GEN(Deamidation (NQ))GIVGPTGSVGAAGPSGPN(Deamidation (NQ))GPPGPVGSR;GEPGAPGEN(Deamidation (NQ))GTPGQAGAR;GEVGLPGLSGPVGPPGNPGTN(Dea…	AGVMGPPGNR;AVLLQGSNDVELVAEGNSR;DYEVDATLK;EGPVGLPGIDGRPGPIGPAGPR;EMATQLAFMR;FTYSVLVDGCSK;FTYSVLVDGCSKK;GAPGPDGNNGAQGPPGPQGVQGGK;GATGLPGVAGAPGLPGPR;GDGGPPGMTGFPGAAGR;GEAGNIGFPGPK;GELGPVGNPGPAGPAGPR;GENGIVGPTGSVGAAGPSGPNGPPGPVGSR;GEPGAPGENGTPGQAGAR;GEPGPAGSVGPVGAVGPR;GEQGPAGPPGFQGLPGPSGTTGEVGKPGER;GESGNKGEPGSVGAQGPPGPSGEEGK;GESGNKGEPGSVGAQGPPGPSGEEGKR;GEVGLPGLSGPVGPPGNPGTNGLTGAK;GEVGPAGPNGFAGPAGAAGQ…	71.6	129.56	1372	0	323.31	OLD+S-1;OLD+S-2;OLD+S-3;OLD-1;OLD-2;OLD-3;YOUG-1;YOUG-2;YOUG-3	213;309;441;534;537;626;729;756;774;924;983;1149;1150;1151;1180;1239;1243;1280;1299;1302;1311	453;791;1256	2266400000	2449900000	1989000000	4355000000	4398400000	4271600000	4.34167e+09	2235100000	0.514802	down	0.00727585	0.1038	0.0148
100	tr|Q3TJY2|Q3TJY2_MOUSE	Q3TJY2	tr|Q3TJY2|Q3TJY2_MOUSE;sp|O88342|WDR1_MOUSE;tr|Q9DC08|Q9DC08_MOUSE;tr|Q9DBM8|Q9DBM8_MOUSE;tr|Q3TNK2|Q3TNK2_MOUSE;tr|Q80ZI9|Q80ZI9_MOUSE;tr|Q3TE06|Q3TE06_MOUSE;tr|Q3U136|Q3U136_MOUSE	WD repeat domain 1 OS=Mus musculus OX=10090 GN=Wdr1 PE=1 SV=1;WD repeat-containing protein 1 OS=Mus musculus OX=10090 GN=Wdr1 PE=1 SV=3;WD repeat-containing protein 1 OS=Mus musculus OX=10090 GN=Wdr1 PE=2 SV=1;WD repeat-containing protein 1 OS=Mus musculus OX=10090 GN=Wdr1 PE=2 SV=1;WD repeat-containing protein 1 OS=Mus musculus OX=10090 GN=Wdr1 PE=2 SV=1;WD repeat domain 1 (Fragment) OS=Mus musc…		Wdr1	6.11	-0.271122	37	37	37	AHDGGIYAISWSPDSTHLLSASGDK;AHDGGIYAISWSPDSTHLLSASGDKTSK;CFSIDNPGYEPEVVAVHPGGDTVAVGGTDGNVR;DYSGQGVVK;DYSGQGVVKLDVQPK;FATASADGQIFIYDGK;FGAVFLWDTGSSVGEITGHNK;FKFTIGDHSR;FSPDGNR;FSPDGNRFATASADGQIFIYDGK;FTIGDHSR;FVNCVR;GDHFLYTNGK;GPVTDVAYSHDGAFLAVCDASK;IAVVGEGR;IKDIAWTEDSKR;ILGGDPKGDHFLYTNGK;IWDTTQKEHLLK;IWDTTQKEHLLKYEYQPFAGK;KCFSIDNPGYEPEVVAVHPGGDTVAVGGTDGNVR;KVFASLPQVER;LATGSDDNCAAFFEGPPFK;LHHVSSLAWL…	FSPDGN(Deamidation (NQ))RFATASADGQIFIYDGK;FVN(Deamidation (NQ))CVR;GDHFLYTN(Deamidation (NQ))GK;ILGGDPKGDHFLYTN(Deamidation (NQ))GK;MTVNESEQLVSCSM(Oxidation (M))DDTVR;MTVN(Deamidation (NQ))ESEQLVSCSMDDTVR;SIQCLTVHRN(Deamidation (NQ))GGK;SYIYSGSHDGHINYWDSETGEN(Deamidation (NQ))DSFSGK;VVTVFSVADGYSEN(Deamidation (NQ))NVFYGHHAK;YTN(Deamidation (NQ))LTLR	AHDGGIYAISWSPDSTHLLSASGDK;AHDGGIYAISWSPDSTHLLSASGDKTSK;CFSIDNPGYEPEVVAVHPGGDTVAVGGTDGNVR;DYSGQGVVK;DYSGQGVVKLDVQPK;FATASADGQIFIYDGK;FGAVFLWDTGSSVGEITGHNK;FKFTIGDHSR;FSPDGNR;FSPDGNRFATASADGQIFIYDGK;FTIGDHSR;FVNCVR;GDHFLYTNGK;GPVTDVAYSHDGAFLAVCDASK;IAVVGEGR;IKDIAWTEDSKR;ILGGDPKGDHFLYTNGK;IWDTTQKEHLLK;IWDTTQKEHLLKYEYQPFAGK;KCFSIDNPGYEPEVVAVHPGGDTVAVGGTDGNVR;KVFASLPQVER;LATGSDDNCAAFFEGPPFK;LHHVSSLAWL…	71.5	66.406	606	0	323.31	OLD+S-1;OLD+S-2;OLD+S-3;OLD-1;OLD-2;OLD-3;YOUG-1;YOUG-2;YOUG-3	36;202;331;347;356;374;392;525;526	384	2588500000	2919800000	2484500000	2908400000	2821000000	2858100000	2862500000	2.66427e+09	0.930748	--	0.207054	0.0853	0.0153
101	tr|Q3UVJ2|Q3UVJ2_MOUSE	Q3UVJ2	tr|Q3UVJ2|Q3UVJ2_MOUSE;sp|P40124|CAP1_MOUSE;tr|Q3U0U5|Q3U0U5_MOUSE;tr|Q3TC53|Q3TC53_MOUSE;tr|Q3UNQ0|Q3UNQ0_MOUSE	Adenylyl cyclase-associated protein OS=Mus musculus OX=10090 GN=Cap1 PE=2 SV=1;Adenylyl cyclase-associated protein 1 OS=Mus musculus OX=10090 GN=Cap1 PE=1 SV=4;Adenylyl cyclase-associated protein OS=Mus musculus OX=10090 GN=Cap1 PE=2 SV=1;Adenylyl cyclase-associated protein OS=Mus musculus OX=10090 GN=Cap1 PE=2 SV=1;Adenylyl cyclase-associated protein OS=Mus musculus OX=10090 GN=Cap1 PE=2 SV=1		Cap1	7.16	-0.355696	32	30	32	ADMQNLVER;ADMQNLVERLER;ALLATASQCQQPAGNK;CVNTTLQIK;EFHTTGLAWSK;ELSGLPSGPSVGSGPPPPPPGPPPPPISTSSGSDDSASR;EMNDAAMFYTNR;EPALLELEGK;EPALLELEGKK;GAVPYVQAFDSLLANPVAEYLK;HAEMVHTGLK;HAEMVHTGLKLER;HVDWVR;INSITVDNCK;INSITVDNCKK;KEPALLELEGK;KEPALLELEGKK;LEAVSHTSDMHCGYGDSPSK;LGLVFDDVVGIVEIINSR;LSDLLAPISEQIQEVITFR;LSDLLAPISEQIQEVITFREK;NSLDCEIVSAK;QVAYIYK;SALFAQINQGESITHALK;SGPKPFSAPKPQTSPSPK;SSEMNVLIPTEGGDFNEF…	(Acetyl (Protein N-term))ADMQNLVER;(Acetyl (Protein N-term))ADMQNLVERLER;EMN(Deamidation (NQ))DAAMFYTNR;EM(Oxidation (M))NDAAMFYTNR;N(Deamidation (NQ))SLDCEIVSAK;(Gln->pyro-Glu)QVAYIYK;SALFAQIN(Deamidation (NQ))QGESITHALK;SSEM(Oxidation (M))NVLIPTEGGDFNEFPVPEQFK;VENQEN(Deamidation (NQ))VSNLVIDDTELK;WRVEN(Deamidation (NQ))QENVSNLVIDDTELK	ADMQNLVER;ADMQNLVERLER;ALLATASQCQQPAGNK;CVNTTLQIK;EFHTTGLAWSK;ELSGLPSGPSVGSGPPPPPPGPPPPPISTSSGSDDSASR;EMNDAAMFYTNR;EPALLELEGK;EPALLELEGKK;GAVPYVQAFDSLLANPVAEYLK;HAEMVHTGLK;HAEMVHTGLKLER;HVDWVR;INSITVDNCK;INSITVDNCKK;KEPALLELEGK;KEPALLELEGKK;LEAVSHTSDMHCGYGDSPSK;LGLVFDDVVGIVEIINSR;LSDLLAPISEQIQEVITFR;LSDLLAPISEQIQEVITFREK;NSLDCEIVSAK;QVAYIYK;SALFAQINQGESITHALK;SGPKPFSAPKPQTSPSPK;SSEMNVLIPTEGGDFNEF…	71.5	51.55	474	0	272.52	OLD+S-1;OLD+S-2;OLD+S-3;OLD-1;OLD-2;OLD-3;YOUG-1;YOUG-2;YOUG-3	157;165;261;262;332;335;338;422	156;161;436	2456800000	2576900000	2295200000	2030700000	2230000000	2457800000	2239500000	2.44297e+09	1.09085	--	0.240534	0.0579	0.0954
103	tr|B2RXY7|B2RXY7_MOUSE	B2RXY7	tr|B2RXY7|B2RXY7_MOUSE;sp|P48758|CBR1_MOUSE;tr|A0A338P684|A0A338P684_MOUSE	Carbonyl reductase (NADPH) OS=Mus musculus OX=10090 GN=Cbr1 PE=1 SV=1;Carbonyl reductase [NADPH] 1 OS=Mus musculus OX=10090 GN=Cbr1 PE=1 SV=3;Carbonyl reductase [NADPH] 1 OS=Mus musculus OX=10090 GN=Cbr1 PE=1 SV=1		Cbr1	8.53	-0.329603	17	16	17	ALRDFLLK;DVCKELLPLIKPQGR;ELLPLIKPQGR;EYGGLDVLVNNAGIAFK;FHQLDIDNPQSIR;FRSETITEEELVGLMNK;GIGFAITR;GVHAEEGWPNSAYGVTK;IGVTVLSR;KFSGDVVLAAR;KFSGDVVLAARDEER;LQAEGLSPR;SETITEEELVGLMNK;SPEEGAETPVYLALLPPDAEGPHGQFVQDK;SSSRPVALVTGANK;VNDDTPFHIQAEVTMK;VVNVSSMVSLR	(Acetyl (Protein N-term))SSSRPVALVTGANK	ALRDFLLK;DVCKELLPLIKPQGR;ELLPLIKPQGR;EYGGLDVLVNNAGIAFK;FHQLDIDNPQSIR;FRSETITEEELVGLMNK;GIGFAITR;GVHAEEGWPNSAYGVTK;IGVTVLSR;KFSGDVVLAAR;KFSGDVVLAARDEER;LQAEGLSPR;SETITEEELVGLMNK;SPEEGAETPVYLALLPPDAEGPHGQFVQDK;SSSRPVALVTGANK;VNDDTPFHIQAEVTMK;VVNVSSMVSLR	71.5	30.641	277	0	48.466	OLD+S-1;OLD+S-2;OLD+S-3;OLD-1;OLD-2;OLD-3;YOUG-1;YOUG-2;YOUG-3			242710000	248140000	223980000	204840000	270110000	185220000	2.20057e+08	2.38277e+08	1.0828	--	0.477433	0.0532	0.202
105	sp|P97429|ANXA4_MOUSE	P97429	sp|P97429|ANXA4_MOUSE;tr|Q7TMN7|Q7TMN7_MOUSE;tr|A0A0N4SW89|A0A0N4SW89_MOUSE;tr|D3Z0S1|D3Z0S1_MOUSE;tr|A0A0N4SV57|A0A0N4SV57_MOUSE;tr|F7ANV6|F7ANV6_MOUSE;tr|Q8BSL2|Q8BSL2_MOUSE	Annexin A4 OS=Mus musculus OX=10090 GN=Anxa4 PE=1 SV=4;Annexin OS=Mus musculus OX=10090 GN=Anxa4 PE=2 SV=1;Annexin (Fragment) OS=Mus musculus OX=10090 GN=Anxa4 PE=1 SV=3;Annexin (Fragment) OS=Mus musculus OX=10090 GN=Anxa4 PE=1 SV=1;Annexin (Fragment) OS=Mus musculus OX=10090 GN=Anxa4 PE=1 SV=1;Annexin (Fragment) OS=Mus musculus OX=10090 GN=Anxa4 PE=1 SV=1;Annexin OS=Mus musculus OX=10090 GN=Anxa…		Anxa4	5.42	-0.434483	31	30	30	AASGFNATEDAQTLR;AASGFNATEDAQTLRK;AEIDMLDIR;DEGNYLDDALMK;DEGNYLDDALMKQDAQELYEAGEK;DEGNYLDDALMKQDAQELYEAGEKR;DIEQSIKSETSGSFEDALLAIVK;DLIEDLK;FLSILCSR;GAGTDEGCLIEILASR;GLGTDDNTLIR;GLGTDEDAIIGILAYR;INQTYQQQYGR;ISQKDIEQSIK;ISQKDIEQSIKSETSGSFEDALLAIVK;KVLLVLCGGDD;NHLLHVFDEYK;NHLLHVFDEYKR;NRNHLLHVFDEYKR;QDAQELYEAGEK;QDAQELYEAGEKR;RINQTYQQQYGR;SETSGSFEDALLAIVK;SKPSYFAER;SLEEDICSDTSFMFQR;SLYSFIK;SLYSFIKGD…	AASGFN(Deamidation (NQ))ATEDAQTLR;AASGFN(Deamidation (NQ))ATEDAQTLRK;GLGTDDN(Deamidation (NQ))TLIR;IN(Deamidation (NQ))QTYQQQYGR;N(Deamidation (NQ))HLLHVFDEYKR;N(Deamidation (NQ))RNHLLHVFDEYKR;N(Deamidation (NQ))RN(Deamidation (NQ))HLLHVFDEYKR;(Gln->pyro-Glu)QDAQELYEAGEKR;RIN(Deamidation (NQ))QTYQQQYGR;SLEEDICSDTSFM(Oxidation (M))FQR	AASGFNATEDAQTLR;AASGFNATEDAQTLRK;AEIDMLDIR;DEGNYLDDALMK;DEGNYLDDALMKQDAQELYEAGEK;DEGNYLDDALMKQDAQELYEAGEKR;DIEQSIKSETSGSFEDALLAIVK;FLSILCSR;GAGTDEGCLIEILASR;GLGTDDNTLIR;GLGTDEDAIIGILAYR;INQTYQQQYGR;ISQKDIEQSIK;ISQKDIEQSIKSETSGSFEDALLAIVK;KVLLVLCGGDD;NHLLHVFDEYK;NHLLHVFDEYKR;NRNHLLHVFDEYKR;QDAQELYEAGEK;QDAQELYEAGEKR;RINQTYQQQYGR;SETSGSFEDALLAIVK;SKPSYFAER;SLEEDICSDTSFMFQR;SLYSFIK;SLYSFIKGDTSGDYR;V…	71.2	35.915	319	0	323.31	OLD+S-1;OLD+S-2;OLD+S-3;OLD-1;OLD-2;OLD-3;YOUG-1;YOUG-2;YOUG-3	15;125;201;203;266	147	6470300000	6113000000	6379800000	4406300000	4261200000	4190400000	4.28597e+09	6.32103e+09	1.47482	--	6.69561e-05	0.0294	0.0257
107	sp|P56480|ATPB_MOUSE	P56480	sp|P56480|ATPB_MOUSE	ATP synthase subunit beta, mitochondrial OS=Mus musculus OX=10090 GN=Atp5f1b PE=1 SV=2		Atp5f1b	5.19	0.0325142	26	26	26	AHGGYSVFAGVGER;AIAELGIYPAVDPLDSTSR;EGNDLYHEMIESGVINLK;FLSQPFQVAEVFTGHMGK;FTQAGSEVSALLGR;GFQQILAGEYDHLPEQAFYMVGPIEEAVAK;GSITSVQAIYVPADDLTDPAPATTFAHLDATTVLSR;IGLFGGAGVGK;IMDPNIVGNEHYDVAR;IMNVIGEPIDER;IMNVIGEPIDERGPIK;IPSAVGYQPTLATDMGTMQER;IPVGPETLGR;KGSITSVQAIYVPADDLTDPAPATTFAHLDATTVLSR;LVLEVAQHLGESTVR;LVPLKETIK;QFAPIHAEAPEFIEMSVEQEILVTGIK;SLQDIIAILGMDELSEEDKLTVSR;TIAMDGTEGLVR;TKQFAPIHAEAPEFIEMSVEQ…	EGN(Deamidation (NQ))DLYHEMIESGVINLK;FLSQPFQVAEVFTGHM(Oxidation (M))GK;IMDPNIVGN(Deamidation (NQ))EHYDVAR;IM(Oxidation (M))DPNIVGNEHYDVAR;IM(Oxidation (M))NVIGEPIDER;IPSAVGYQPTLATDMGTM(Oxidation (M))QER;QFAPIHAEAPEFIEM(Oxidation (M))SVEQEILVTGIK;SLQDIIAILGM(Oxidation (M))DELSEEDKLTVSR;TIAM(Oxidation (M))DGTEGLVR;TREGN(Deamidation (NQ))DLYHEMIESGVINLK;TVLIMELIN(Deamidation (NQ))NVAK;TVLIM(Oxidatio…	AHGGYSVFAGVGER;AIAELGIYPAVDPLDSTSR;EGNDLYHEMIESGVINLK;FLSQPFQVAEVFTGHMGK;FTQAGSEVSALLGR;GFQQILAGEYDHLPEQAFYMVGPIEEAVAK;GSITSVQAIYVPADDLTDPAPATTFAHLDATTVLSR;IGLFGGAGVGK;IMDPNIVGNEHYDVAR;IMNVIGEPIDER;IMNVIGEPIDERGPIK;IPSAVGYQPTLATDMGTMQER;IPVGPETLGR;KGSITSVQAIYVPADDLTDPAPATTFAHLDATTVLSR;LVLEVAQHLGESTVR;LVPLKETIK;QFAPIHAEAPEFIEMSVEQEILVTGIK;SLQDIIAILGMDELSEEDKLTVSR;TIAMDGTEGLVR;TKQFAPIHAEAPEFIEMSVEQ…	70.9	56.3	529	0	323.31	OLD+S-1;OLD+S-2;OLD+S-3;OLD-1;OLD-2;OLD-3;YOUG-1;YOUG-2;YOUG-3	221;244;273;411;415	113;145;176;217;272;339;342;408;443;478	1448900000	1900600000	1583400000	2093700000	2112800000	2174800000	2127100000	1644300000	0.773024	--	0.0778998	0.141	0.0199
112	sp|P11087|CO1A1_MOUSE	P11087	sp|P11087|CO1A1_MOUSE	Collagen alpha-1(I) chain OS=Mus musculus OX=10090 GN=Col1a1 PE=1 SV=4		Col1a1	5.65	-0.798968	76	73	76	ADDANVVRDRDLEVDTTLK;ALLLQGSNEIELR;ALLLQGSNEIELRGEGNSR;DGAPGAKGDRGETGPAGPPGAPGAPGAPGPVGPAGK;DGEAGAQGAPGPAGPAGER;DLEVDTTLK;DRDLEVDTTLK;EGECCAFCPEEYVSPNSEDVGVEGPK;EGECCAFCPEEYVSPNSEDVGVEGPKGDPGPQGPR;FTYSTLVDGCTSHTGTWGK;GAAGLPGPK;GAAGPPGATGFPGAAGR;GANGAPGIAGAPGFPGAR;GAPGDRGEAGPPGPAGFAGPPGADGQPGAK;GAPGDRGEAGPPGPAGFAGPPGADGQPGAKGEPGDTGVK;GDAGPAGPKGEPGSPGENGAPGQMGPR;GDAGPPGPAGPAGPPGPIGNVGAPGPK;GDRGETGPA…	ALLLQGSN(Deamidation (NQ))EIELRGEGNSR;EGECCAFCPEEYVSPN(Deamidation (NQ))SEDVGVEGPK;GAN(Deamidation (NQ))GAPGIAGAPGFPGAR;GDAGPAGPKGEPGSPGEN(Deamidation (NQ))GAPGQMGPR;GDAGPAGPKGEPGSPGEN(Deamidation (NQ))GAPGQM(Oxidation (M))GPR;GDTGAPGAPGSQGAPGLQGM(Oxidation (M))PGER;GDTGAPGAPGSQ(Deamidation (NQ))GAPGLQGMPGER;GEPGSPGEN(Deamidation (NQ))GAPGQM(Oxidation (M))GPR;GEPGSPGEN(Deamidation (NQ))GAPGQMGPR;…	ADDANVVRDRDLEVDTTLK;ALLLQGSNEIELR;ALLLQGSNEIELRGEGNSR;DGAPGAKGDRGETGPAGPPGAPGAPGAPGPVGPAGK;DGEAGAQGAPGPAGPAGER;DLEVDTTLK;DRDLEVDTTLK;EGECCAFCPEEYVSPNSEDVGVEGPK;EGECCAFCPEEYVSPNSEDVGVEGPKGDPGPQGPR;FTYSTLVDGCTSHTGTWGK;GAAGLPGPK;GAAGPPGATGFPGAAGR;GANGAPGIAGAPGFPGAR;GAPGDRGEAGPPGPAGFAGPPGADGQPGAK;GAPGDRGEAGPPGPAGFAGPPGADGQPGAKGEPGDTGVK;GDAGPAGPKGEPGSPGENGAPGQMGPR;GDAGPPGPAGPAGPPGPIGNVGAPGPK;GDRGETGPA…	70.5	138.03	1453	0	323.31	OLD+S-1;OLD+S-2;OLD+S-3;OLD-1;OLD-2;OLD-3;YOUG-1;YOUG-2;YOUG-3	284;389;677;688;689;694;710;880;1052;1145;1233;1268;1272;1300;1361;1372;1383;1392	170;206;290;569;718;989;1366	8429700000	8806800000	8286600000	24127000000	24277000000	23136000000	2.38467e+10	8507700000	0.356767	down	1.64457e-06	0.0316	0.026
113	sp|P15532|NDKA_MOUSE	P15532	sp|P15532|NDKA_MOUSE;tr|Q5NC81|Q5NC81_MOUSE;tr|Q5NC80|Q5NC80_MOUSE	Nucleoside diphosphate kinase A OS=Mus musculus OX=10090 GN=Nme1 PE=1 SV=1;Nucleoside diphosphate kinase OS=Mus musculus OX=10090 GN=Nme1 PE=1 SV=1;Nucleoside diphosphate kinase (Fragment) OS=Mus musculus OX=10090 GN=Nme1 PE=1 SV=1		Nme1	6.84	-0.280263	13	3	3	DRPFFTGLVK;EHYTDLKDRPFFTGLVK;EISLWFQPEELVEYK;FLQASEDLLK;FLQASEDLLKEHYTDLK;GDFCIQVGR;GLVGEIIK;GLVGEIIKR;GLVGEIIKRFEQK;NIIHGSDSVK;SAEKEISLWFQPEELVEYK;TFIAIKPDGVQR;VMLGETNPADSKPGTIR	VM(Oxidation (M))LGETNPADSKPGTIR	EISLWFQPEELVEYK;NIIHGSDSVK;SAEKEISLWFQPEELVEYK	70.4	17.208	152	0	36.624	OLD+S-1;OLD+S-2;OLD+S-3;OLD-1;OLD-2;OLD-3;YOUG-1;YOUG-2;YOUG-3		90	1217300000	1951200000	1345100000	1299300000	1336500000	1389500000	1.34177e+09	1.50453e+09	1.12131	--	0.582477	0.2606	0.0338
114	tr|Q3ULT2|Q3ULT2_MOUSE	Q3ULT2	tr|Q3ULT2|Q3ULT2_MOUSE;sp|P57780|ACTN4_MOUSE;tr|Q3UDJ7|Q3UDJ7_MOUSE;tr|A0A1L1SV25|A0A1L1SV25_MOUSE;tr|E9Q2W9|E9Q2W9_MOUSE	Non-muscle alpha-actinin 4 OS=Mus musculus OX=10090 GN=Actn4 PE=1 SV=1;Alpha-actinin-4 OS=Mus musculus OX=10090 GN=Actn4 PE=1 SV=1;Alpha-actinin-4 OS=Mus musculus OX=10090 GN=Actn4 PE=2 SV=1;Alpha-actinin-4 OS=Mus musculus OX=10090 GN=Actn4 PE=1 SV=1;Alpha-actinin-4 (Fragment) OS=Mus musculus OX=10090 GN=Actn4 PE=1 SV=1		Actn4	5.25	-0.650987	67	4	46	ACLISLGYDVENDR;ACLISLGYDVENDRQGDAEFNR;AGTQIENIDEDFRDGLK;ALDFIASK;ASFNHFDKDHGGALGPEEFK;ASIHEAWTDGK;ASIHEAWTDGKEAMLK;CQLEINFNTLQTK;DDPVTNLNNAFEVAEK;DGLAFNALIHR;DLLLDPAWEK;DYETATLSDIK;EAILAIHK;EGLLLWCQR;ELPPDQAEYCIAR;ETTDTDTADQVIASFK;FAIQDISVEETSAK;FAIQDISVEETSAKEGLLLWCQR;GISQEQMQEFR;GYEEWLLNEIR;GYEEWLLNEIRR;HEAFESDLAAHQDR;HEAFESDLAAHQDRVEQIAAIAQELNELDYYDSHNVNTR;HRPELIEYDK;HRPELIEYDKLR;ICDQWDNLGSLTH…	ACLISLGYDVEN(Deamidation (NQ))DRQGDAEFNR;ASFN(Deamidation (NQ))HFDKDHGGALGPEEFK;CQLEINFN(Deamidation (NQ))TLQTK;DGLAFN(Deamidation (NQ))ALIHR;GISQEQM(Oxidation (M))QEFR;GYEEWLLN(Deamidation (NQ))EIR;ISIEMN(Deamidation (NQ))GTLEDQLSHLK;ISIEM(Oxidation (M))N(Deamidation (NQ))GTLEDQLSHLK;KDDPVTNLN(Deamidation (NQ))NAFEVAEK;KTFTAWCN(Deamidation (NQ))SHLR;LRKDDPVTNLNN(Deamidation (NQ))AFEVAEK;LSGSNPYT…	ACLISLGYDVENDR;ACLISLGYDVENDRQGDAEFNR;AGTQIENIDEDFRDGLK;ASFNHFDKDHGGALGPEEFK;ASIHEAWTDGKEAMLK;DDPVTNLNNAFEVAEK;DGLAFNALIHR;DYETATLSDIK;EAILAIHK;ETTDTDTADQVIASFK;GISQEQMQEFR;HEAFESDLAAHQDRVEQIAAIAQELNELDYYDSHNVNTR;HRPELIEYDK;HRPELIEYDKLR;ICDQWDNLGSLTHSR;ISIEMNGTLEDQLSHLK;KAGTQIENIDEDFRDGLK;KDDPVTNLNNAFEVAEK;LMLLLEVISGERLPKPER;LRKDDPVTNLNNAFEVAEK;LSGSNPYTTVTPQIINSK;LSGSNPYTTVTPQIINSKWEK;LVSIGAEEIVD…	70.2	104.98	912	0	323.31	OLD+S-1;OLD+S-2;OLD+S-3;OLD-1;OLD-2;OLD-3;YOUG-1;YOUG-2;YOUG-3	62;139;200;226;227;249;289;290;292;359;369;385;386;389;393;404;493;621;681;749;753;776;804;861	241;296;680;768;884	3647200000	4060400000	3382900000	2637100000	2522800000	2551100000	2.57033e+09	3.69683e+09	1.43827	--	0.00272084	0.0924	0.0232
117	tr|Q3U7Z6|Q3U7Z6_MOUSE	Q3U7Z6	tr|Q3U7Z6|Q3U7Z6_MOUSE;sp|Q9DBJ1|PGAM1_MOUSE;tr|Q6NWV5|Q6NWV5_MOUSE	Phosphoglycerate mutase OS=Mus musculus OX=10090 GN=Pgam1 PE=1 SV=1;Phosphoglycerate mutase 1 OS=Mus musculus OX=10090 GN=Pgam1 PE=1 SV=3;Pgam1 protein (Fragment) OS=Mus musculus OX=10090 GN=Pgam1 PE=2 SV=1		Pgam1	6.67	-0.488189	17	17	17	ALPFWNEEIVPQIK;DAGYEFDICFTSVQK;DAGYEFDICFTSVQKR;FSGWYDADLSPAGHEEAK;FSGWYDADLSPAGHEEAKR;HGESAWNLENR;HGESAWNLENRFSGWYDADLSPAGHEEAK;HLEGLSEEAIMELNLPTGIPIVYELDK;HYGGLTGLNKAETAAK;NLKPIKPMQFLGDEETVR;RSYDVPPPPMEPDHPFYSNISK;RYADLTEDQLPSCESLKDTIAR;SYDVPPPPMEPDHPFYSNISK;SYDVPPPPMEPDHPFYSNISKDR;VLIAAHGNSLR;YADLTEDQLPSCESLK;YADLTEDQLPSCESLKDTIAR	ALPFWN(Deamidation (NQ))EEIVPQIK;HYGGLTGLN(Deamidation (NQ))KAETAAK;N(Deamidation (NQ))LKPIKPMQFLGDEETVR;SYDVPPPPM(Oxidation (M))EPDHPFYSNISK;SYDVPPPPMEPDHPFYSN(Deamidation (NQ))ISK;VLIAAHGN(Deamidation (NQ))SLR	ALPFWNEEIVPQIK;DAGYEFDICFTSVQK;DAGYEFDICFTSVQKR;FSGWYDADLSPAGHEEAK;FSGWYDADLSPAGHEEAKR;HGESAWNLENR;HGESAWNLENRFSGWYDADLSPAGHEEAK;HLEGLSEEAIMELNLPTGIPIVYELDK;HYGGLTGLNKAETAAK;NLKPIKPMQFLGDEETVR;RSYDVPPPPMEPDHPFYSNISK;RYADLTEDQLPSCESLKDTIAR;SYDVPPPPMEPDHPFYSNISK;SYDVPPPPMEPDHPFYSNISKDR;VLIAAHGNSLR;YADLTEDQLPSCESLK;YADLTEDQLPSCESLKDTIAR	70.1	28.832	254	0	181.61	OLD+S-1;OLD+S-2;OLD+S-3;OLD-1;OLD-2;OLD-3;YOUG-1;YOUG-2;YOUG-3	99;135;168;188;223	126	5913700000	9097300000	5355800000	5340900000	5875500000	6111000000	5775800000	6.78893e+09	1.17541	--	0.463156	0.2973	0.0683
120	tr|Q8K3G7|Q8K3G7_MOUSE	Q8K3G7	tr|Q8K3G7|Q8K3G7_MOUSE	Reticulon OS=Mus musculus OX=10090 GN=Rtn4 PE=2 SV=1		Rtn4	4.68	-0.0736695	17	1	1	AYLESEVAISEELVQK;GPLPAAPPTAPER;GPLPAAPPTAPERQPSWER;GSGSVVVDLLYWR;GVIQAIQK;HQAQIDHYLGLANK;KPAAGLSAAPVPPAAAPLLDFSSDSVPPAPR;LFLVDDLVDSLK;LPEDDEPPARPPAPAGASPLAEPAAPPSTPAAPK;MEDIDQSSLVSSSADSPPRPPPAFK;QPSWER;RLFLVDDLVDSLK;SDEGHPFR;SPAASAPSLPPAAAVLPSK;YQFVTEPEDEEDEEDEEEEEDDEDLEELEVLER;YSNSALGHVNSTIK;YSNSALGHVNSTIKELR	HQAQIDHYLGLAN(Deamidation (NQ))K;(Acetyl (Protein N-term))MEDIDQSSLVSSSADSPPRPPPAFK;(Gln->pyro-Glu)QPSWER;YSN(Deamidation (NQ))SALGHVN(Deamidation (NQ))STIK;YSN(Deamidation (NQ))SALGHVNSTIK	GSGSVVVDLLYWR	70	38.566	357	0	4.0864	OLD+S-1;OLD+S-2;OLD-2;OLD-3	258;265;335		1197600000	1603400000	0	0	795730000	943570000	869650000	1400500000	1.61042	--	0.108777	0.2049	0.1202
127	sp|Q9D379|HYEP_MOUSE	Q9D379	sp|Q9D379|HYEP_MOUSE;tr|E9PWK1|E9PWK1_MOUSE;tr|Q6PEV0|Q6PEV0_MOUSE;tr|Q8K2W5|Q8K2W5_MOUSE	Epoxide hydrolase 1 OS=Mus musculus OX=10090 GN=Ephx1 PE=1 SV=2;Epoxide hydrolase OS=Mus musculus OX=10090 GN=Ephx1 PE=1 SV=1;Epoxide hydrolase OS=Mus musculus OX=10090 GN=Ephx1 PE=2 SV=1;Epoxide hydrolase OS=Mus musculus OX=10090 GN=Ephx1 PE=2 SV=1		Ephx1	8.43	-0.296923	35	35	35	ASPPLEGSR;DKEETLPLEDGWWGPGSK;DKEETLPLEDGWWGPGSKPSAK;DLELLYPFK;DLELLYPFKEK;EDESIRPFK;EETLPLEDGWWGPGSKPSAK;ELEDGGLER;ENLGQGVMVHR;ESGYLHIQATKPDTVGCALNDSPVGLAAYILEK;FHYGFNSSYLK;FLGYTEK;FLGYTEKDLELLYPFK;FLGYTEKDLELLYPFKEK;FVSLAELQ;FYKENLGQGVMVHR;GGHFAAFEEPK;GLHLNMSFISR;IEGLDIHFIHVKPPQLPSGR;IIPLLTDPK;KFVSLAELQ;KQVEILNQYPHFK;LISYSYMER;LLAQDIR;NEFDWR;NIYSLTPLLGQR;QVEILNQYPHFK;SEYRELEDGGLER;SEYRELEDGGLERK…	FHYGFN(Deamidation (NQ))SSYLK;FYKENLGQGVM(Oxidation (M))VHR;GLHLN(Deamidation (NQ))MSFISR;GLHLNM(Oxidation (M))SFISR;(Gln->pyro-Glu)QVEILNQYPHFK	ASPPLEGSR;DKEETLPLEDGWWGPGSK;DKEETLPLEDGWWGPGSKPSAK;DLELLYPFK;DLELLYPFKEK;EDESIRPFK;EETLPLEDGWWGPGSKPSAK;ELEDGGLER;ENLGQGVMVHR;ESGYLHIQATKPDTVGCALNDSPVGLAAYILEK;FHYGFNSSYLK;FLGYTEK;FLGYTEKDLELLYPFK;FLGYTEKDLELLYPFKEK;FVSLAELQ;FYKENLGQGVMVHR;GGHFAAFEEPK;GLHLNMSFISR;IEGLDIHFIHVKPPQLPSGR;IIPLLTDPK;KFVSLAELQ;KQVEILNQYPHFK;LISYSYMER;LLAQDIR;NEFDWR;NIYSLTPLLGQR;QVEILNQYPHFK;SEYRELEDGGLER;SEYRELEDGGLERK…	69	52.576	455	0	154.4	OLD+S-1;OLD+S-2;OLD+S-3;OLD-1;OLD-2;OLD-3;YOUG-1;YOUG-2;YOUG-3	86;249	250;383	2566100000	1373500000	2945100000	1603100000	1527100000	1612200000	1580800000	2294900000	1.45173	--	0.303074	0.3574	0.0296
128	sp|P63213|GBG2_MOUSE	P63213	sp|P63213|GBG2_MOUSE	Guanine nucleotide-binding protein G(I)/G(S)/G(O) subunit gamma-2 OS=Mus musculus OX=10090 GN=Gng2 PE=1 SV=2		Gng2	7.78	-0.18169	5	5	5	AAADLMAYCEAHAK;AAADLMAYCEAHAKEDPLLTPVPASENPFR;ASNNTASIAQAR;EDPLLTPVPASENPFR;MEANIDR	(Acetyl (Protein N-term))ASN(Deamidation (NQ))NTASIAQAR;(Acetyl (Protein N-term))ASNNTASIAQAR	AAADLMAYCEAHAK;AAADLMAYCEAHAKEDPLLTPVPASENPFR;ASNNTASIAQAR;EDPLLTPVPASENPFR;MEANIDR	69	7.8501	71	0	18.537	OLD+S-1;OLD+S-2;OLD+S-3;OLD-1;YOUG-1;YOUG-2;YOUG-3	4;5		299160000	565840000	72635000	59253000	0	0	0	312545000	9999999	only in sample	--	0.7899	--
129	sp|Q9Z1Q5|CLIC1_MOUSE	Q9Z1Q5	sp|Q9Z1Q5|CLIC1_MOUSE;tr|Q542F1|Q542F1_MOUSE;tr|Q3TIP8|Q3TIP8_MOUSE	Chloride intracellular channel protein 1 OS=Mus musculus OX=10090 GN=Clic1 PE=1 SV=3;Chloride intracellular channel protein OS=Mus musculus OX=10090 GN=Clic1 PE=1 SV=1;Chloride intracellular channel protein OS=Mus musculus OX=10090 GN=Clic1 PE=2 SV=1		Clic1	5.09	-0.305394	19	18	18	AEEQPQVELFVK;EEFASTCPDDEEIELAYEQVAR;FLDGNELTLADCNLLPK;FSAYIK;FSAYIKNSNPALNDNLEK;GFTIPEAFR;GVTFNVTTVDTK;GVTFNVTTVDTKR;IGNCPFSQR;KFLDGNELTLADCNLLPK;LAALNPESNTSGLDIFAK;LHIVQVVCK;LHIVQVVCKK;NSNPALNDNLEK;VLDNYLTSPLPEEVDETSAEDEGISQR;VLDNYLTSPLPEEVDETSAEDEGISQRK;YLSNAYAR;YLSNAYAREEFASTCPDDEEIELAYEQVAR;YRGFTIPEAFR	(Acetyl (Protein N-term))AEEQPQVELFVK;FSAYIKN(Deamidation (NQ))SNPALNDNLEK;LAALNPESN(Deamidation (NQ))TSGLDIFAK;NSNPALN(Deamidation (NQ))DNLEK;N(Deamidation (NQ))SNPALN(Deamidation (NQ))DNLEK;YLSN(Deamidation (NQ))AYAR;YLSN(Deamidation (NQ))AYAREEFASTCPDDEEIELAYEQVAR	AEEQPQVELFVK;EEFASTCPDDEEIELAYEQVAR;FLDGNELTLADCNLLPK;FSAYIKNSNPALNDNLEK;GFTIPEAFR;GVTFNVTTVDTK;GVTFNVTTVDTKR;IGNCPFSQR;KFLDGNELTLADCNLLPK;LAALNPESNTSGLDIFAK;LHIVQVVCK;LHIVQVVCKK;NSNPALNDNLEK;VLDNYLTSPLPEEVDETSAEDEGISQR;VLDNYLTSPLPEEVDETSAEDEGISQRK;YLSNAYAR;YLSNAYAREEFASTCPDDEEIELAYEQVAR;YRGFTIPEAFR	68.9	27.013	241	0	200.99	OLD+S-1;OLD+S-2;OLD+S-3;OLD-1;OLD-2;OLD-3;YOUG-1;YOUG-2;YOUG-3	104;120;122;126;212		2361800000	2434600000	2076500000	2259600000	2265400000	2373100000	2.29937e+09	2.29097e+09	0.996347	--	0.916177	0.0826	0.0278
130	tr|B2RTM0|B2RTM0_MOUSE	B2RTM0	tr|B2RTM0|B2RTM0_MOUSE;sp|P62806|H4_MOUSE;tr|Q61667|Q61667_MOUSE	Histone H4 OS=Mus musculus OX=10090 GN=Hist2h4 PE=1 SV=1;Histone H4 OS=Mus musculus OX=10090 GN=H4c16 PE=1 SV=2;Histone H4 (Fragment) OS=Mus musculus OX=10090 PE=3 SV=1		Hist2h4	11.36	-0.521359	18	18	18	DAVTYTEHAK;DNIQGITKPAIR;DNIQGITKPAIRR;GVLKVFLENVIR;ISGLIYEETR;ISGLIYEETRGVLK;KTVTAMDVVYALK;KTVTAMDVVYALKR;RISGLIYEETR;RISGLIYEETRGVLK;RKTVTAMDVVYALK;TLYGFGG;TVTAMDVVYALK;TVTAMDVVYALKR;VFLENVIR;VFLENVIRDAVTYTEHAK;VFLENVIRDAVTYTEHAKR;VLRDNIQGITKPAIR	DNIQ(Deamidation (NQ))GITKPAIR;DN(Deamidation (NQ))IQ(Deamidation (NQ))GITKPAIR;DN(Deamidation (NQ))IQGITKPAIRR;KTVTAM(Oxidation (M))DVVYALK;KTVTAM(Oxidation (M))DVVYALKR;TVTAM(Oxidation (M))DVVYALK;TVTAM(Oxidation (M))DVVYALKR;VFLEN(Deamidation (NQ))VIR;VFLEN(Deamidation (NQ))VIRDAVTYTEHAK;VFLEN(Deamidation (NQ))VIRDAVTYTEHAKR	DAVTYTEHAK;DNIQGITKPAIR;DNIQGITKPAIRR;GVLKVFLENVIR;ISGLIYEETR;ISGLIYEETRGVLK;KTVTAMDVVYALK;KTVTAMDVVYALKR;RISGLIYEETR;RISGLIYEETRGVLK;RKTVTAMDVVYALK;TLYGFGG;TVTAMDVVYALK;TVTAMDVVYALKR;VFLENVIR;VFLENVIRDAVTYTEHAK;VFLENVIRDAVTYTEHAKR;VLRDNIQGITKPAIR	68.9	11.367	103	0	229.88	OLD+S-1;OLD+S-2;OLD+S-3;OLD-1;OLD-2;OLD-3;YOUG-1;YOUG-2;YOUG-3	26;28;65	85	14582000000	17300000000	14724000000	27111000000	25031000000	27584000000	2.65753e+10	1.55353e+10	0.584577	down	0.00102293	0.0985	0.0511
131	sp|P16045|LEG1_MOUSE	P16045	sp|P16045|LEG1_MOUSE	Galectin-1 OS=Mus musculus OX=10090 GN=Lgals1 PE=1 SV=3		Lgals1	5.28	-0.264444	11	11	11	ACGLVASNLNLKPGECLK;DSNNLCLHFNPR;EDGTWGTEHR;FNAHGDANTIVCNTK;FNAHGDANTIVCNTKEDGTWGTEHR;LNMEAINYMAADGDFK;LNMEAINYMAADGDFKIK;LPDGHEFK;LPDGHEFKFPNR;LPDGHEFKFPNRLNMEAINYMAADGDFK;SFVLNLGK	(Acetyl (Protein N-term))ACGLVASNLNLKPGECLK;DSNN(Deamidation (NQ))LCLHFNPR;DSN(Deamidation (NQ))N(Deamidation (NQ))LCLHFNPR;FN(Deamidation (NQ))AHGDANTIVCNTK;FN(Deamidation (NQ))AHGDAN(Deamidation (NQ))TIVCNTK;LNMEAINYM(Oxidation (M))AADGDFK;LN(Deamidation (NQ))MEAINYMAADGDFK;LN(Deamidation (NQ))MEAINYM(Oxidation (M))AADGDFK;LNMEAINYM(Oxidation (M))AADGDFKIK;LN(Deamidation (NQ))MEAINYMAADGDFKIK;L…	ACGLVASNLNLKPGECLK;DSNNLCLHFNPR;EDGTWGTEHR;FNAHGDANTIVCNTK;FNAHGDANTIVCNTKEDGTWGTEHR;LNMEAINYMAADGDFK;LNMEAINYMAADGDFKIK;LPDGHEFK;LPDGHEFKFPNR;LPDGHEFKFPNRLNMEAINYMAADGDFK;SFVLNLGK	68.9	14.866	135	0	117.27	OLD+S-1;OLD+S-2;OLD+S-3;OLD-1;OLD-2;OLD-3;YOUG-1;YOUG-2;YOUG-3	34;40;41;51;57;62;111;114;119	115;121	8931200000	10630000000	8768500000	8149500000	7689100000	7316200000	7.71827e+09	9.44323e+09	1.22349	--	0.0445575	0.1092	0.0541
135	sp|P27773|PDIA3_MOUSE	P27773	sp|P27773|PDIA3_MOUSE	Protein disulfide-isomerase A3 OS=Mus musculus OX=10090 GN=Pdia3 PE=1 SV=2		Pdia3	5.88	-0.492475	43	43	43	ALEQFLQEYFDGNLK;ALEQFLQEYFDGNLKR;DASVVGFFR;DGEEAGAYDGPR;DLFSDGHSEFLK;DLLTAYYDVDYEK;DLLTAYYDVDYEKNAK;DPNIVIAK;EATNPPIIQEEKPK;ELNDFISYLQR;EYDDNGEGITIFRPLHLANK;EYDDNGEGITIFRPLHLANKFEDK;FAHTNIESLVK;FAHTNIESLVKEYDDNGEGITIFRPLHLANK;FIQDSIFGLCPHMTEDNKDLIQGK;FISDKDASVVGFFR;FLDAGHKLNFAVASR;FVMQEEFSR;FVMQEEFSRDGK;GFPTIYFSPANK;GFPTIYFSPANKK;GIVPLAK;IFRDGEEAGAYDGPR;KFIQDSIFGLCPHMTEDNKDLIQGK;KFISDKDASVVGFFR;K…	ALEQFLQEYFDGN(Deamidation (NQ))LKR;DLLTAYYDVDYEKN(Deamidation (NQ))AK;ELN(Deamidation (NQ))DFISYLQR;EYDDN(Deamidation (NQ))GEGITIFRPLHLANK;EYDDN(Deamidation (NQ))GEGITIFRPLHLANKFEDK;FAHTNIESLVKEYDDN(Deamidation (NQ))GEGITIFRPLHLANK;GFPTIYFSPAN(Deamidation (NQ))KK;KYEGGRELN(Deamidation (NQ))DFISYLQR;LSKDPN(Deamidation (NQ))IVIAK;MDATAN(Deamidation (NQ))DVPSPYEVK;M(Oxidation (M))DATANDVPSPYEVK;(Gln…	ALEQFLQEYFDGNLK;ALEQFLQEYFDGNLKR;DASVVGFFR;DGEEAGAYDGPR;DLFSDGHSEFLK;DLLTAYYDVDYEK;DLLTAYYDVDYEKNAK;DPNIVIAK;EATNPPIIQEEKPK;ELNDFISYLQR;EYDDNGEGITIFRPLHLANK;EYDDNGEGITIFRPLHLANKFEDK;FAHTNIESLVK;FAHTNIESLVKEYDDNGEGITIFRPLHLANK;FIQDSIFGLCPHMTEDNKDLIQGK;FISDKDASVVGFFR;FLDAGHKLNFAVASR;FVMQEEFSR;FVMQEEFSRDGK;GFPTIYFSPANK;GFPTIYFSPANKK;GIVPLAK;IFRDGEEAGAYDGPR;KFIQDSIFGLCPHMTEDNKDLIQGK;KFISDKDASVVGFFR;K…	68.3	56.678	505	0	323.31	OLD+S-1;OLD+S-2;OLD+S-3;OLD-1;OLD-2;OLD-3;YOUG-1;YOUG-2;YOUG-3	199;272;360;374;428;439;459;474	434	4142000000	4100900000	3817900000	5898400000	5941900000	5932600000	5924300000	4.02027e+09	0.678606	--	0.0041047	0.0439	0.0039
137	tr|Q3UF30|Q3UF30_MOUSE	Q3UF30	tr|Q3UF30|Q3UF30_MOUSE;tr|Q3TC45|Q3TC45_MOUSE;sp|P08207|S10AA_MOUSE	Protein S100-A10 OS=Mus musculus OX=10090 GN=S100a10 PE=2 SV=1;Protein S100-A10 OS=Mus musculus OX=10090 GN=S100a10 PE=1 SV=1;Protein S100-A10 OS=Mus musculus OX=10090 GN=S100a10 PE=1 SV=2		S100a10	6.27	-0.438144	10	10	10	DLDQCRDGK;EFPGFLENQKDPLAVDK;EFPGFLENQKDPLAVDKIMK;FAGDKDHLTK;FAGDKDHLTKEDLR;IMKDLDQCR;IMKDLDQCRDGK;MPSQMEHAMETMMLTFHR;PSQMEHAMETMMLTFHR;VLMEREFPGFLENQKDPLAVDK	EFPGFLEN(Deamidation (NQ))QKDPLAVDK;(Acetyl (Protein N-term))MPSQ(Deamidation (NQ))MEHAMETMMLTFHR;PSQMEHAMETM(Oxidation (M))MLTFHR;PSQM(Oxidation (M))EHAM(Oxidation (M))ETMMLTFHR	DLDQCRDGK;EFPGFLENQKDPLAVDK;EFPGFLENQKDPLAVDKIMK;FAGDKDHLTK;FAGDKDHLTKEDLR;IMKDLDQCR;IMKDLDQCRDGK;MPSQMEHAMETMMLTFHR;PSQMEHAMETMMLTFHR;VLMEREFPGFLENQKDPLAVDK	68	11.213	97	0	75.559	OLD+S-1;OLD+S-2;OLD+S-3;OLD-1;OLD-2;OLD-3;YOUG-1;YOUG-2;YOUG-3	4;45;46	5;9;12;13	9970500000	10153000000	9013200000	6715600000	7020900000	7556900000	7097800000	9.71223e+09	1.36834	--	0.0034438	0.063	0.06
139	sp|P63038|CH60_MOUSE	P63038	sp|P63038|CH60_MOUSE	60 kDa heat shock protein, mitochondrial OS=Mus musculus OX=10090 GN=Hspd1 PE=1 SV=1		Hspd1	5.91	-0.0849913	37	37	37	AAVEEGIVLGGGCALLR;ALKIPAMTIAK;ALMLQGVDLLADAVAVTMGPK;CEFQDAYVLLSEK;CEFQDAYVLLSEKK;CIPALDSLKPANEDQK;DDAMLLK;DMAIATGGAVFGEEGLNLNLEDVQAHDLGK;DRVTDALNATR;GANPVEIR;GVMLAVDAVIAELK;GVMLAVDAVIAELKK;GYISPYFINTSK;IGIEIIK;IGIEIIKR;ILQSSSEVGYDAMLGDFVNMVEK;IPAMTIAK;IQEITEQLDITTSEYEK;IQEITEQLDITTSEYEKEK;IQEITEQLDITTSEYEKEKLNER;ISSVQSIVPALEIANAHR;KISSVQSIVPALEIANAHR;KPLVIIAEDVDGEALSTLVLNR;LSDGVAVLK;LVQDVANNTNEEA…	ALM(Oxidation (M))LQGVDLLADAVAVTMGPK;DMAIATGGAVFGEEGLN(Deamidation (NQ))LNLEDVQAHDLGK;GVM(Oxidation (M))LAVDAVIAELK;GVM(Oxidation (M))LAVDAVIAELKK;GYISPYFIN(Deamidation (NQ))TSK;IQEITEQLDITTSEYEKEKLN(Deamidation (NQ))ER;ISSVQSIVPALEIAN(Deamidation (NQ))AHR;KISSVQSIVPALEIAN(Deamidation (NQ))AHR;LVQDVAN(Deamidation (NQ))NTNEEAGDGTTTATVLAR;N(Deamidation (NQ))AGVEGSLIVEK;TLN(Deamidation (NQ))DELEIIEG…	AAVEEGIVLGGGCALLR;ALKIPAMTIAK;ALMLQGVDLLADAVAVTMGPK;CEFQDAYVLLSEK;CEFQDAYVLLSEKK;CIPALDSLKPANEDQK;DDAMLLK;DMAIATGGAVFGEEGLNLNLEDVQAHDLGK;DRVTDALNATR;GANPVEIR;GVMLAVDAVIAELK;GVMLAVDAVIAELKK;GYISPYFINTSK;IGIEIIK;IGIEIIKR;ILQSSSEVGYDAMLGDFVNMVEK;IPAMTIAK;IQEITEQLDITTSEYEK;IQEITEQLDITTSEYEKEK;IQEITEQLDITTSEYEKEKLNER;ISSVQSIVPALEIANAHR;KISSVQSIVPALEIANAHR;KPLVIIAEDVDGEALSTLVLNR;LSDGVAVLK;LVQDVANNTNEEA…	67.9	60.955	573	0	323.31	OLD+S-1;OLD+S-2;OLD+S-3;OLD-1;OLD-2;OLD-3;YOUG-1;YOUG-2;YOUG-3	103;104;106;208;230;265;331;391;415;426;482	40;55;145;217;356	1151800000	1426100000	1178600000	1643900000	1630300000	1607600000	1.62727e+09	1.25217e+09	0.769491	--	0.0575774	0.1208	0.0113
141	sp|P68369|TBA1A_MOUSE	P68369	sp|P68369|TBA1A_MOUSE;tr|Q5FW91|Q5FW91_MOUSE;sp|P05214|TBA3_MOUSE;tr|Q9D9Y2|Q9D9Y2_MOUSE	Tubulin alpha-1A chain OS=Mus musculus OX=10090 GN=Tuba1a PE=1 SV=1;Tubulin alpha chain OS=Mus musculus OX=10090 GN=Tuba3a PE=1 SV=1;Tubulin alpha-3 chain OS=Mus musculus OX=10090 GN=Tuba3b PE=1 SV=1;Tubulin_C domain-containing protein OS=Mus musculus OX=10090 PE=2 SV=1		Tuba1a	4.94	-0.229268	33	1	2	AFVHWYVGEGMEEGEFSEAR;AFVHWYVGEGMEEGEFSEAREDMAALEK;AVCMLSNTTAIAEAWAR;AVFVDLEPTVIDEVR;AVFVDLEPTVIDEVRTGTYR;AYHEQLSVAEITNACFEPANQMVK;DVNAAIATIK;DYEEVGVDSVEGEGEEEGEEY;EDMAALEK;EDMAALEKDYEEVGVDSVEGEGEEEGEEY;EIIDLVLDR;EIIDLVLDRIR;FDGALNVDLTEFQTNLVPYPR;FDLMYAK;FDLMYAKR;GDVVPKDVNAAIATIK;GHYTIGKEIIDLVLDR;IHFPLATYAPVISAEK;LDHKFDLMYAK;LDHKFDLMYAKR;LIGQIVSSITASLR;LSVDYGK;LSVDYGKK;NLDIERPTYTNLNR;QLFHPEQLITGK;…	AFVHWYVGEGM(Oxidation (M))EEGEFSEAR;AFVHWYVGEGM(Oxidation (M))EEGEFSEAREDMAALEK;AVCMLSN(Deamidation (NQ))TTAIAEAWAR;AVCM(Oxidation (M))LSNTTAIAEAWAR;AYHEQLSVAEITN(Deamidation (NQ))ACFEPANQM(Oxidation (M))VK;AYHEQLSVAEITNACFEPAN(Deamidation (NQ))QMVK;AYHEQLSVAEITNACFEPANQM(Oxidation (M))VK;AYHEQLSVAEITN(Deamidation (NQ))ACFEPAN(Deamidation (NQ))QMVK;DVN(Deamidation (NQ))AAIATIK;FDGALNVDLTEFQ(Deami…	LIGQIVSSITASLR;TIQFVDWCPTGFK	67.8	50.135	451	0	9.5642	OLD+S-1;OLD+S-2;OLD+S-3;OLD-1;OLD-2;OLD-3;YOUG-1;YOUG-2;YOUG-3	50;101;102;216;226;228;256;258;293;300;301;329;356;358;380	302;377;398;413;425	218780000	315130000	189900000	270440000	233130000	266740000	256770000	241270000	0.939635	--	0.62558	0.2718	0.0801
143	tr|A3KGU5|A3KGU5_MOUSE	A3KGU5	tr|A3KGU5|A3KGU5_MOUSE;tr|E9Q447|E9Q447_MOUSE	Spectrin alpha chain, non-erythrocytic 1 OS=Mus musculus OX=10090 GN=Sptan1 PE=1 SV=1;Spectrin alpha chain, non-erythrocytic 1 OS=Mus musculus OX=10090 GN=Sptan1 PE=1 SV=1		Sptan1	5.2	-0.786081	172	2	172	ADVVESWIGEK;ADVVESWIGEKENSLKTDDYGR;ALCAEADRLQQSHPLSASQIQVK;ALINADELANDVAGAEALLDR;ALINADELANDVAGAEALLDRHQEHKGEIDAHEDSFK;ALSSEGKPYVTKEELYQNLTR;AQLADSFHLQQFFR;ASAFNSWFENAEEDLTDPVR;CNSLEEIK;CTELNQAWTSLGK;DADETKEWIEEK;DADETKEWIEEKNQALNTDNYGHDLASVQALQR;DAEELEKWIQEK;DCEQAENWMAAR;DLAALEDKVK;DLAALGDKVNSLGETAQR;DLASVQALLR;DLIGVQNLLK;DLMSWINGIR;DLNSQADSLMTSSAFDTSQVK;DLSSVQTLLTK;DLTGVQNLR;DLTNVQNLQK;DLTSWVTE…	ADVVESWIGEKEN(Deamidation (NQ))SLKTDDYGR;ALINADELAN(Deamidation (NQ))DVAGAEALLDR;DADETKEWIEEKNQALNTDN(Deamidation (NQ))YGHDLASVQALQR;DLAALGDKVN(Deamidation (NQ))SLGETAQR;DLMSWIN(Deamidation (NQ))GIR;DLTGVQN(Deamidation (NQ))LR;EAALTN(Deamidation (NQ))EEVGADLEQVEVLQK;GKDLIGVQN(Deamidation (NQ))LLK;GN(Deamidation (NQ))AMVEEGHFAAEDVK;GVIDMGN(Deamidation (NQ))SLIER;HQAFEAELHAN(Deamidation (NQ))ADR;HQ…	ADVVESWIGEK;ADVVESWIGEKENSLKTDDYGR;ALCAEADRLQQSHPLSASQIQVK;ALINADELANDVAGAEALLDR;ALINADELANDVAGAEALLDRHQEHKGEIDAHEDSFK;ALSSEGKPYVTKEELYQNLTR;AQLADSFHLQQFFR;ASAFNSWFENAEEDLTDPVR;CNSLEEIK;CTELNQAWTSLGK;DADETKEWIEEK;DADETKEWIEEKNQALNTDNYGHDLASVQALQR;DAEELEKWIQEK;DCEQAENWMAAR;DLAALEDKVK;DLAALGDKVNSLGETAQR;DLASVQALLR;DLIGVQNLLK;DLMSWINGIR;DLNSQADSLMTSSAFDTSQVK;DLSSVQTLLTK;DLTGVQNLR;DLTNVQNLQK;DLTSWVTE…	67.7	282.89	2457	0	323.31	OLD+S-1;OLD+S-2;OLD+S-3;OLD-1;OLD-2;OLD-3;YOUG-1;YOUG-2;YOUG-3	95;206;391;535;536;537;624;642;654;821;848;869;900;1186;1240;1270;1336;1587;1599;1786;1917;1982;2056;2089;2133;2200;2277;2292;2295;2296;2298;2301	2315;2316	2049100000	2125200000	1964500000	1338400000	1306700000	1314000000	1319700000	2.04627e+09	1.55055	up	5.1603e-05	0.0393	0.0126
144	tr|Q5M9M4|Q5M9M4_MOUSE	Q5M9M4	tr|Q5M9M4|Q5M9M4_MOUSE;sp|P62245|RS15A_MOUSE;tr|F8WJ41|F8WJ41_MOUSE;tr|D3Z712|D3Z712_MOUSE	40S ribosomal protein S15a OS=Mus musculus OX=10090 GN=Rps15a PE=1 SV=1;40S ribosomal protein S15a OS=Mus musculus OX=10090 GN=Rps15a PE=1 SV=2;40S ribosomal protein S15a (Fragment) OS=Mus musculus OX=10090 GN=Rps15a PE=1 SV=1;40S ribosomal protein S15a (Fragment) OS=Mus musculus OX=10090 GN=Rps15a PE=1 SV=2		Rps15a	10.14	-0.12	12	12	12	CGVISPR;FDVQLK;FDVQLKDLEK;FDVQLKDLEKWQNNLLPSR;FLTVMMK;HGYIGEFEIIDDHR;HGYIGEFEIIDDHRAGK;IVVNLTGR;MNVLADALK;QFGFIVLTTSAGIMDHEEAR;QFGFIVLTTSAGIMDHEEARR;WQNNLLPSR	(Gln->pyro-Glu)QFGFIVLTTSAGIMDHEEAR;(Gln->pyro-Glu)QFGFIVLTTSAGIMDHEEARR;WQN(Deamidation (NQ))NLLPSR	CGVISPR;FDVQLK;FDVQLKDLEK;FDVQLKDLEKWQNNLLPSR;FLTVMMK;HGYIGEFEIIDDHR;HGYIGEFEIIDDHRAGK;IVVNLTGR;MNVLADALK;QFGFIVLTTSAGIMDHEEAR;QFGFIVLTTSAGIMDHEEARR;WQNNLLPSR	67.7	14.839	130	0	106.52	OLD+S-1;OLD+S-2;OLD+S-3;OLD-1;OLD-2;OLD-3;YOUG-1;YOUG-2;YOUG-3	91		1204300000	1226200000	1555800000	855470000	993890000	773980000	8.74447e+08	1.32877e+09	1.51955	up	0.0192682	0.1482	0.1271
145	tr|Q3THX5|Q3THX5_MOUSE	Q3THX5	tr|Q3THX5|Q3THX5_MOUSE;tr|E9Q3X0|E9Q3X0_MOUSE;tr|Q8C2S9|Q8C2S9_MOUSE;tr|Q3U7S9|Q3U7S9_MOUSE	Major vault protein OS=Mus musculus OX=10090 GN=Mvp PE=2 SV=1;Major vault protein OS=Mus musculus OX=10090 GN=Mvp PE=1 SV=1;Major vault protein OS=Mus musculus OX=10090 GN=Mvp PE=2 SV=1;Major vault protein (Fragment) OS=Mus musculus OX=10090 GN=Mvp PE=2 SV=1		Mvp	5.43	-0.321264	51	1	51	ALLDFEDK;ALLDFEDKNGDKVMAGDEWLFEGPGTYIPQK;ALQPLEEGEGEEK;ALQPLEEGEGEEKVAHQAGDR;AQALAIETEAELER;AQLELEVSK;AVFPQNGLVVSSVDVQSVEPVDQR;AVIGSTYMLTQDEVLWEK;DAQSSVLFDVTGQVR;DITPLQVVLPNTALHLK;DLAVAGPEMQVK;DRAVFPQNGLVVSSVDVQSVEPVDQR;ELLELEAMSMAVESTGNAK;ELLELEAMSMAVESTGNAKAEAESR;ELPSGVEELLNLGHDPLADR;ELPSGVEELLNLGHDPLADRGQK;EMELIYSR;EMTEALGPGTIR;EVEVVEIIQATVIK;GAVASVTFDDFHK;GAVASVTFDDFHKNSAR;GIQDVYVLSEQQGLLLK;G…	ALLDFEDKN(Deamidation (NQ))GDKVMAGDEWLFEGPGTYIPQK;AVFPQ(Deamidation (NQ))NGLVVSSVDVQSVEPVDQR;AVIGSTYM(Oxidation (M))LTQDEVLWEK;DRAVFPQN(Deamidation (NQ))GLVVSSVDVQSVEPVDQR;ELLELEAMSMAVESTGN(Deamidation (NQ))AKAEAESR;ELPSGVEELLN(Deamidation (NQ))LGHDPLADR;EM(Oxidation (M))TEALGPGTIR;GAVASVTFDDFHKN(Deamidation (NQ))SAR;IPPYHYIHVLDQN(Deamidation (NQ))SNVSR;KELLELEAMSMAVESTGN(Deamidation (NQ))AK;M(Ox…	ALLDFEDK;ALLDFEDKNGDKVMAGDEWLFEGPGTYIPQK;ALQPLEEGEGEEK;ALQPLEEGEGEEKVAHQAGDR;AQALAIETEAELER;AQLELEVSK;AVFPQNGLVVSSVDVQSVEPVDQR;AVIGSTYMLTQDEVLWEK;DAQSSVLFDVTGQVR;DITPLQVVLPNTALHLK;DLAVAGPEMQVK;DRAVFPQNGLVVSSVDVQSVEPVDQR;ELLELEAMSMAVESTGNAK;ELLELEAMSMAVESTGNAKAEAESR;ELPSGVEELLNLGHDPLADR;ELPSGVEELLNLGHDPLADRGQK;EMELIYSR;EMTEALGPGTIR;EVEVVEIIQATVIK;GAVASVTFDDFHK;GAVASVTFDDFHKNSAR;GIQDVYVLSEQQGLLLK;G…	67.6	96.757	870	0	323.31	OLD+S-1;OLD+S-2;OLD+S-3;OLD-1;OLD-2;OLD-3;YOUG-1;YOUG-2;YOUG-3	31;142;263;394;437;474;603;639;640;730	416;610;617;807	1730100000	1838600000	1550400000	3155900000	3059700000	3094500000	3.10337e+09	1.70637e+09	0.549844	down	0.000290869	0.0853	0.0157
148	tr|A0A087WSN6|A0A087WSN6_MOUSE	A0A087WSN6	tr|A0A087WSN6|A0A087WSN6_MOUSE;tr|B9EHT6|B9EHT6_MOUSE;tr|Q3TCF1|Q3TCF1_MOUSE;tr|B7ZNJ1|B7ZNJ1_MOUSE;tr|Q3TBB4|Q3TBB4_MOUSE	Fibronectin OS=Mus musculus OX=10090 GN=Fn1 PE=1 SV=1;Fibronectin OS=Mus musculus OX=10090 GN=Fn1 PE=1 SV=1;Fibronectin OS=Mus musculus OX=10090 GN=Fn1 PE=2 SV=1;Fibronectin OS=Mus musculus OX=10090 GN=Fn1 PE=1 SV=1;Fibronectin (Fragment) OS=Mus musculus OX=10090 GN=Fn1 PE=2 SV=1		Fn1	5.73	-0.529007	139	1	1	APITGYIIR;ATGVFTTLQPLR;CDPHEATCYDDGK;CDPHEATCYDDGKTYHVGEQWQK;CDPIDQCQDSETR;CTCVGNGR;DAPIVNR;DDKESAPISDTVVPAVPPPTDLR;DGQERDAPIVNR;DLEVIASTPTSLLISWEPPAVSVR;DSMIWDCTCIGAGR;DTLTSRPAQGVITTLENVSPPR;DTLTSRPAQGVITTLENVSPPRR;EATIPGHLNSYTIK;EESPPLIGQQATVSDIPR;EEVVTVGNAVSEGLNQPTDDSCFDPYTVSHYAIGEEWER;EINLSPDSSSVIVSGLMVATK;ESAPISDTVVPAVPPPTDLR;ESNPLTAQQTTK;EVTSDSGSIVVSGLTPGVEYTYTIQVLR;EVVPRPR;EVVPRPRPGVTEATIT…	CTCVGN(Deamidation (NQ))GR;DSM(Oxidation (M))IWDCTCIGAGR;DTLTSRPAQGVITTLEN(Deamidation (NQ))VSPPR;EATIPGHLN(Deamidation (NQ))SYTIK;EEVVTVGN(Deamidation (NQ))AVSEGLNQPTDDSCFDPYTVSHYAIGEEWER;EEVVTVGN(Deamidation (NQ))AVSEGLN(Deamidation (NQ))Q(Deamidation (NQ))PTDDSCFDPYTVSHYAIGEEWER;EINLSPDSSSVIVSGLM(Oxidation (M))VATK;FGFCPMAAHEEICTTN(Deamidation (NQ))EGVMYR;FLTTTPN(Deamidation (NQ))SLLVSWQAPR;FT…	NGESQPLVQTAVTTIPAPTNLK	67.4	253.01	2296	0	29.483	OLD+S-1;OLD+S-2;OLD+S-3;OLD-1;OLD-2;OLD-3;YOUG-1;YOUG-2;YOUG-3	56;63;87;105;140;173;264;414;416;427;451;473;501;664;788;798;806;958;1054;1071;1122;1178;1276;1296;1371;1410;1416;1418;1431;1487;1505;1506;1536;1548;1555;1579;1615;1617;1636;1678;1722;1754;1761;1796;1798;1817;1826;1887;1905;1913;1934;1941;1944;1951;1952;1957;1958;1988;2078;2085;2086;2087;2101;2108;2109;2163;2166;2190;2261;2274;2276	120;493;494;925;1282;1547;1596;1692;1959;2283	950030000	750870000	880800000	357770000	248830000	276560000	276560000	8.60567e+08	2.92325	up	0.00337381	0.1467	0.1175
149	tr|Q58EU7|Q58EU7_MOUSE	Q58EU7	tr|Q58EU7|Q58EU7_MOUSE;sp|Q00915|RET1_MOUSE	Rbp1 protein OS=Mus musculus OX=10090 GN=Rbp1 PE=1 SV=1;Retinol-binding protein 1 OS=Mus musculus OX=10090 GN=Rbp1 PE=1 SV=2		Rbp1	5.1	-0.562963	9	9	9	ALDVNVALR;ALDVNVALRK;EIVQDGDHMIIR;GWTQWIEGDELHLEMR;IANLLKPDKEIVQDGDHMIIR;MLSNENFEEYLR;NYIMDFQVGKEFEEDLTGIDDR;NYIMDFQVGKEFEEDLTGIDDRK;PVDFNGYWK	MLSN(Deamidation (NQ))ENFEEYLR;PVDFN(Deamidation (NQ))GYWK	ALDVNVALR;ALDVNVALRK;EIVQDGDHMIIR;GWTQWIEGDELHLEMR;IANLLKPDKEIVQDGDHMIIR;MLSNENFEEYLR;NYIMDFQVGKEFEEDLTGIDDR;NYIMDFQVGKEFEEDLTGIDDRK;PVDFNGYWK	67.4	15.846	135	0	74.279	OLD+S-1;OLD+S-2;OLD+S-3;OLD-1;OLD-2;OLD-3;YOUG-1;YOUG-2;YOUG-3	6;14		217150000	201930000	244890000	262650000	218760000	277290000	252900000	2.21323e+08	0.875142	--	0.22251	0.0984	0.1204
152	sp|P16546|SPTN1_MOUSE	P16546	sp|P16546|SPTN1_MOUSE	Spectrin alpha chain, non-erythrocytic 1 OS=Mus musculus OX=10090 GN=Sptan1 PE=1 SV=4		Sptan1	5.2	-0.788066	171	1	2	ADVVESWIGEK;ADVVESWIGEKENSLKTDDYGR;ALCAEADRLQQSHPLSASQIQVK;ALINADELANDVAGAEALLDR;ALINADELANDVAGAEALLDRHQEHKGEIDAHEDSFK;ALSSEGKPYVTKEELYQNLTR;AQLADSFHLQQFFR;ASAFNSWFENAEEDLTDPVR;CNSLEEIK;CTELNQAWTSLGK;DADETKEWIEEK;DADETKEWIEEKNQALNTDNYGHDLASVQALQR;DAEELEKWIQEK;DCEQAENWMAAR;DLAALEDKVK;DLAALGDKVNSLGETAQR;DLASVQALLR;DLIGVQNLLK;DLMSWINGIR;DLNSQADSLMTSSAFDTSQVK;DLSSVQTLLTK;DLTGVQNLR;DLTNVQNLQK;DLTSWVTE…	ADVVESWIGEKEN(Deamidation (NQ))SLKTDDYGR;ALINADELAN(Deamidation (NQ))DVAGAEALLDR;DADETKEWIEEKNQALNTDN(Deamidation (NQ))YGHDLASVQALQR;DLAALGDKVN(Deamidation (NQ))SLGETAQR;DLMSWIN(Deamidation (NQ))GIR;DLTGVQN(Deamidation (NQ))LR;EAALTN(Deamidation (NQ))EEVGADLEQVEVLQK;GKDLIGVQN(Deamidation (NQ))LLK;GN(Deamidation (NQ))AMVEEGHFAAEDVK;GVIDMGN(Deamidation (NQ))SLIER;HQAFEAELHAN(Deamidation (NQ))ADR;HQ…	LQTASDESYKDPTNIQSK;MKQVEELYQSLLELGEKR	67.2	284.59	2472	0	49.265	OLD+S-1;OLD+S-2;OLD+S-3;OLD-1;OLD-2;OLD-3;YOUG-1;YOUG-2;YOUG-3	95;206;391;535;536;537;624;642;654;821;848;869;900;1206;1260;1290;1356;1602;1614;1801;1932;1997;2071;2104;2148;2215;2292;2307;2310;2311;2313;2316	2330;2331	1467900000	541890000	1295000000	1161000000	977200000	776740000	9.71647e+08	1.1016e+09	1.13374	--	0.883865	0.447	0.1978
155	sp|Q9R0Y5|KAD1_MOUSE	Q9R0Y5	sp|Q9R0Y5|KAD1_MOUSE	Adenylate kinase isoenzyme 1 OS=Mus musculus OX=10090 GN=Ak1 PE=1 SV=1		Ak1	5.67	-0.446392	10	10	10	GELVPLDTVLDMLR;IGQPTLLLYVDAGAETMTQR;IIFVVGGPGSGK;KVNAEGTVDTVFSEVCTYLDSLK;LETYYNATEPVISFYDKR;LSAIMEKGELVPLDTVLDMLR;QGEEFEQK;RLETYYNATEPVISFYDKR;VDSSNGFLIDGYPR;YGYTHLSTGDLLR	RLETYYN(Deamidation (NQ))ATEPVISFYDKR;VDSSN(Deamidation (NQ))GFLIDGYPR	GELVPLDTVLDMLR;IGQPTLLLYVDAGAETMTQR;IIFVVGGPGSGK;KVNAEGTVDTVFSEVCTYLDSLK;LETYYNATEPVISFYDKR;LSAIMEKGELVPLDTVLDMLR;QGEEFEQK;RLETYYNATEPVISFYDKR;VDSSNGFLIDGYPR;YGYTHLSTGDLLR	67	21.539	194	0	54.255	OLD+S-1;OLD+S-2;OLD+S-3;OLD-1;OLD-2;OLD-3;YOUG-1;YOUG-2;YOUG-3	88;155		1803400000	2350100000	1723700000	1301800000	1476200000	1381100000	1.38637e+09	1.95907e+09	1.41309	--	0.0308471	0.1741	0.063
161	tr|Q58E35|Q58E35_MOUSE	Q58E35	tr|Q58E35|Q58E35_MOUSE;sp|P47955|RLA1_MOUSE	Ribosomal protein, large, P1 OS=Mus musculus OX=10090 GN=Rplp1 PE=1 SV=1;60S acidic ribosomal protein P1 OS=Mus musculus OX=10090 GN=Rplp1 PE=1 SV=1		Rplp1	4.23	0.163158	3	3	3	AAGVSVEPFWPGLFAK;ALANVNIGSLICNVGAGGPAPAAGAAPAGGAAPSTAAAPAEEK;KEESEESEDDMGFGLFD	KEESEESEDDM(Oxidation (M))GFGLFD	AAGVSVEPFWPGLFAK;ALANVNIGSLICNVGAGGPAPAAGAAPAGGAAPSTAAAPAEEK;KEESEESEDDMGFGLFD	66.7	11.475	114	0	31.433	OLD+S-1;OLD+S-2;OLD+S-3;OLD-1;OLD-2;OLD-3;YOUG-1;YOUG-2;YOUG-3		108	2306000000	1367800000	1858400000	554080000	566450000	871260000	663930000	1.84407e+09	2.7775	up	0.0084366	0.2545	0.2706
163	tr|Q8C1X9|Q8C1X9_MOUSE	Q8C1X9	tr|Q8C1X9|Q8C1X9_MOUSE;tr|Q3U737|Q3U737_MOUSE;sp|O35639|ANXA3_MOUSE;tr|Q3TLP4|Q3TLP4_MOUSE;tr|Q3TFK4|Q3TFK4_MOUSE;tr|Q3TET3|Q3TET3_MOUSE	Annexin OS=Mus musculus OX=10090 GN=Anxa3 PE=2 SV=1;Annexin OS=Mus musculus OX=10090 GN=Anxa3 PE=2 SV=1;Annexin A3 OS=Mus musculus OX=10090 GN=Anxa3 PE=1 SV=4;Annexin OS=Mus musculus OX=10090 GN=Anxa3 PE=2 SV=1;Annexin OS=Mus musculus OX=10090 GN=Anxa3 PE=2 SV=1;Annexin OS=Mus musculus OX=10090 GN=Anxa3 PE=1 SV=1		Anxa3	5.49	-0.495356	32	32	32	ALLTLADGR;ALLTLADGRR;ASIWVGPR;DAQILYNAGENK;DAQILYNAGENKWGTDEDKFTEVLCLR;DESLKVDEHLAK;DYPGFSPSVDAEAIR;EISQAYYTVYK;EISQAYYTVYKK;EISQAYYTVYKKSLGDDISSETSGDFR;GAGTDEFTLNR;GLGTDEKTLINILTER;GTGTDEDALIEILTTR;GTIKDYPGFSPSVDAEAIR;GTIKDYPGFSPSVDAEAIRK;HYGYSLYSAIQSDTSGDYR;KALLTLADGR;KHYGYSLYSAIQSDTSGDYR;KSLGDDISSETSGDFR;KSLGDDISSETSGDFRK;LTFDEYR;NTPAFLAER;QYQAAYEQELK;QYQAAYEQELKDDLK;RDESLKVDEHLAK;SEIDLLDIRHEF…	(Acetyl (Protein N-term))ASIWVGPR;DAQILYN(Deamidation (NQ))AGENKWGTDEDKFTEVLCLR;(Gln->pyro-Glu)QYQAAYEQELK;(Gln->pyro-Glu)QYQAAYEQELKDDLK;SM(Oxidation (M))KGTGTDEDALIEILTTR;TLIN(Deamidation (NQ))ILTER	ALLTLADGR;ALLTLADGRR;ASIWVGPR;DAQILYNAGENK;DAQILYNAGENKWGTDEDKFTEVLCLR;DESLKVDEHLAK;DYPGFSPSVDAEAIR;EISQAYYTVYK;EISQAYYTVYKK;EISQAYYTVYKKSLGDDISSETSGDFR;GAGTDEFTLNR;GLGTDEKTLINILTER;GTGTDEDALIEILTTR;GTIKDYPGFSPSVDAEAIR;GTIKDYPGFSPSVDAEAIRK;HYGYSLYSAIQSDTSGDYR;KALLTLADGR;KHYGYSLYSAIQSDTSGDYR;KSLGDDISSETSGDFR;KSLGDDISSETSGDFRK;LTFDEYR;NTPAFLAER;QYQAAYEQELK;QYQAAYEQELKDDLK;RDESLKVDEHLAK;SEIDLLDIRHEF…	66.6	36.356	323	0	323.31	OLD+S-1;OLD+S-2;OLD+S-3;OLD-1;OLD-2;OLD-3;YOUG-1;YOUG-2;YOUG-3	43;184	103	6570300000	6928500000	6454700000	4647200000	5150400000	4919200000	4905600000	6.65117e+09	1.35583	--	0.0011312	0.0371	0.0513
168	tr|Q3UGY5|Q3UGY5_MOUSE	Q3UGY5	tr|Q3UGY5|Q3UGY5_MOUSE;tr|A0A087WR50|A0A087WR50_MOUSE;tr|Q3UHL6|Q3UHL6_MOUSE;tr|A0A087WS56|A0A087WS56_MOUSE;tr|Q3UH17|Q3UH17_MOUSE;tr|Q3UHR1|Q3UHR1_MOUSE	Fibronectin OS=Mus musculus OX=10090 GN=Fn1 PE=2 SV=1;Fibronectin OS=Mus musculus OX=10090 GN=Fn1 PE=1 SV=1;Fibronectin OS=Mus musculus OX=10090 GN=Fn1 PE=1 SV=1;Fibronectin OS=Mus musculus OX=10090 GN=Fn1 PE=1 SV=1;Fibronectin OS=Mus musculus OX=10090 GN=Fn1 PE=2 SV=1;Fibronectin (Fragment) OS=Mus musculus OX=10090 GN=Fn1 PE=2 SV=1		Fn1	5.53	-0.528039	143	0	143	APITGYIIR;ATGVFTTLQPLR;CDPHEATCYDDGK;CDPHEATCYDDGKTYHVGEQWQK;CDPIDQCQDSETR;CTCVGNGR;DAPIVNR;DDKESAPISDTVVPAVPPPTDLR;DGQERDAPIVNR;DLEVIASTPTSLLISWEPPAVSVR;DSMIWDCTCIGAGR;DTLTSRPAQGVITTLENVSPPR;DTLTSRPAQGVITTLENVSPPRR;EATIPGHLNSYTIK;EESPPLIGQQATVSDIPR;EEVVTVGNAVSEGLNQPTDDSCFDPYTVSHYAIGEEWER;EINLSPDSSSVIVSGLMVATK;ESAPISDTVVPAVPPPTDLR;ESNPLTAQQTTK;EVTSDSGSIVVSGLTPGVEYTYTIQVLR;EVVPRPR;EVVPRPRPGVTEATIT…	CTCVGN(Deamidation (NQ))GR;DSM(Oxidation (M))IWDCTCIGAGR;DTLTSRPAQGVITTLEN(Deamidation (NQ))VSPPR;EATIPGHLN(Deamidation (NQ))SYTIK;EEVVTVGN(Deamidation (NQ))AVSEGLNQPTDDSCFDPYTVSHYAIGEEWER;EEVVTVGN(Deamidation (NQ))AVSEGLN(Deamidation (NQ))Q(Deamidation (NQ))PTDDSCFDPYTVSHYAIGEEWER;EINLSPDSSSVIVSGLM(Oxidation (M))VATK;FGFCPMAAHEEICTTN(Deamidation (NQ))EGVMYR;FLTTTPN(Deamidation (NQ))SLLVSWQAPR;FT…	APITGYIIR;ATGVFTTLQPLR;CDPHEATCYDDGK;CDPHEATCYDDGKTYHVGEQWQK;CDPIDQCQDSETR;CTCVGNGR;DAPIVNR;DDKESAPISDTVVPAVPPPTDLR;DGQERDAPIVNR;DLEVIASTPTSLLISWEPPAVSVR;DSMIWDCTCIGAGR;DTLTSRPAQGVITTLENVSPPR;DTLTSRPAQGVITTLENVSPPRR;EATIPGHLNSYTIK;EESPPLIGQQATVSDIPR;EEVVTVGNAVSEGLNQPTDDSCFDPYTVSHYAIGEEWER;EINLSPDSSSVIVSGLMVATK;ESAPISDTVVPAVPPPTDLR;ESNPLTAQQTTK;EVTSDSGSIVVSGLTPGVEYTYTIQVLR;EVVPRPR;EVVPRPRPGVTEATIT…	66.3	262.84	2386	0	323.31	OLD+S-1;OLD+S-2;OLD+S-3;OLD-1;OLD-2;OLD-3;YOUG-1;YOUG-2;YOUG-3	56;63;87;105;140;173;264;414;416;427;451;473;501;664;788;798;806;958;1054;1071;1122;1178;1276;1296;1371;1410;1416;1418;1431;1487;1505;1506;1536;1548;1555;1579;1615;1617;1621;1630;1655;1768;1812;1844;1851;1886;1888;1907;1916;1977;1995;2003;2024;2031;2034;2041;2042;2047;2048;2078;2168;2175;2176;2177;2191;2198;2199;2253;2256;2280;2351;2364;2366	120;493;494;925;1282;1547;1596;1782;2049;2373	25877000000	26175000000	25067000000	11889000000	11632000000	11729000000	11750000000	2.57063e+10	2.18777	up	0.000382909	0.0772	0.0223
171	tr|A0A7N9VR94|A0A7N9VR94_MOUSE	A0A7N9VR94	tr|A0A7N9VR94|A0A7N9VR94_MOUSE	AHNAK nucleoprotein 2 OS=Mus musculus OX=10090 GN=Ahnak2 PE=1 SV=1		Ahnak2	5.63	-0.450985	56	56	56	AAACVQLSHVPESK;AGQVGVKLPEGQLPEAELPAAQAAAAAGAGLK;DMSPTSTDTEVHR;DNACTMETPEMDPTAK;DTSFKLPSVK;DVTTELHVR;EGDQLLSATIFFDHMK;ESEIPASTIQTPSYGFSLLK;ESFSPEEEEEAKSEGTSARPGSEAMVASSAR;EVEASITGPMHTGSPGLWEASILK;FGMTSGQSPDTSEQK;FSFPAPSSEADVFFPVVR;GAKGEVSAPDLEVSLPGVEVDIQAPGAK;GDAGALDGCPTQEDDTKDREVAVEGQR;GESQEVALPSR;GEVSAPDLEVSLPGVEVDIQAPGAK;GTASVPHGDMRPSLSGTTSGGDLVVVETAVSDAHVGDTHSK;ILQYSEPYK;LEGELALADKDVAAK;LEGELA…	DM(Oxidation (M))SPTSTDTEVHR;GAKGEVSAPDLEVSLPGVEVDIQ(Deamidation (NQ))APGAK;(Gln->pyro-Glu)QQHPGPGGNIPAEMEAR;(Gln->pyro-Glu)QRDNACTMETPEMDPTAK	AAACVQLSHVPESK;AGQVGVKLPEGQLPEAELPAAQAAAAAGAGLK;DMSPTSTDTEVHR;DNACTMETPEMDPTAK;DTSFKLPSVK;DVTTELHVR;EGDQLLSATIFFDHMK;ESEIPASTIQTPSYGFSLLK;ESFSPEEEEEAKSEGTSARPGSEAMVASSAR;EVEASITGPMHTGSPGLWEASILK;FGMTSGQSPDTSEQK;FSFPAPSSEADVFFPVVR;GAKGEVSAPDLEVSLPGVEVDIQAPGAK;GDAGALDGCPTQEDDTKDREVAVEGQR;GESQEVALPSR;GEVSAPDLEVSLPGVEVDIQAPGAK;GTASVPHGDMRPSLSGTTSGGDLVVVETAVSDAHVGDTHSK;ILQYSEPYK;LEGELALADKDVAAK;LEGELA…	66	368.47	3501	0	323.31	OLD+S-1;OLD+S-2;OLD+S-3;OLD-1;OLD-2;OLD-3;YOUG-1;YOUG-2;YOUG-3	643	285	4107600000	4651200000	3961400000	3211100000	3467200000	3389000000	3.35577e+09	4.24007e+09	1.26352	--	0.0124157	0.0857	0.0391
173	tr|Q9D4I9|Q9D4I9_MOUSE	Q9D4I9	tr|Q9D4I9|Q9D4I9_MOUSE;tr|Q0PD32|Q0PD32_MOUSE;sp|P35288|RAB23_MOUSE	Ras-related protein Rab-23 OS=Mus musculus OX=10090 GN=Rab23 PE=1 SV=1;Rab23 OS=Mus musculus OX=10090 GN=Rab23 PE=2 SV=1;Ras-related protein Rab-23 OS=Mus musculus OX=10090 GN=Rab23 PE=1 SV=2		Rab23	6.85	-0.488608	14	14	14	IDLLDDSCIKNEEAEGLAK;IDLLDDSCIKNEEAEGLAKR;IGVFNASVR;KTIGVDFLER;LMLWDTAGQEEFDAITK;MLEEDMEVAIK;MVVVGNGAVGK;QIQVNDEDVR;QQITEDPEQTHSSSNK;SHLGQNSSSLNGGDVINLRPNK;TIGVDFLER;TSVKEDLNVSEVFK;VVAEVGDIPTALVQNK;VVAEVGDIPTALVQNKIDLLDDSCIKNEEAEGLAK	IGVFN(Deamidation (NQ))ASVR;(Acetyl (Protein N-term))MLEEDMEVAIK;MVVVGN(Deamidation (NQ))GAVGK;(Gln->pyro-Glu)QIQVNDEDVR;(Gln->pyro-Glu)QQITEDPEQTHSSSNK;SHLGQNSSSLN(Deamidation (NQ))GGDVINLRPNK;SHLGQN(Deamidation (NQ))SSSLN(Deamidation (NQ))GGDVINLRPNK	IDLLDDSCIKNEEAEGLAK;IDLLDDSCIKNEEAEGLAKR;IGVFNASVR;KTIGVDFLER;LMLWDTAGQEEFDAITK;MLEEDMEVAIK;MVVVGNGAVGK;QIQVNDEDVR;QQITEDPEQTHSSSNK;SHLGQNSSSLNGGDVINLRPNK;TIGVDFLER;TSVKEDLNVSEVFK;VVAEVGDIPTALVQNK;VVAEVGDIPTALVQNKIDLLDDSCIKNEEAEGLAK	65.8	26.777	237	0	83.353	OLD+S-1;OLD+S-2;OLD+S-3;OLD-1;OLD-2;OLD-3;YOUG-1;YOUG-2;YOUG-3	17;195;205;210		715990000	525260000	706190000	982380000	951710000	734800000	889630000	6.49147e+08	0.729682	--	0.0812482	0.1654	0.1517
178	sp|P24369|PPIB_MOUSE	P24369	sp|P24369|PPIB_MOUSE;tr|Q9DCY1|Q9DCY1_MOUSE	Peptidyl-prolyl cis-trans isomerase B OS=Mus musculus OX=10090 GN=Ppib PE=1 SV=2;Peptidyl-prolyl cis-trans isomerase OS=Mus musculus OX=10090 GN=Ppib PE=1 SV=1		Ppib	9.56	-0.174074	17	16	16	DFMIQGGDFTR;DFMIQGGDFTRGDGTGGK;DKPLKDVIIVDSGK;DTNGSQFFITTVK;DVIIVDSGK;FPDENFK;HVVFGK;HYGPGWVSMANAGK;IEVEKPFAIAKE;SIYGERFPDENFK;TVDNFVALATGEK;TVDNFVALATGEKGFGYK;VIKDFMIQGGDFTR;VIKDFMIQGGDFTRGDGTGGK;VLEGMDVVR;VVFGLFGK;VYFDLQIGDESVGR	DTN(Deamidation (NQ))GSQFFITTVK;TVDN(Deamidation (NQ))FVALATGEK	DFMIQGGDFTR;DFMIQGGDFTRGDGTGGK;DKPLKDVIIVDSGK;DTNGSQFFITTVK;DVIIVDSGK;FPDENFK;HYGPGWVSMANAGK;IEVEKPFAIAKE;SIYGERFPDENFK;TVDNFVALATGEK;TVDNFVALATGEKGFGYK;VIKDFMIQGGDFTR;VIKDFMIQGGDFTRGDGTGGK;VLEGMDVVR;VVFGLFGK;VYFDLQIGDESVGR	65.7	23.713	216	0	52.856	OLD+S-1;OLD+S-2;OLD+S-3;OLD-1;OLD-2;OLD-3;YOUG-1;YOUG-2;YOUG-3	75;148;151		810430000	682810000	633880000	896860000	958520000	1048900000	9.68093e+08	709040000	0.732409	--	0.02138	0.1286	0.079
180	tr|Q3UBQ4|Q3UBQ4_MOUSE	Q3UBQ4	tr|Q3UBQ4|Q3UBQ4_MOUSE	ACTB protein OS=Mus musculus OX=10090 GN=Actb PE=2 SV=1		Actb	5.78	-0.217914	33	1	1	AVFPSIVGR;AVFPSIVGRPR;CDVDIR;CDVDIRK;CPEALFQPSFLGMESCGIHETTFNSIMK;DLTDYLMK;DSYVGDEAQSK;DSYVGDEAQSKR;EKLCYVALDFEQEMATAASSSSLEK;GILTLKYPIEHGIITNWDDMEK;GYSFTTTAER;GYSFTTTAEREIVR;GYSFTTTAEREIVRDIK;HQGVMVGMGQK;HQGVMVGMGQKDSYVGDEAQSK;HQGVMVGMGQKDSYVGDEAQSKR;IIAPPER;IIAPPERK;IKIIAPPER;IKIIAPPERK;ILTERGYSFTTTAER;IWHHTFYNELR;LCYVALDFEQEMATAASSSSLEK;LDLAGR;LDLAGRDLTDYLMK;PGFAGDDAPR;QEYDESGPSIVHR;QEYDESGPSI…	CPEALFQPSFLGMESCGIHETTFN(Deamidation (NQ))SIMK;DLTDYLM(Oxidation (M))K;EKLCYVALDFEQ(Deamidation (NQ))EMATAASSSSLEK;HQGVM(Oxidation (M))VGMGQK;HQGVM(Oxidation (M))VGM(Oxidation (M))GQKDSYVGDEAQSK;HQGVMVGM(Oxidation (M))GQKDSYVGDEAQSK;(Acetyl (Protein N-term))HQ(Deamidation (NQ))GVMVGMGQ(Deamidation (NQ))KDSYVGDEAQSK;HQGVM(Oxidation (M))VGM(Oxidation (M))GQKDSYVGDEAQSKR;HQGVMVGM(Oxidation (M))GQKDS…	PGFAGDDAPR	65.5	41.764	374	0	2.9091	OLD+S-2;OLD+S-3;OLD-2;OLD-3	40;48;77;91;224;251;279	43;46;81;152;189;226	0	140080000	1301700000	0	1454600000	1116100000	1285350000	720890000	0.560851	--	0.432803	1.1394	0.1862
181	tr|Q4V9T8|Q4V9T8_MOUSE	Q4V9T8	tr|Q4V9T8|Q4V9T8_MOUSE;sp|P48024|EIF1_MOUSE;tr|J3QN87|J3QN87_MOUSE;tr|J3QPZ8|J3QPZ8_MOUSE	Eukaryotic translation initiation factor 1 OS=Mus musculus OX=10090 GN=Eif1 PE=1 SV=1;Eukaryotic translation initiation factor 1 OS=Mus musculus OX=10090 GN=Eif1 PE=1 SV=2;Eukaryotic translation initiation factor 1 (Fragment) OS=Mus musculus OX=10090 GN=Eif1 PE=3 SV=1;Eukaryotic translation initiation factor 1 (Fragment) OS=Mus musculus OX=10090 GN=Eif1 PE=4 SV=1		Eif1	6.9	-0.522124	5	1	5	FACNGTVIEHPEYGEVIQLQGDQR;KTLTTVQGIADDYDKK;SAIQNLHSFDPFADASKGDDLLPAGTEDYIHIR;TLTTVQGIADDYDKK;TLTTVQGIADDYDKKK	FACN(Deamidation (NQ))GTVIEHPEYGEVIQLQGDQR;(Acetyl (Protein N-term))SAIQNLHSFDPFADASKGDDLLPAGTEDYIHIR	FACNGTVIEHPEYGEVIQLQGDQR;KTLTTVQGIADDYDKK;SAIQNLHSFDPFADASKGDDLLPAGTEDYIHIR;TLTTVQGIADDYDKK;TLTTVQGIADDYDKKK	65.5	12.746	113	0	47.013	OLD+S-1;OLD+S-2;OLD+S-3;OLD-1;OLD-2;OLD-3;YOUG-1;YOUG-2;YOUG-3	70		1263900000	2120200000	1708000000	1937900000	1528700000	1777800000	1.74813e+09	1.69737e+09	0.970959	--	0.791116	0.2523	0.118
182	tr|Q78ZM0|Q78ZM0_MOUSE	Q78ZM0	tr|Q78ZM0|Q78ZM0_MOUSE;tr|Q9CU14|Q9CU14_MOUSE;tr|Q9CSC2|Q9CSC2_MOUSE;sp|O70492|SNX3_MOUSE;tr|D3Z789|D3Z789_MOUSE;tr|D3Z6Z0|D3Z6Z0_MOUSE	Sorting nexin-3 OS=Mus musculus OX=10090 GN=Snx3 PE=1 SV=1;PX domain-containing protein (Fragment) OS=Mus musculus OX=10090 GN=Snx3 PE=2 SV=1;PX domain-containing protein (Fragment) OS=Mus musculus OX=10090 GN=Snx3 PE=2 SV=1;Sorting nexin-3 OS=Mus musculus OX=10090 GN=Snx3 PE=1 SV=3;Sorting nexin-3 OS=Mus musculus OX=10090 GN=Snx3 PE=1 SV=1;Sorting nexin-3 OS=Mus musculus OX=10090 GN=Snx3 PE=1 SV…		Snx3	8.71	-0.62963	9	8	8	CLHMFLQDEIIDK;FTTYEIR;GDDGIFDDNFIEER;KQGLEQFINK;LITKPQNLNDAYGPPSNFLEIDVSNPQTVGVGR;QLPFRGDDGIFDDNFIEER;TNLPIFK;VVVPPLPGK;YSDFEWLR	(Gln->pyro-Glu)QLPFRGDDGIFDDNFIEER	CLHMFLQDEIIDK;FTTYEIR;GDDGIFDDNFIEER;KQGLEQFINK;LITKPQNLNDAYGPPSNFLEIDVSNPQTVGVGR;QLPFRGDDGIFDDNFIEER;VVVPPLPGK;YSDFEWLR	65.4	18.762	162	0	78.446	OLD+S-1;OLD+S-2;OLD+S-3;OLD-1;OLD-2;OLD-3;YOUG-1;YOUG-2;YOUG-3			584450000	544830000	612830000	421910000	429120000	530870000	4.60633e+08	5.80703e+08	1.26066	--	0.0441587	0.0588	0.1323
183	sp|P62774|MTPN_MOUSE	P62774	sp|P62774|MTPN_MOUSE	Myotrophin OS=Mus musculus OX=10090 GN=Mtpn PE=1 SV=2		Mtpn	5.27	-0.223729	6	6	6	CDKEFMWALK;GADINAPDKHHITPLLSAVYEGHVSCVK;GPDGLTALEATDNQAIK;NGDLDEVKDYVAK;NGDLDEVKDYVAKGEDVNR;TVKGPDGLTALEATDNQAIK	(Acetyl (Protein N-term))CDKEFMWALK;GPDGLTALEATDN(Deamidation (NQ))QAIK;N(Deamidation (NQ))GDLDEVKDYVAK;N(Deamidation (NQ))GDLDEVKDYVAKGEDVNR	CDKEFMWALK;GADINAPDKHHITPLLSAVYEGHVSCVK;GPDGLTALEATDNQAIK;NGDLDEVKDYVAK;NGDLDEVKDYVAKGEDVNR;TVKGPDGLTALEATDNQAIK	65.3	12.861	118	0	60.718	OLD+S-1;OLD+S-2;OLD+S-3;OLD-1;OLD-2;OLD-3;YOUG-1;YOUG-2;YOUG-3	12;110		1694000000	1888400000	1433700000	1442600000	1545300000	1439900000	1.47593e+09	1.67203e+09	1.13287	--	0.22702	0.1364	0.0407
187	sp|Q8BH64|EHD2_MOUSE	Q8BH64	sp|Q8BH64|EHD2_MOUSE;tr|Q8R2X0|Q8R2X0_MOUSE	EH domain-containing protein 2 OS=Mus musculus OX=10090 GN=Ehd2 PE=1 SV=1;Ehd2 protein OS=Mus musculus OX=10090 GN=Ehd2 PE=2 SV=1		Ehd2	6.08	-0.313628	39	37	38	ADMVETQQLMR;DGMLDDEEFALASHLIEAK;DIQGLPR;DKSKYDEIFYNLAPADGK;EMPTVFGK;FGSFHSPALEDADFDGKPMVLVAGQYSTGK;GPDEAIEDGEEGSEDDAEWVVTK;GYDFPAVLR;IQLEHHISPGDFPDCQK;KLNPFGNTFLNR;LEGHGLPTNLPR;LFELEEQDLFR;LFELEEQDLFRDIQGLPR;LLEALDDMLAQDIAK;LLPLEEHYR;LMPLLR;LMPLLRQEELESVEAGVQGGAFEGTR;LNPFGNTFLNR;LPNSVLGR;LPVIFAK;LSDVDRDGMLDDEEFALASHLIEAK;LSDVDRDGMLDDEEFALASHLIEAKLEGHGLPTNLPR;MFSWLKK;MGPFVER;MGPFVERGPDEAIEDGEEGSED…	KLNPFGN(Deamidation (NQ))TFLNR;LLEALDDM(Oxidation (M))LAQDIAK;LM(Oxidation (M))PLLRQEELESVEAGVQGGAFEGTR;LSDVDRDGM(Oxidation (M))LDDEEFALASHLIEAK;(Acetyl (Protein N-term))MFSWLKK;VGPEPTTDCFVAVMHGETEGTVPGN(Deamidation (NQ))ALVVDPEKPFR	ADMVETQQLMR;DGMLDDEEFALASHLIEAK;DIQGLPR;DKSKYDEIFYNLAPADGK;EMPTVFGK;FGSFHSPALEDADFDGKPMVLVAGQYSTGK;GPDEAIEDGEEGSEDDAEWVVTK;GYDFPAVLR;IQLEHHISPGDFPDCQK;KLNPFGNTFLNR;LEGHGLPTNLPR;LFELEEQDLFR;LFELEEQDLFRDIQGLPR;LLEALDDMLAQDIAK;LMPLLR;LMPLLRQEELESVEAGVQGGAFEGTR;LNPFGNTFLNR;LPNSVLGR;LPVIFAK;LSDVDRDGMLDDEEFALASHLIEAK;LSDVDRDGMLDDEEFALASHLIEAKLEGHGLPTNLPR;MFSWLKK;MGPFVER;MGPFVERGPDEAIEDGEEGSEDDAEWVVTK;M…	65	61.174	543	0	323.31	OLD+S-1;OLD+S-2;OLD+S-3;OLD-1;OLD-2;OLD-3;YOUG-1;YOUG-2;YOUG-3	112;130	385;394;500	2427600000	2623600000	2238200000	2610300000	2396100000	2513500000	2.50663e+09	2429800000	0.969348	--	0.56541	0.0793	0.0428
188	tr|A0A0G2JGP4|A0A0G2JGP4_MOUSE	A0A0G2JGP4	tr|A0A0G2JGP4|A0A0G2JGP4_MOUSE;tr|Q9D091|Q9D091_MOUSE;tr|Q3UCX0|Q3UCX0_MOUSE;sp|P08556|RASN_MOUSE;tr|Q4FJP3|Q4FJP3_MOUSE;tr|Q3TMF4|Q3TMF4_MOUSE;tr|A0A0G2JE25|A0A0G2JE25_MOUSE	GTPase NRas (Fragment) OS=Mus musculus OX=10090 GN=Nras PE=1 SV=1;GTPase NRas OS=Mus musculus OX=10090 GN=Nras PE=1 SV=1;GTPase NRas OS=Mus musculus OX=10090 GN=Nras PE=2 SV=1;GTPase NRas OS=Mus musculus OX=10090 GN=Nras PE=1 SV=1;Nras protein OS=Mus musculus OX=10090 GN=Nras PE=2 SV=1;GTPase NRas OS=Mus musculus OX=10090 GN=Nras PE=2 SV=1;GTPase NRas (Fragment) OS=Mus musculus OX=10090 GN=Nras P…		Nras	5.01	-0.40929	10	2	3	CDLPTR;KQVVIDGETCLLDILDTAGQEEYSAMR;LVVVGAGGVGK;QGVEDAFYTLVR;SALTIQLIQNHFVDEYDPTIEDSYR;SALTIQLIQNHFVDEYDPTIEDSYRK;SFADINLYR;SYGIPFIETSAK;TRQGVEDAFYTLVR;VKDSDDVPMVLVGNK	(Gln->pyro-Glu)QGVEDAFYTLVR;SALTIQLIQN(Deamidation (NQ))HFVDEYDPTIEDSYRK	CDLPTR;SFADINLYR;SYGIPFIETSAK	65	20.586	183	0	5.1356	OLD+S-1;OLD+S-2;OLD+S-3;OLD-1;OLD-2;OLD-3;YOUG-1;YOUG-2;YOUG-3	22;25;26		462220000	619920000	382300000	0	776650000	681850000	729250000	4.88147e+08	0.669382	--	0.111841	0.2477	0.0919
190	sp|Q9JKF1|IQGA1_MOUSE	Q9JKF1	sp|Q9JKF1|IQGA1_MOUSE;tr|Q6ZQK2|Q6ZQK2_MOUSE;tr|Q80UW7|Q80UW7_MOUSE;tr|Q8CGH5|Q8CGH5_MOUSE;tr|Q05CQ4|Q05CQ4_MOUSE	Ras GTPase-activating-like protein IQGAP1 OS=Mus musculus OX=10090 GN=Iqgap1 PE=1 SV=2;MKIAA0051 protein (Fragment) OS=Mus musculus OX=10090 GN=Iqgap1 PE=2 SV=1;IQ motif containing GTPase activating protein 1 OS=Mus musculus OX=10090 GN=Iqgap1 PE=2 SV=1;Iqgap1 protein (Fragment) OS=Mus musculus OX=10090 GN=Iqgap1 PE=2 SV=1;Iqgap1 protein (Fragment) OS=Mus musculus OX=10090 GN=Iqgap1 PE=2 SV=1		Iqgap1	6.07	-0.480929	104	101	104	ALESGDMTTVWK;ALQSLALGLR;AQAHAENNAFITWNDIQACVDHVNLVVHEEHER;AQETQDESAVLWLDEIQGGIWQSNK;AQETQDESAVLWLDEIQGGIWQSNKDTQEAQR;ATFYGEQVDYYK;AVTDKFLSAIVSSVDKIPYGMR;DDYKTLINAEDPPMIVVR;DHINDIIK;DSLHEKFPDAGEDELLK;DVYEELLTQAEIQGNVNK;EEIQSSISGVTAAYNR;EEIQSSISGVTAAYNREQLWLANEGLITK;EEVQAGVDAANSAAQQYQR;EEYLLLR;EIMDDKSLNIKTDPVDIYK;EKAQETQDESAVLWLDEIQGGIWQSNK;EKAQETQDESAVLWLDEIQGGIWQSNKDTQEAQR;ELATLQQQSPEHSLTHPELTVAV…	AQ(Deamidation (NQ))ETQDESAVLWLDEIQGGIWQSNKDTQEAQR;DHIN(Deamidation (NQ))DIIK;EEIQ(Deamidation (NQ))SSISGVTAAYNREQLWLANEGLITK;FALGISAIN(Deamidation (NQ))EAVDSGDVGR;FQPGETLTEILETPATN(Deamidation (NQ))EQEAEHQR;GLQTQN(Deamidation (NQ))SDWYMK;GVLLEIEDLQAN(Deamidation (NQ))QFK;HTDNVIQWLN(Deamidation (NQ))AMDEIGLPK;IGGILANELSVDEAALHAAVIAIN(Deamidation (NQ))EAIDRR;IIGN(Deamidation (NQ))LLYYR;ILAIGLIN(De…	ALESGDMTTVWK;ALQSLALGLR;AQAHAENNAFITWNDIQACVDHVNLVVHEEHER;AQETQDESAVLWLDEIQGGIWQSNK;AQETQDESAVLWLDEIQGGIWQSNKDTQEAQR;ATFYGEQVDYYK;AVTDKFLSAIVSSVDKIPYGMR;DDYKTLINAEDPPMIVVR;DHINDIIK;DSLHEKFPDAGEDELLK;DVYEELLTQAEIQGNVNK;EEIQSSISGVTAAYNR;EEIQSSISGVTAAYNREQLWLANEGLITK;EEVQAGVDAANSAAQQYQR;EEYLLLR;EIMDDKSLNIKTDPVDIYK;EKAQETQDESAVLWLDEIQGGIWQSNK;EKAQETQDESAVLWLDEIQGGIWQSNKDTQEAQR;ELATLQQQSPEHSLTHPELTVAV…	64.8	188.74	1657	0	323.31	OLD+S-1;OLD+S-2;OLD+S-3;OLD-1;OLD-2;OLD-3;YOUG-1;YOUG-2;YOUG-3	74;83;121;225;342;379;396;546;592;631;665;726;837;860;903;908;923;941;1367;1414;1483;1514	866	6731000000	8310800000	7075600000	6717500000	7109200000	6465700000	6.76413e+09	7.37247e+09	1.08994	--	0.298455	0.1127	0.0479
200	tr|Q9CWS5|Q9CWS5_MOUSE	Q9CWS5	tr|Q9CWS5|Q9CWS5_MOUSE	GLOBIN domain-containing protein OS=Mus musculus OX=10090 PE=2 SV=1		--	7.16	-0.056338	9	1	1	FLASVSTVLTSK;IGGDGAEYGAEALER;KVADALANAAGHLDDLPGALSALSDLHAHK;LRVDPVNFK;MFASFPTTK;TYFPHFDVSHGSAQVK;VADALANAAGHLDDLPGALSALSDLHAHK;VADALANAAGHLDDLPGALSALSDLHAHKLR;VDPVNFK	KVADALAN(Deamidation (NQ))AAGHLDDLPGALSALSDLHAHK;LRVDPVN(Deamidation (NQ))FK;M(Oxidation (M))FASFPTTK;VADALAN(Deamidation (NQ))AAGHLDDLPGALSALSDLHAHK;VDPVN(Deamidation (NQ))FK	IGGDGAEYGAEALER	64.1	15.09	142	0.0081423	1.2737	OLD-2;OLD-3;YOUG-1;YOUG-3	69;98	33	0	0	0	0	72538000	113410000	92974000	0	1e-07	only in control	--	--	0.3108
203	tr|Q564F3|Q564F3_MOUSE	Q564F3	tr|Q564F3|Q564F3_MOUSE;tr|Q3UAC2|Q3UAC2_MOUSE;sp|P97351|RS3A_MOUSE;tr|Q3U5P8|Q3U5P8_MOUSE;tr|Q9D1S3|Q9D1S3_MOUSE;tr|Q3UJU5|Q3UJU5_MOUSE	40S ribosomal protein S3a OS=Mus musculus OX=10090 GN=Rps3a1 PE=1 SV=1;40S ribosomal protein S3a OS=Mus musculus OX=10090 GN=Rps3a1 PE=2 SV=1;40S ribosomal protein S3a OS=Mus musculus OX=10090 GN=Rps3a PE=1 SV=3;40S ribosomal protein S3a OS=Mus musculus OX=10090 GN=Rps3a1 PE=2 SV=1;40S ribosomal protein S3a OS=Mus musculus OX=10090 GN=Rps3a1 PE=2 SV=1;40S ribosomal protein S3a OS=Mus musculus OX=…		Rps3a1	9.75	-0.606818	23	23	23	ACQSIYPLHDVFVR;ADGYEPPVQESV;APAMFNIR;DWYDVK;EVQTNDLKEVVNK;FKLITEDVQGK;GRVFEVSLADLQNDEVAFR;GRVFEVSLADLQNDEVAFRK;KWQTMIEAHVDVK;LFCVGFTK;LIPDSIGKDIEK;LITEDVQGK;LITEDVQGKNCLTNFHGMDLTR;LMELHGEGGSSGK;MMEIMTR;NCLTNFHGMDLTR;TTDGYLLR;VERADGYEPPVQESV;VFEVSLADLQNDEVAFR;VFEVSLADLQNDEVAFRK;VVDPFSK;VVDPFSKKDWYDVK;WQTMIEAHVDVK	EVQTN(Deamidation (NQ))DLKEVVNK;LITEDVQGKN(Deamidation (NQ))CLTNFHGMDLTR;N(Deamidation (NQ))CLTNFHGMDLTR;VFEVSLADLQN(Deamidation (NQ))DEVAFR;VFEVSLADLQN(Deamidation (NQ))DEVAFRK	ACQSIYPLHDVFVR;ADGYEPPVQESV;APAMFNIR;DWYDVK;EVQTNDLKEVVNK;FKLITEDVQGK;GRVFEVSLADLQNDEVAFR;GRVFEVSLADLQNDEVAFRK;KWQTMIEAHVDVK;LFCVGFTK;LIPDSIGKDIEK;LITEDVQGK;LITEDVQGKNCLTNFHGMDLTR;LMELHGEGGSSGK;MMEIMTR;NCLTNFHGMDLTR;TTDGYLLR;VERADGYEPPVQESV;VFEVSLADLQNDEVAFR;VFEVSLADLQNDEVAFRK;VVDPFSK;VVDPFSKKDWYDVK;WQTMIEAHVDVK	64	29.885	264	0	181.98	OLD+S-1;OLD+S-2;OLD+S-3;OLD-1;OLD-2;OLD-3;YOUG-1;YOUG-2;YOUG-3	75;76;95;99;177;179		5849400000	6413900000	5832200000	2368100000	2441500000	2777800000	2.52913e+09	6.03183e+09	2.38494	up	0.000114884	0.0549	0.0864
204	sp|O88952|LIN7C_MOUSE	O88952	sp|O88952|LIN7C_MOUSE;tr|Q3TTY6|Q3TTY6_MOUSE;tr|Q3UX93|Q3UX93_MOUSE;tr|Q3TS99|Q3TS99_MOUSE	Protein lin-7 homolog C OS=Mus musculus OX=10090 GN=Lin7c PE=1 SV=2;Protein lin-7 C (Fragment) OS=Mus musculus OX=10090 GN=Lin7c PE=2 SV=1;Protein lin-7 homolog OS=Mus musculus OX=10090 GN=Lin7c PE=2 SV=1;PDZ domain-containing protein (Fragment) OS=Mus musculus OX=10090 GN=Lin7c PE=2 SV=1		Lin7c	8.52	-0.446701	14	14	14	AALGEPVR;AALGEPVRLER;ATVAAFAASEGHSHPR;EQNSPIYISR;EVYEHVYETVDISSSPEVR;GDQLLSVNGVSVEGEHHEK;IIPGGIADR;RGDQLLSVNGVSVEGEHHEK;TEEGLGFNIMGGK;TEEGLGFNIMGGKEQNSPIYISR;VLEEMESR;VLEEMESRFEK;VLQSEFCNAVR;VVELPKTEEGLGFNIMGGK	(Acetyl (Protein N-term))AALGEPVR;(Acetyl (Protein N-term))AALGEPVRLER;GDQLLSVN(Deamidation (NQ))GVSVEGEHHEK;RGDQLLSVN(Deamidation (NQ))GVSVEGEHHEK;VLEEM(Oxidation (M))ESR;VLQSEFCN(Deamidation (NQ))AVR	AALGEPVR;AALGEPVRLER;ATVAAFAASEGHSHPR;EQNSPIYISR;EVYEHVYETVDISSSPEVR;GDQLLSVNGVSVEGEHHEK;IIPGGIADR;RGDQLLSVNGVSVEGEHHEK;TEEGLGFNIMGGK;TEEGLGFNIMGGKEQNSPIYISR;VLEEMESR;VLEEMESRFEK;VLQSEFCNAVR;VVELPKTEEGLGFNIMGGK	64	21.834	197	0	87.969	OLD+S-1;OLD+S-2;OLD+S-3;OLD-1;OLD-2;OLD-3;YOUG-1;YOUG-2;YOUG-3	48;144	181	1430900000	1719600000	1185600000	2060300000	1918400000	2162600000	2047100000	1.44537e+09	0.706056	--	0.0336796	0.1849	0.0599
205	tr|Q545V8|Q545V8_MOUSE	Q545V8	tr|Q545V8|Q545V8_MOUSE;sp|O54833|CSK22_MOUSE;tr|Q8BPF9|Q8BPF9_MOUSE;tr|A0A1D5RLE4|A0A1D5RLE4_MOUSE;tr|A0A1D5RM74|A0A1D5RM74_MOUSE	Protein kinase domain-containing protein OS=Mus musculus OX=10090 GN=Csnk2a2 PE=1 SV=1;Casein kinase II subunit alpha' OS=Mus musculus OX=10090 GN=Csnk2a2 PE=1 SV=1;Protein kinase domain-containing protein OS=Mus musculus OX=10090 GN=Csnk2a2 PE=2 SV=1;Casein kinase II subunit alpha' (Fragment) OS=Mus musculus OX=10090 GN=Csnk2a2 PE=1 SV=1;Casein kinase II subunit alpha' (Fragment) OS=Mus musculus…		Csnk2a2	8.64	-0.541714	20	19	20	EAMEHPYFYPVVK;EPFFHGQDNYDQLVR;EQSQPCAENTVLSSGLTAAR;EYWDYEAHVPSWGNQDDYQLVR;FYMYELLK;GKYSEVFEAINITNNER;HLVSPEALDLLDK;ILENLR;KEPFFHGQDNYDQLVR;KYHIDLDPHFNDILGQHSR;LIDTVKDPVSK;LIDWGLAEFYHPAQEYNVR;QLYQILTDFDIR;SREYWDYEAHVPSWGNQDDYQLVR;TPALVFEYINNTDFK;VLGTDELYGYLK;VYAEVNSLR;WENFIHSENR;YHIDLDPHFNDILGQHSR;YSEVFEAINITNNER	VYAEVN(Deamidation (NQ))SLR;YHIDLDPHFN(Deamidation (NQ))DILGQHSR	EAMEHPYFYPVVK;EPFFHGQDNYDQLVR;EQSQPCAENTVLSSGLTAAR;EYWDYEAHVPSWGNQDDYQLVR;FYMYELLK;GKYSEVFEAINITNNER;HLVSPEALDLLDK;ILENLR;KEPFFHGQDNYDQLVR;KYHIDLDPHFNDILGQHSR;LIDTVKDPVSK;LIDWGLAEFYHPAQEYNVR;QLYQILTDFDIR;SREYWDYEAHVPSWGNQDDYQLVR;TPALVFEYINNTDFK;VLGTDELYGYLK;VYAEVNSLR;WENFIHSENR;YHIDLDPHFNDILGQHSR;YSEVFEAINITNNER	64	41.215	350	0	97.411	OLD+S-1;OLD+S-2;OLD+S-3;OLD-2;OLD-3;YOUG-1;YOUG-2;YOUG-3	17;271		420420000	255040000	228550000	0	143890000	127870000	135880000	3.01337e+08	2.21767	--	0.0535582	0.3451	0.0834
210	sp|Q80ZJ1|RAP2A_MOUSE	Q80ZJ1	sp|Q80ZJ1|RAP2A_MOUSE	Ras-related protein Rap-2a OS=Mus musculus OX=10090 GN=Rap2a PE=1 SV=2		Rap2a	4.73	-0.295082	12	6	6	ALAEEWGCPFMETSAK;EIEVDSSPSVLEILDTAGTEQFASMR;KEIEVDSSPSVLEILDTAGTEQFASMR;SALTVQFVTGTFIEK;SKTMVDELFAEIVR;TMVDELFAEIVR;VDLESEREVSSNEGR;VPVILVGNK;VPVILVGNKVDLESEREVSSNEGR;VVVLGSGGVGK;YDPTIEDFYR;YDPTIEDFYRK		ALAEEWGCPFMETSAK;SKTMVDELFAEIVR;TMVDELFAEIVR;VDLESEREVSSNEGR;VPVILVGNK;VPVILVGNKVDLESEREVSSNEGR	63.9	20.642	183	0	42.785	OLD+S-1;OLD+S-2;OLD+S-3;OLD-1;OLD-2;OLD-3;YOUG-1;YOUG-2;YOUG-3			270250000	261330000	198980000	329490000	319690000	319390000	3.22857e+08	243520000	0.754267	--	0.0937705	0.1595	0.0178
215	tr|E9PXX7|E9PXX7_MOUSE	E9PXX7	tr|E9PXX7|E9PXX7_MOUSE;tr|Q3TEE8|Q3TEE8_MOUSE;sp|Q91W90|TXND5_MOUSE;tr|A0A0R4J1Y7|A0A0R4J1Y7_MOUSE;tr|Q3UBW8|Q3UBW8_MOUSE;tr|Q3UWX1|Q3UWX1_MOUSE	Protein disulfide-isomerase OS=Mus musculus OX=10090 GN=Txndc5 PE=1 SV=1;Protein disulfide-isomerase OS=Mus musculus OX=10090 GN=Txndc5 PE=1 SV=1;Thioredoxin domain-containing protein 5 OS=Mus musculus OX=10090 GN=Txndc5 PE=1 SV=2;Protein disulfide-isomerase OS=Mus musculus OX=10090 GN=Txndc5 PE=1 SV=1;Protein disulfide-isomerase OS=Mus musculus OX=10090 GN=Txndc5 PE=2 SV=1;Protein disulfide-isom…		Txndc5	5.25	-0.554942	15	15	15	ALAPTWEQLALGLEHSETVK;DFETLENWMLQTLNEEPATPEPEAEPPRAPELK;DLDSLHSFVLR;EFPGLSDVTIAEVDCTAER;FFKPGQEAVK;GYPTLLLFR;GYPTLLWFR;KEFPGLSDVTIAEVDCTAER;LQPTWNDLGDKYNSMEDAK;NLAPTWEELSKK;QGLYELSANNFELHVSQGNHFIK;SFEDTIAQGITFVK;VDCTADSDVCSAQGVR;VDCTQHYAVCSEHQVR;VGEHNGGRDLDSLHSFVLR	LQPTWN(Deamidation (NQ))DLGDKYNSMEDAK;(Gln->pyro-Glu)QGLYELSANNFELHVSQGNHFIK;VGEHN(Deamidation (NQ))GGRDLDSLHSFVLR	ALAPTWEQLALGLEHSETVK;DFETLENWMLQTLNEEPATPEPEAEPPRAPELK;DLDSLHSFVLR;EFPGLSDVTIAEVDCTAER;FFKPGQEAVK;GYPTLLLFR;GYPTLLWFR;KEFPGLSDVTIAEVDCTAER;LQPTWNDLGDKYNSMEDAK;NLAPTWEELSKK;QGLYELSANNFELHVSQGNHFIK;SFEDTIAQGITFVK;VDCTADSDVCSAQGVR;VDCTQHYAVCSEHQVR;VGEHNGGRDLDSLHSFVLR	63.7	38.532	344	0	84.659	OLD+S-1;OLD+S-2;OLD+S-3;OLD-1;OLD-2;OLD-3;YOUG-1;YOUG-2;YOUG-3	13;20;324		1003000000	1414400000	1054500000	1632100000	1716000000	1524000000	1.62403e+09	1157300000	0.712609	--	0.0360763	0.1937	0.0593
217	tr|A2AM97|A2AM97_MOUSE	A2AM97	tr|A2AM97|A2AM97_MOUSE;sp|Q6ZWV3|RL10_MOUSE;tr|I7HLV2|I7HLV2_MOUSE;tr|Q3THJ6|Q3THJ6_MOUSE;sp|P86048|RL10L_MOUSE	Ribosomal protein 10 OS=Mus musculus OX=10090 GN=RP23-436K3.4-001 PE=3 SV=1;60S ribosomal protein L10 OS=Mus musculus OX=10090 GN=Rpl10 PE=1 SV=3;60S ribosomal protein L10 (Fragment) OS=Mus musculus OX=10090 GN=Rpl10 PE=1 SV=1;Ribosomal_L16 domain-containing protein OS=Mus musculus OX=10090 PE=2 SV=1;60S ribosomal protein L10-like OS=Mus musculus OX=10090 GN=Rpl10l PE=1 SV=1		RP23-436K3.4-001	10.11	-0.553271	20	20	20	AKVDEFPLCGHMVSDEYEQLSSEALEAAR;DGFHIR;EHVIEALR;EHVIEALRR;FNADEFEDMVAEK;FNADEFEDMVAEKR;GAFGKPQGTVAR;IFDLGR;LHPFHVIR;LIPDGCGVK;LQNKEHVIEALR;LQNKEHVIEALRR;MLSCAGADR;RLIPDGCGVK;TKLQNKEHVIEALR;VDEFPLCGHMVSDEYEQLSSEALEAAR;VHIGQVIMSIR;WGFTKFNADEFEDMVAEK;WGFTKFNADEFEDMVAEKR;YIPNRGPLDKWR	AKVDEFPLCGHM(Oxidation (M))VSDEYEQLSSEALEAAR;FN(Deamidation (NQ))ADEFEDMVAEK;FN(Deamidation (NQ))ADEFEDMVAEKR;FNADEFEDM(Oxidation (M))VAEKR;LQN(Deamidation (NQ))KEHVIEALRR;TKLQN(Deamidation (NQ))KEHVIEALR;VDEFPLCGHM(Oxidation (M))VSDEYEQLSSEALEAAR;VHIGQVIM(Oxidation (M))SIR;WGFTKFN(Deamidation (NQ))ADEFEDMVAEKR	AKVDEFPLCGHMVSDEYEQLSSEALEAAR;DGFHIR;EHVIEALR;EHVIEALRR;FNADEFEDMVAEK;FNADEFEDMVAEKR;GAFGKPQGTVAR;IFDLGR;LHPFHVIR;LIPDGCGVK;LQNKEHVIEALR;LQNKEHVIEALRR;MLSCAGADR;RLIPDGCGVK;TKLQNKEHVIEALR;VDEFPLCGHMVSDEYEQLSSEALEAAR;VHIGQVIMSIR;WGFTKFNADEFEDMVAEK;WGFTKFNADEFEDMVAEKR;YIPNRGPLDKWR	63.6	24.604	214	0	167.68	OLD+S-1;OLD+S-2;OLD+S-3;OLD-1;OLD-2;OLD-3;YOUG-1;YOUG-2;YOUG-3	144;177	52;136;184	3114400000	2257900000	2330100000	1895600000	1934500000	1939000000	1.92303e+09	2.56747e+09	1.33511	--	0.112141	0.185	0.0124
219	tr|Q4FJQ6|Q4FJQ6_MOUSE	Q4FJQ6	tr|Q4FJQ6|Q4FJQ6_MOUSE;sp|Q60854|SPB6_MOUSE;tr|Q3U3L3|Q3U3L3_MOUSE;tr|F8WIV2|F8WIV2_MOUSE;tr|K7E6F1|K7E6F1_MOUSE	Serpinb6a protein OS=Mus musculus OX=10090 GN=Serpinb6a PE=1 SV=1;Serpin B6 OS=Mus musculus OX=10090 GN=Serpinb6 PE=1 SV=1;SERPIN domain-containing protein OS=Mus musculus OX=10090 GN=Serpinb6a PE=2 SV=1;Serine (or cysteine) peptidase inhibitor, clade B, member 6a OS=Mus musculus OX=10090 GN=Serpinb6a PE=1 SV=1;Serine (or cysteine) peptidase inhibitor, clade B, member 6a (Fragment) OS=Mus musculu…		Serpinb6a	5.53	-0.228571	22	22	22	ADFSGMSSK;AFVEVNEEGTEAAAATAGMMTVR;CSGNGGGDVHQGFQSLLTEVNK;EVLSPGTVNSDTSLVLVNAIYFK;FIEWTR;FIEWTRLDKMDEEEVEVFLPK;FKLEENYNMNDALYK;FYEAELEELDFQGATEESR;GTTASQMAQALALDK;LDKMDEEEVEVFLPK;LEENYNMNDALYK;LGMTDAFGGR;MDEEEVEVFLPK;MDPLQEANGTFALNLLK;MTYIGEIFTK;NEEKPVQMMFK;QGLFLSK;QHINTWVAK;TCDLLASFK;TGTQYLLR;TNGILFCGR;VSKNEEKPVQMMFK	AFVEVNEEGTEAAAATAGM(Oxidation (M))MTVR;CSGN(Deamidation (NQ))GGGDVHQGFQSLLTEVNK;FKLEENYN(Deamidation (NQ))MNDALYK;FKLEEN(Deamidation (NQ))YN(Deamidation (NQ))MNDALYK;(Acetyl (Protein N-term))MDPLQEAN(Deamidation (NQ))GTFALNLLK;(Acetyl (Protein N-term))MDPLQEAN(Deamidation (NQ))GTFALN(Deamidation (NQ))LLK;(Gln->pyro-Glu)QHINTWVAK;TN(Deamidation (NQ))GILFCGR	ADFSGMSSK;AFVEVNEEGTEAAAATAGMMTVR;CSGNGGGDVHQGFQSLLTEVNK;EVLSPGTVNSDTSLVLVNAIYFK;FIEWTR;FIEWTRLDKMDEEEVEVFLPK;FKLEENYNMNDALYK;FYEAELEELDFQGATEESR;GTTASQMAQALALDK;LDKMDEEEVEVFLPK;LEENYNMNDALYK;LGMTDAFGGR;MDEEEVEVFLPK;MDPLQEANGTFALNLLK;MTYIGEIFTK;NEEKPVQMMFK;QGLFLSK;QHINTWVAK;TCDLLASFK;TGTQYLLR;TNGILFCGR;VSKNEEKPVQMMFK	63.5	42.598	378	0	234	OLD+S-1;OLD+S-2;OLD+S-3;OLD-1;OLD-2;OLD-3;YOUG-1;YOUG-2;YOUG-3	8;14;65;72;281;283;285;367	339;340	1887600000	2170000000	1786100000	1239300000	1219500000	1288000000	1.24893e+09	1947900000	1.55965	up	0.0018372	0.1021	0.0282
227	tr|H3BJY1|H3BJY1_MOUSE	H3BJY1	tr|H3BJY1|H3BJY1_MOUSE;tr|H3BKF4|H3BKF4_MOUSE;tr|H3BIZ8|H3BIZ8_MOUSE;tr|B0QZP8|B0QZP8_MOUSE;sp|O55101|SNG2_MOUSE	Synaptogyrin-2 OS=Mus musculus OX=10090 GN=Syngr2 PE=4 SV=1;Predicted gene 20708 OS=Mus musculus OX=10090 GN=Gm20708 PE=4 SV=1;Synaptogyrin-2 OS=Mus musculus OX=10090 GN=Syngr2 PE=3 SV=1;Synaptogyrin-2 OS=Mus musculus OX=10090 GN=Syngr2 PE=3 SV=1;Synaptogyrin-2 OS=Mus musculus OX=10090 GN=Syngr2 PE=2 SV=1		Syngr2	7.98	0.336957	3	3	3	FLSQPQVVTR;MESGAYGAANAGGSFDLR;MESGAYGAANAGGSFDLRR	(Acetyl (Protein N-term))MESGAYGAAN(Deamidation (NQ))AGGSFDLR;(Acetyl (Protein N-term))MESGAYGAANAGGSFDLRR	FLSQPQVVTR;MESGAYGAANAGGSFDLR;MESGAYGAANAGGSFDLRR	63	4.6893	46	0	8.8378	OLD+S-3;OLD-1;OLD-2;OLD-3;YOUG-1	10		0	0	122070000	0	140360000	106390000	123375000	0	1e-07	only in control	--	--	0.1947
230	tr|Q3TWG9|Q3TWG9_MOUSE	Q3TWG9	tr|Q3TWG9|Q3TWG9_MOUSE;sp|P19324|SERPH_MOUSE;tr|Q8BVU9|Q8BVU9_MOUSE;tr|Q3TJK3|Q3TJK3_MOUSE;tr|Q8BV87|Q8BV87_MOUSE;tr|Q3TMD2|Q3TMD2_MOUSE	Serpin H1 OS=Mus musculus OX=10090 GN=Serpinh1 PE=2 SV=1;Serpin H1 OS=Mus musculus OX=10090 GN=Serpinh1 PE=1 SV=3;Serpin H1 OS=Mus musculus OX=10090 GN=Serpinh1 PE=2 SV=1;Serpin H1 OS=Mus musculus OX=10090 GN=Serpinh1 PE=2 SV=1;Serpin H1 OS=Mus musculus OX=10090 GN=Serpinh1 PE=2 SV=1;Serpin H1 OS=Mus musculus OX=10090 GN=Serpinh1 PE=2 SV=1		Serpinh1	8.88	-0.290168	29	29	29	AVAISLPK;AVLSAEKLRDEEVHTGLGELLR;DEEVHTGLGELLR;DNQSGSLLFIGR;DQAVENILLSPLVVASSLGLVSLGGK;DVERTDGALLVNAMFFKPHWDEK;GFMVTR;GVVEVTHDLQK;HLAGLGLTEAIDK;HLAGLGLTEAIDKNK;HLAGLGLTEAIDKNKADLSR;KAVAISLPK;KPLEAAAPGTAEK;LFYADHPFIFLVR;LPEVTKDVER;LQMVEMPLAHK;LRDEEVHTGLGELLR;LSSLIILMPHHVEPLER;LSSLIILMPHHVEPLERLEK;LYGPSSVSFADDFVR;SALQSINEWASQTTDGK;SALQSINEWASQTTDGKLPEVTK;SALQSINEWASQTTDGKLPEVTKDVER;STGLAFSLYQAMAK;SY…	DN(Deamidation (NQ))QSGSLLFIGR;HLAGLGLTEAIDKN(Deamidation (NQ))K;HLAGLGLTEAIDKN(Deamidation (NQ))KADLSR;LQMVEM(Oxidation (M))PLAHK;LSSLIILM(Oxidation (M))PHHVEPLER;SALQSIN(Deamidation (NQ))EWASQTTDGK;SALQSIN(Deamidation (NQ))EWASQTTDGKLPEVTK;SALQSIN(Deamidation (NQ))EWASQTTDGKLPEVTKDVER;STGLAFSLYQAM(Oxidation (M))AK;SYTVGVTM(Oxidation (M))MHR;TDGALLVN(Deamidation (NQ))AMFFKPHWDEK;TGLYN(Deamidatio…	AVAISLPK;AVLSAEKLRDEEVHTGLGELLR;DEEVHTGLGELLR;DNQSGSLLFIGR;DQAVENILLSPLVVASSLGLVSLGGK;DVERTDGALLVNAMFFKPHWDEK;GFMVTR;GVVEVTHDLQK;HLAGLGLTEAIDK;HLAGLGLTEAIDKNK;HLAGLGLTEAIDKNKADLSR;KAVAISLPK;KPLEAAAPGTAEK;LFYADHPFIFLVR;LPEVTKDVER;LQMVEMPLAHK;LRDEEVHTGLGELLR;LSSLIILMPHHVEPLER;LSSLIILMPHHVEPLERLEK;LYGPSSVSFADDFVR;SALQSINEWASQTTDGK;SALQSINEWASQTTDGKLPEVTK;SALQSINEWASQTTDGKLPEVTKDVER;STGLAFSLYQAMAK;SY…	62.8	46.529	417	0	312.76	OLD+S-1;OLD+S-2;OLD+S-3;OLD-1;OLD-2;OLD-3;YOUG-1;YOUG-2;YOUG-3	170;173;178;201;243;253;332;394;395	57;235;257;270	7948200000	9473400000	7531500000	8000400000	8307300000	8708600000	8.33877e+09	8317700000	0.997474	--	0.930679	0.1229	0.0426
232	sp|P70349|HINT1_MOUSE	P70349	sp|P70349|HINT1_MOUSE	Adenosine 5'-monophosphoramidase HINT1 OS=Mus musculus OX=10090 GN=Hint1 PE=1 SV=3		Hint1	6.36	-0.153968	8	8	8	AQVAQPGGDTIFGK;CAADLGLK;HISQISVADDDDESLLGHLMIVGK;IIFEDDR;KCAADLGLK;KHISQISVADDDDESLLGHLMIVGK;KHISQISVADDDDESLLGHLMIVGKK;MVVNEGADGGQSVYHIHLHVLGGR	MVVNEGADGGQ(Deamidation (NQ))SVYHIHLHVLGGR	AQVAQPGGDTIFGK;CAADLGLK;HISQISVADDDDESLLGHLMIVGK;IIFEDDR;KCAADLGLK;KHISQISVADDDDESLLGHLMIVGK;KHISQISVADDDDESLLGHLMIVGKK;MVVNEGADGGQSVYHIHLHVLGGR	62.7	13.777	126	0	46.388	OLD+S-1;OLD+S-2;OLD+S-3;OLD-1;OLD-2;OLD-3;YOUG-1;YOUG-2;YOUG-3	99;106		1838000000	1447800000	1925300000	1053500000	993670000	826690000	9.57953e+08	1.73703e+09	1.81328	up	0.00663938	0.1464	0.1227
241	tr|Q3TXS9|Q3TXS9_MOUSE	Q3TXS9	tr|Q3TXS9|Q3TXS9_MOUSE;tr|Q58EU3|Q58EU3_MOUSE;sp|P25444|RS2_MOUSE;tr|D3YVC1|D3YVC1_MOUSE;tr|Q3TLE5|Q3TLE5_MOUSE;tr|Q3UB36|Q3UB36_MOUSE;tr|D3YWJ3|D3YWJ3_MOUSE;tr|Q3TXR5|Q3TXR5_MOUSE;tr|Q3TI78|Q3TI78_MOUSE;tr|Q9DC49|Q9DC49_MOUSE;tr|O89072|O89072_MOUSE	40S ribosomal protein S2 OS=Mus musculus OX=10090 GN=Rps2 PE=2 SV=1;40S ribosomal protein S2 OS=Mus musculus OX=10090 GN=Rps2 PE=1 SV=1;40S ribosomal protein S2 OS=Mus musculus OX=10090 GN=Rps2 PE=1 SV=3;40S ribosomal protein S2 (Fragment) OS=Mus musculus OX=10090 GN=Rps2 PE=1 SV=1;40S ribosomal protein S2 OS=Mus musculus OX=10090 GN=Rps2 PE=2 SV=1;40S ribosomal protein S2 OS=Mus musculus OX=1009…		Rps2	10.2	-0.18157	20	2	20	AEDKEWIPVTK;AFVAIGDYNGHVGLGVK;ATFDAISK;CGSVLVR;ESEIIDFFLGASLKDEVLK;EVATAIR;EWIPVTK;GAIILAK;GCTATLGNFAK;GTGIVSAPVPK;IGKPHTVPCK;IKSLEEIYLFSLPIK;KLLMMAGIDDCYTSAR;LGLLVK;LIPAPR;LSIVPVR;LSIVPVRR;SLEEIYLFSLPIK;SPYQEFTDHLVK;TYSYLTPDLWK	AFVAIGDYN(Deamidation (NQ))GHVGLGVK;GCTATLGN(Deamidation (NQ))FAK	AEDKEWIPVTK;AFVAIGDYNGHVGLGVK;ATFDAISK;CGSVLVR;ESEIIDFFLGASLKDEVLK;EVATAIR;EWIPVTK;GAIILAK;GCTATLGNFAK;GTGIVSAPVPK;IGKPHTVPCK;IKSLEEIYLFSLPIK;KLLMMAGIDDCYTSAR;LGLLVK;LIPAPR;LSIVPVR;LSIVPVRR;SLEEIYLFSLPIK;SPYQEFTDHLVK;TYSYLTPDLWK	62.1	31.188	293	0	58.071	OLD+S-1;OLD+S-2;OLD+S-3;OLD-1;OLD-2;OLD-3;YOUG-1;YOUG-2;YOUG-3	134;235		6436900000	6130300000	6694400000	2403600000	2490700000	2539800000	2.47803e+09	6.42053e+09	2.59098	up	5.99956e-06	0.044	0.0278
242	sp|P62830|RL23_MOUSE	P62830	sp|P62830|RL23_MOUSE	60S ribosomal protein L23 OS=Mus musculus OX=10090 GN=Rpl23 PE=1 SV=1		Rpl23	10.51	-0.193571	8	8	8	ECADLWPR;ISLGLPVGAVINCADNTGAK;KDGVFLYFEDNAGVIVNNKGEMK;KVHPAVVIR;LNRLPAAGVGDMVMATVK;LPAAGVGDMVMATVK;LPAAGVGDMVMATVKK;NLYIISVK	LN(Deamidation (NQ))RLPAAGVGDMVMATVK;N(Deamidation (NQ))LYIISVK	ECADLWPR;ISLGLPVGAVINCADNTGAK;KDGVFLYFEDNAGVIVNNKGEMK;KVHPAVVIR;LNRLPAAGVGDMVMATVK;LPAAGVGDMVMATVK;LPAAGVGDMVMATVKK;NLYIISVK	62.1	14.865	140	0	49.631	OLD+S-1;OLD+S-2;OLD+S-3;OLD-1;OLD-2;OLD-3;YOUG-1;YOUG-2;YOUG-3	36;50		1215500000	1134100000	910450000	867670000	853450000	748260000	8.23127e+08	1.08668e+09	1.32019	--	0.0510754	0.1454	0.0792
245	sp|Q62261|SPTB2_MOUSE	Q62261	sp|Q62261|SPTB2_MOUSE;tr|A0A0A0MQG2|A0A0A0MQG2_MOUSE;tr|Q5DTR4|Q5DTR4_MOUSE	Spectrin beta chain, non-erythrocytic 1 OS=Mus musculus OX=10090 GN=Sptbn1 PE=1 SV=2;Spectrin beta chain, non-erythrocytic 1 (Fragment) OS=Mus musculus OX=10090 GN=Sptbn1 PE=1 SV=1;MKIAA4049 protein (Fragment) OS=Mus musculus OX=10090 GN=Sptbn1 PE=2 SV=1		Sptbn1	5.4	-0.755099	128	121	128	AFEDEMSGR;AKDEQSAVSMLK;ALQFLK;ALVADSHPESER;AQTLPTSVVTITSESSPGKR;DASVAEAWLLGQEPYLSSR;DGMAFNALIHK;DLDDFQSWLSR;DLMLWMEDVIR;DLVAIEAK;DMGEMVTQGQTDAQYMFLR;DVAEEITNYRPTIDTLHEQASALPQAHAESPDVK;DVEDEILWVGER;DVSSVELLMNNHQGIK;EAASELLMR;EAEKLESEHPDQAQAILSR;EAICEVALDYK;EAICEVALDYKK;EGEDMIAEEHFGSEK;EGMQLISEKPETEAVVK;EGMQLISEKPETEAVVKEK;EIGQSVDEVEK;EIHQFNRDVEDEILWVGER;EKILSSDDYGKDLTSVMR;ELALRNELIR;ELEAENYHDIK;EL…	DMGEM(Oxidation (M))VTQGQTDAQYMFLR;DVSSVELLMN(Deamidation (NQ))NHQGIK;EIHQFN(Deamidation (NQ))RDVEDEILWVGER;ELALRN(Deamidation (NQ))ELIR;EVVAGSHELGQDYEHVTM(Oxidation (M))LQER;FESLEPEMN(Deamidation (NQ))NQASR;IVSSN(Deamidation (NQ))DVGHDEYSTQSLVK;KLPEELGRDQN(Deamidation (NQ))TVETLQR;LLTQHENIKN(Deamidation (NQ))EIDNYEEDYQK;LVSDGNIN(Deamidation (NQ))SDRIQEK;MAGTMETSEMVN(Deamidation (NQ))GAAEQR;M(Oxi…	AFEDEMSGR;AKDEQSAVSMLK;ALQFLK;ALVADSHPESER;AQTLPTSVVTITSESSPGKR;DASVAEAWLLGQEPYLSSR;DGMAFNALIHK;DLDDFQSWLSR;DLMLWMEDVIR;DLVAIEAK;DMGEMVTQGQTDAQYMFLR;DVAEEITNYRPTIDTLHEQASALPQAHAESPDVK;DVEDEILWVGER;DVSSVELLMNNHQGIK;EAASELLMR;EAEKLESEHPDQAQAILSR;EAICEVALDYK;EAICEVALDYKK;EGEDMIAEEHFGSEK;EGMQLISEKPETEAVVK;EGMQLISEKPETEAVVKEK;EIGQSVDEVEK;EIHQFNRDVEDEILWVGER;EKILSSDDYGKDLTSVMR;ELALRNELIR;ELEAENYHDIK;EL…	62	274.22	2363	0	323.31	OLD+S-1;OLD+S-2;OLD+S-3;OLD-1;OLD-2;OLD-3;YOUG-1;YOUG-2;YOUG-3	412;770;899;900;909;986;1092;1109;1162;1163;1242;1491;1559;1759;1760;1767;1837;1951;1952;1964;2128;2129;2151	1127;1735;2140;2144	2599500000	3243600000	2435800000	1663100000	1607000000	1565500000	1.61187e+09	2.75963e+09	1.71207	up	0.00389024	0.1547	0.0304
246	sp|Q02819|NUCB1_MOUSE	Q02819	sp|Q02819|NUCB1_MOUSE;tr|A0A1C7CYU3|A0A1C7CYU3_MOUSE;tr|Q8BRD3|Q8BRD3_MOUSE;tr|Q3TCI1|Q3TCI1_MOUSE;tr|A0A1B0GR41|A0A1B0GR41_MOUSE	Nucleobindin-1 OS=Mus musculus OX=10090 GN=Nucb1 PE=1 SV=2;Nucleobindin-1 OS=Mus musculus OX=10090 GN=Nucb1 PE=1 SV=1;Nucleobindin-1 OS=Mus musculus OX=10090 GN=Nucb1 PE=2 SV=1;Nucleobindin-1 (Fragment) OS=Mus musculus OX=10090 GN=Nucb1 PE=2 SV=1;Nucleobindin-1 (Fragment) OS=Mus musculus OX=10090 GN=Nucb1 PE=1 SV=1		Nucb1	4.99	-1.02527	32	32	32	ADTDDAPVPAPAGDQK;ADTDDAPVPAPAGDQKDVPASEK;DLAQYDAAHHEEFK;DLAQYDAAHHEEFKR;DLELLIQTATR;EFGDTGEGWK;ELQQAVLQMEQR;EVWEELDGLDPNR;EVWEELDGLDPNRFNPK;FEEELAAR;KEFGDTGEGWK;KVPEQPPELPQLDSQHL;LSQELDFVSHNVR;LSQETEALGR;LVTLEEFLASTQR;LVTLEEFLASTQRK;MDAKQEPNLQVDHMNLLK;NEEDDMREMEEER;NEEDDMREMEEERLR;QEPNLQVDHMNLLK;QFEHLDPQNQHTFEAR;TFFILHDINSDGVLDEQELEALFTK;TVEMSPAYTEEELK;TVEMSPAYTEEELKR;TVEMSPAYTEEELKRFEEELAAR;VNVP…	ELQQAVLQM(Oxidation (M))EQR;(Gln->pyro-Glu)QEPNLQVDHMNLLK;(Gln->pyro-Glu)QFEHLDPQNQHTFEAR;TVEM(Oxidation (M))SPAYTEEELKRFEEELAAR	ADTDDAPVPAPAGDQK;ADTDDAPVPAPAGDQKDVPASEK;DLAQYDAAHHEEFK;DLAQYDAAHHEEFKR;DLELLIQTATR;EFGDTGEGWK;ELQQAVLQMEQR;EVWEELDGLDPNR;EVWEELDGLDPNRFNPK;FEEELAAR;KEFGDTGEGWK;KVPEQPPELPQLDSQHL;LSQELDFVSHNVR;LSQETEALGR;LVTLEEFLASTQR;LVTLEEFLASTQRK;MDAKQEPNLQVDHMNLLK;NEEDDMREMEEER;NEEDDMREMEEERLR;QEPNLQVDHMNLLK;QFEHLDPQNQHTFEAR;TFFILHDINSDGVLDEQELEALFTK;TVEMSPAYTEEELK;TVEMSPAYTEEELKR;TVEMSPAYTEEELKRFEEELAAR;VNVP…	61.9	53.408	459	0	323.31	OLD+S-1;OLD+S-2;OLD+S-3;OLD-1;OLD-2;OLD-3;YOUG-1;YOUG-2;YOUG-3		337;395	523300000	521420000	517440000	2070000000	1879500000	1996200000	1981900000	520720000	0.262738	down	0.000376853	0.0057	0.0485
248	tr|B2RRE0|B2RRE0_MOUSE	B2RRE0	tr|B2RRE0|B2RRE0_MOUSE;sp|Q9WTQ5|AKA12_MOUSE;tr|A0A668KLV9|A0A668KLV9_MOUSE;tr|A0A668KLD3|A0A668KLD3_MOUSE	A kinase (PRKA) anchor protein (Gravin) 12 OS=Mus musculus OX=10090 GN=Akap12 PE=2 SV=1;A-kinase anchor protein 12 OS=Mus musculus OX=10090 GN=Akap12 PE=1 SV=1;A-kinase anchor protein 12 OS=Mus musculus OX=10090 GN=Akap12 PE=1 SV=1;A-kinase anchor protein 12 OS=Mus musculus OX=10090 GN=Akap12 PE=1 SV=1		Akap12	4.39	-0.934561	77	77	77	ADGKQEQAAVEDSGPGEINEDDPDVPAVVPLSEYDAVER;AEADASGNLTKESPDTNGPK;AEDSGAEQLASEIEPSR;AEDSGAEQLASEIEPSREESWVSIK;AEDSGAEQLASEIEPSREESWVSIKK;AEPEILELESK;AEVGQEGEAGQFDGEK;AEVGQEGEAGQFDGEKVK;AEVGQEGEAGQFDGEKVKDGQCVK;ALEKVEEVEEDSEVLATEK;ALEKVEEVEEDSEVLATEKEK;ALGSLEGSPSLPDQDKADCIEVQVQSSDTPVTQTTEAVK;ALGSLEGSPSLPDQDKADCIEVQVQSSDTPVTQTTEAVKK;AQENVELPQLK;AQTEEDDLQEPK;AQTEEDDLQEPKGDLTES;ASEMITTLAVESASVK;ASEMITTLAV…	AEADASGNLTKESPDTN(Deamidation (NQ))GPK;CQETESN(Deamidation (NQ))EEQSISPEKR;ELEVPVHTGPN(Deamidation (NQ))SQK;HPEGIVSEVEM(Oxidation (M))LSSQER;LAETQEVPQEAEPVEELM(Oxidation (M))K;(Gln->pyro-Glu)QSQVTEEEAAAAQTEGPSTPSSFPAQEEHR;(Gln->pyro-Glu)QTQAVLQAVADK;(Gln->pyro-Glu)QTQAVLQAVADKVK;(Gln->pyro-Glu)QTQAVLQAVADKVKEDSQVPATQTLQR;SATLSSTESTASGM(Oxidation (M))QDEVR;SN(Deamidation (NQ))KIVQSVIQTAVDQFAR	ADGKQEQAAVEDSGPGEINEDDPDVPAVVPLSEYDAVER;AEADASGNLTKESPDTNGPK;AEDSGAEQLASEIEPSR;AEDSGAEQLASEIEPSREESWVSIK;AEDSGAEQLASEIEPSREESWVSIKK;AEPEILELESK;AEVGQEGEAGQFDGEK;AEVGQEGEAGQFDGEKVK;AEVGQEGEAGQFDGEKVKDGQCVK;ALEKVEEVEEDSEVLATEK;ALEKVEEVEEDSEVLATEKEK;ALGSLEGSPSLPDQDKADCIEVQVQSSDTPVTQTTEAVK;ALGSLEGSPSLPDQDKADCIEVQVQSSDTPVTQTTEAVKK;AQENVELPQLK;AQTEEDDLQEPK;AQTEEDDLQEPKGDLTES;ASEMITTLAVESASVK;ASEMITTLAV…	61.8	180.69	1684	0	323.31	OLD+S-1;OLD+S-2;OLD+S-3;OLD-1;OLD-2;OLD-3;YOUG-1;YOUG-2;YOUG-3	1261;1286;1507;1649	448;486;639	2840700000	3295400000	2772700000	3663300000	3767500000	3548800000	3.65987e+09	2969600000	0.811396	--	0.0202227	0.0957	0.0299
249	tr|Q5M8R8|Q5M8R8_MOUSE	Q5M8R8	tr|Q5M8R8|Q5M8R8_MOUSE;sp|P14869|RLA0_MOUSE;tr|Q5FWB6|Q5FWB6_MOUSE;tr|S4R1N1|S4R1N1_MOUSE;tr|D3YVM5|D3YVM5_MOUSE	60S acidic ribosomal protein P0 OS=Mus musculus OX=10090 GN=Rplp0 PE=2 SV=1;60S acidic ribosomal protein P0 OS=Mus musculus OX=10090 GN=Rplp0 PE=1 SV=3;60S acidic ribosomal protein P0 OS=Mus musculus OX=10090 GN=Rplp0 PE=2 SV=1;60S acidic ribosomal protein P0 (Fragment) OS=Mus musculus OX=10090 GN=Rplp0 PE=1 SV=1;60S acidic ribosomal protein P0 (Fragment) OS=Mus musculus OX=10090 GN=Rplp0 PE=1 SV…		Rplp0	5.91	0.018612	19	19	19	AEAKEESEESDEDMGFGLFD;AFLADPSAFAAAAPAAAATTAAPAAAAAPAK;AFLADPSAFAAAAPAAAATTAAPAAAAAPAKAEAK;AGAIAPCEVTVPAQNTGLGPEK;AVVLMGK;CFIVGADNVGSK;DMLLANKVPAAAR;EDLTEIRDMLLANK;EDLTEIRDMLLANKVPAAAR;FLEGVR;GHLENNPALEK;GNVGFVFTK;GNVGFVFTKEDLTEIR;GNVGFVFTKEDLTEIRDMLLANK;GTIEILSDVQLIK;IIQLLDDYPK;LLPHIR;TSFFQALGITTK;VLALSVETEYTFPLTEK	AGAIAPCEVTVPAQN(Deamidation (NQ))TGLGPEK	AEAKEESEESDEDMGFGLFD;AFLADPSAFAAAAPAAAATTAAPAAAAAPAK;AFLADPSAFAAAAPAAAATTAAPAAAAAPAKAEAK;AGAIAPCEVTVPAQNTGLGPEK;AVVLMGK;CFIVGADNVGSK;DMLLANKVPAAAR;EDLTEIRDMLLANK;EDLTEIRDMLLANKVPAAAR;FLEGVR;GHLENNPALEK;GNVGFVFTK;GNVGFVFTKEDLTEIR;GNVGFVFTKEDLTEIRDMLLANK;GTIEILSDVQLIK;IIQLLDDYPK;LLPHIR;TSFFQALGITTK;VLALSVETEYTFPLTEK	61.8	34.216	317	0	80.58	OLD+S-1;OLD+S-2;OLD+S-3;OLD-1;OLD-2;OLD-3;YOUG-1;YOUG-2;YOUG-3	127		2275800000	3037400000	2646400000	1076200000	1011700000	1108800000	1.06557e+09	2653200000	2.48994	up	0.000493547	0.1435	0.0464
252	tr|Q3TUA1|Q3TUA1_MOUSE	Q3TUA1	tr|Q3TUA1|Q3TUA1_MOUSE;sp|P61979|HNRPK_MOUSE;tr|Q5FWJ5|Q5FWJ5_MOUSE;tr|Q3TJ38|Q3TJ38_MOUSE;tr|Q3TL71|Q3TL71_MOUSE;tr|H3BLL4|H3BLL4_MOUSE;tr|Q3TG17|Q3TG17_MOUSE;tr|H3BK96|H3BK96_MOUSE;tr|A0A286YDM3|A0A286YDM3_MOUSE	Heterogeneous nuclear ribonucleoprotein K OS=Mus musculus OX=10090 GN=Hnrnpk PE=2 SV=1;Heterogeneous nuclear ribonucleoprotein K OS=Mus musculus OX=10090 GN=Hnrnpk PE=1 SV=1;Heterogeneous nuclear ribonucleoprotein K OS=Mus musculus OX=10090 GN=Hnrnpk PE=2 SV=1;Heterogeneous nuclear ribonucleoprotein K OS=Mus musculus OX=10090 GN=Hnrnpk PE=2 SV=1;Heterogeneous nuclear ribonucleoprotein K OS=Mus mu…		Hnrnpk	5.39	-0.705616	22	1	1	AQPYDPNFYDETYDYGGFTMMFDDRR;DLAGSIIGK;DYDDMSPR;GGDLMAYDR;GSDFDCELR;GSYGDLGGPIITTQVTIPK;HESGASIKIDEPLEGSEDR;IILDLISESPIK;IILDLISESPIKGR;IIPTLEEGLQLPSPTATSQLPLESDAVECLNYQHYK;IITITGTQDQIQNAQYLLQNSVK;ILSISADIETIGEILK;ILSISADIETIGEILKK;LFQECCPHSTDR;LLIHQSLAGGIIGVK;NLPLPPPPPPR;NTDEMVELR;RPAEDMEEEQAFKR;SRNTDEMVELR;TDYNASVSVPDSSGPER;VVECIK;VVLIGGKPDR	DYDDM(Oxidation (M))SPR;IITITGTQDQIQNAQYLLQN(Deamidation (NQ))SVK;SRN(Deamidation (NQ))TDEMVELR;TDYN(Deamidation (NQ))ASVSVPDSSGPER	IIPTLEEGLQLPSPTATSQLPLESDAVECLNYQHYK	61.6	51.006	463	0.00094518	2.2664	OLD+S-1;YOUG-1;YOUG-2;YOUG-3	38;73;453	283	141430000	0	0	0	0	0	0	0	--	--	--	--	--
255	sp|P68368|TBA4A_MOUSE	P68368	sp|P68368|TBA4A_MOUSE;tr|A0A0A0MQA5|A0A0A0MQA5_MOUSE	Tubulin alpha-4A chain OS=Mus musculus OX=10090 GN=Tuba4a PE=1 SV=1;Tubulin alpha chain (Fragment) OS=Mus musculus OX=10090 GN=Tuba4a PE=1 SV=1		Tuba4a	4.93	-0.251563	29	4	7	AFVHWYVGEGMEEGEFSEAR;AFVHWYVGEGMEEGEFSEAREDMAALEK;AVCMLSNTTAIAEAWAR;AVFVDLEPTVIDEIR;AVFVDLEPTVIDEIRNGPYR;AYHEQLSVAEITNACFEPANQMVK;DVNAAIAAIK;EDMAALEK;EIIDPVLDR;EIIDPVLDRIR;FDGALNVDLTEFQTNLVPYPR;FDLMYAK;FDLMYAKR;GHYTIGKEIIDPVLDR;IHFPLATYAPVISAEK;LDHKFDLMYAK;LDHKFDLMYAKR;LISQIVSSITASLR;LSVDYGK;LSVDYGKK;NLDIERPTYTNLNR;QLFHPEQLITGK;QLFHPEQLITGKEDAANNYAR;RAFVHWYVGEGMEEGEFSEAR;RAFVHWYVGEGMEEGEFSEAREDMA…	AFVHWYVGEGM(Oxidation (M))EEGEFSEAR;AFVHWYVGEGM(Oxidation (M))EEGEFSEAREDMAALEK;AVCMLSN(Deamidation (NQ))TTAIAEAWAR;AVCM(Oxidation (M))LSNTTAIAEAWAR;AVFVDLEPTVIDEIRN(Deamidation (NQ))GPYR;AYHEQLSVAEITN(Deamidation (NQ))ACFEPANQM(Oxidation (M))VK;AYHEQLSVAEITNACFEPAN(Deamidation (NQ))QMVK;AYHEQLSVAEITNACFEPANQM(Oxidation (M))VK;AYHEQLSVAEITN(Deamidation (NQ))ACFEPAN(Deamidation (NQ))QMVK;DVN(Deami…	AVFVDLEPTVIDEIR;AVFVDLEPTVIDEIRNGPYR;DVNAAIAAIK;EIIDPVLDR;EIIDPVLDRIR;GHYTIGKEIIDPVLDR;TIGGGDDSFTTFFCETGAGK	61.4	49.924	448	0	69.346	OLD+S-1;OLD+S-2;OLD+S-3;OLD-1;OLD-2;OLD-3;YOUG-1;YOUG-2;YOUG-3	80;101;102;216;226;228;256;258;293;300;301;356;358;380	302;377;398;413;425	419630000	333410000	362970000	1894500000	1910900000	1890900000	1.89877e+09	3.72003e+08	0.195918	down	0.00164774	0.1178	0.0056
258	tr|Q3UB67|Q3UB67_MOUSE	Q3UB67	tr|Q3UB67|Q3UB67_MOUSE;tr|Q3U9L3|Q3U9L3_MOUSE;tr|Q3T9U9|Q3T9U9_MOUSE;sp|P27659|RL3_MOUSE;tr|Q3UB90|Q3UB90_MOUSE;tr|Q3UB15|Q3UB15_MOUSE	60S ribosomal protein L3 OS=Mus musculus OX=10090 GN=Rpl3 PE=2 SV=1;60S ribosomal protein L3 OS=Mus musculus OX=10090 GN=Rpl3 PE=2 SV=1;60S ribosomal protein L3 OS=Mus musculus OX=10090 GN=Rpl3 PE=2 SV=1;60S ribosomal protein L3 OS=Mus musculus OX=10090 GN=Rpl3 PE=1 SV=3;60S ribosomal protein L3 OS=Mus musculus OX=10090 GN=Rpl3 PE=2 SV=1;60S ribosomal protein L3 OS=Mus musculus OX=10090 GN=Rpl3 P…		Rpl3	10.19	-0.644417	32	32	32	AFMGPLK;AHLMEIQVNGGTVAEK;AHLMEIQVNGGTVAEKLDWAR;ALEKIDLK;DDASKPVHLTAFLGYK;ERLEQQVPVNQVFGQDEMIDVIGVTK;EVVEAVTIVETPPMVVVGIVGYVETPR;FQTMEEK;FQTMEEKK;GCVVGTK;HGSLGFLPR;IGQGYLIK;IGQGYLIKDGK;IIAHTQMR;KAHLMEIQVNGGTVAEK;KAHLMEIQVNGGTVAEKLDWAR;KVACIGAWHPAR;LEQQVPVNQVFGQDEMIDVIGVTK;LIKNNASTDYDLSDK;NNASTDYDLSDK;NNASTDYDLSDKSINPLGGFVHYGEVTNDFIMLK;QLEKDFNSMK;QLEKDFNSMKK;SFPKDDASKPVHLTAFLGYK;SINPLGGFVHYGEVTNDFI…	AHLMEIQVN(Deamidation (NQ))GGTVAEK;AHLM(Oxidation (M))EIQVN(Deamidation (NQ))GGTVAEK;AHLM(Oxidation (M))EIQVN(Deamidation (NQ))GGTVAEKLDWAR;AHLMEIQVN(Deamidation (NQ))GGTVAEKLDWAR;ERLEQQVPVNQVFGQDEM(Oxidation (M))IDVIGVTK;ERLEQQVPVN(Deamidation (NQ))QVFGQDEMIDVIGVTK;ERLEQQVPVNQ(Deamidation (NQ))VFGQ(Deamidation (NQ))DEMIDVIGVTK;KAHLMEIQVN(Deamidation (NQ))GGTVAEK;KAHLMEIQVN(Deamidation (NQ))GGTVA…	AFMGPLK;AHLMEIQVNGGTVAEK;AHLMEIQVNGGTVAEKLDWAR;ALEKIDLK;DDASKPVHLTAFLGYK;ERLEQQVPVNQVFGQDEMIDVIGVTK;EVVEAVTIVETPPMVVVGIVGYVETPR;FQTMEEK;FQTMEEKK;GCVVGTK;HGSLGFLPR;IGQGYLIK;IGQGYLIKDGK;IIAHTQMR;KAHLMEIQVNGGTVAEK;KAHLMEIQVNGGTVAEKLDWAR;KVACIGAWHPAR;LEQQVPVNQVFGQDEMIDVIGVTK;LIKNNASTDYDLSDK;NNASTDYDLSDK;NNASTDYDLSDKSINPLGGFVHYGEVTNDFIMLK;QLEKDFNSMK;QLEKDFNSMKK;SFPKDDASKPVHLTAFLGYK;SINPLGGFVHYGEVTNDFI…	61.3	46.167	403	0	276.8	OLD+S-1;OLD+S-2;OLD+S-3;OLD-1;OLD-2;OLD-3;YOUG-1;YOUG-2;YOUG-3	186;208;209;213;301;302;328	181;216;332	4713900000	4957400000	4660400000	3008900000	2756800000	2980000000	2.91523e+09	4.77723e+09	1.63871	up	0.00012392	0.0331	0.0473
266	tr|Q497E9|Q497E9_MOUSE	Q497E9	tr|Q497E9|Q497E9_MOUSE;sp|P62242|RS8_MOUSE;tr|Q5M9L9|Q5M9L9_MOUSE;tr|Q3UJU6|Q3UJU6_MOUSE;tr|Q9CQW4|Q9CQW4_MOUSE;tr|Q3UA25|Q3UA25_MOUSE	40S ribosomal protein S8 OS=Mus musculus OX=10090 GN=Rps8 PE=1 SV=1;40S ribosomal protein S8 OS=Mus musculus OX=10090 GN=Rps8 PE=1 SV=2;40S ribosomal protein S8 OS=Mus musculus OX=10090 GN=Rps8 PE=2 SV=1;40S ribosomal protein S8 (Fragment) OS=Mus musculus OX=10090 GN=Rps8 PE=2 SV=1;40S ribosomal protein S8 (Fragment) OS=Mus musculus OX=10090 GN=Rps8 PE=2 SV=1;40S ribosomal protein S8 (Fragment) O…		Rps8	10.32	-1.02019	19	19	19	ADGYVLEGK;ADGYVLEGKELEFYLR;ADGYVLEGKELEFYLRK;ELEFYLR;ELEFYLRK;IIDVVYNASNNELVR;ISSLLEEQFQQGK;KYELGRPAANTK;LDVGNFSWGSECCTR;LDVGNFSWGSECCTRK;LLACIASR;LLACIASRPGQCGR;LTPEEEEILNK;LTPEEEEILNKK;LTPEEEEILNKKR;NCIVLIDSTPYR;QWYESHYALPLGR;TRIIDVVYNASNNELVR;YELGRPAANTK	IIDVVYNASNN(Deamidation (NQ))ELVR;IIDVVYN(Deamidation (NQ))ASN(Deamidation (NQ))NELVR;ISSLLEEQFQ(Deamidation (NQ))QGK;LDVGN(Deamidation (NQ))FSWGSECCTR;LTPEEEEILN(Deamidation (NQ))K;LTPEEEEILN(Deamidation (NQ))KK;LTPEEEEILN(Deamidation (NQ))KKR;N(Deamidation (NQ))CIVLIDSTPYR;(Gln->pyro-Glu)QWYESHYALPLGR	ADGYVLEGK;ADGYVLEGKELEFYLR;ADGYVLEGKELEFYLRK;ELEFYLR;ELEFYLRK;IIDVVYNASNNELVR;ISSLLEEQFQQGK;KYELGRPAANTK;LDVGNFSWGSECCTR;LDVGNFSWGSECCTRK;LLACIASR;LLACIASRPGQCGR;LTPEEEEILNK;LTPEEEEILNKK;LTPEEEEILNKKR;NCIVLIDSTPYR;QWYESHYALPLGR;TRIIDVVYNASNNELVR;YELGRPAANTK	61.1	24.205	208	0	178.18	OLD+S-1;OLD+S-2;OLD+S-3;OLD-1;OLD-2;OLD-3;YOUG-1;YOUG-2;YOUG-3	64;84;87;88;99;138;167;168		14767000000	15736000000	13875000000	5212200000	5175900000	5124400000	5.17083e+09	1.47927e+10	2.86079	up	0.000998846	0.0629	0.0085
269	sp|P68040|RACK1_MOUSE	P68040	sp|P68040|RACK1_MOUSE	Receptor of activated protein C kinase 1 OS=Mus musculus OX=10090 GN=Rack1 PE=1 SV=3		Rack1	7.6	-0.25142	18	18	18	DETNYGIPQR;DGQAMLWDLNEGK;DKTIIMWK;DVLSVAFSSDNR;GHNGWVTQIATTPQFPDMILSASR;IIVDELKQEVISTSSK;IWDLEGK;LTRDETNYGIPQR;LWDLTTGTTTR;LWDLTTGTTTRR;LWNTLGVCK;TEQMTLR;TIIMWK;TNHIGHTGYLNTVTVSPDGSLCASGGK;VWNLANCK;VWQVTIGTR;YTVQDESHSEWVSCVR;YWLCAATGPSIK	DGQAMLWDLN(Deamidation (NQ))EGK;GHN(Deamidation (NQ))GWVTQIATTPQFPDMILSASR;(Acetyl (Protein N-term))TEQMTLR	DETNYGIPQR;DGQAMLWDLNEGK;DKTIIMWK;DVLSVAFSSDNR;GHNGWVTQIATTPQFPDMILSASR;IIVDELKQEVISTSSK;IWDLEGK;LTRDETNYGIPQR;LWDLTTGTTTR;LWDLTTGTTTRR;LWNTLGVCK;TEQMTLR;TIIMWK;TNHIGHTGYLNTVTVSPDGSLCASGGK;VWNLANCK;VWQVTIGTR;YTVQDESHSEWVSCVR;YWLCAATGPSIK	60.9	35.076	317	0	179.93	OLD+S-1;OLD+S-2;OLD+S-3;OLD-1;OLD-2;OLD-3;YOUG-1;YOUG-2;YOUG-3	15;222		2255600000	1759300000	2127800000	1352700000	1288900000	1238700000	1.29343e+09	2.04757e+09	1.58305	up	0.00457417	0.1259	0.0442
271	sp|Q9CQM9|GLRX3_MOUSE	Q9CQM9	sp|Q9CQM9|GLRX3_MOUSE;tr|A0A1B0GS58|A0A1B0GS58_MOUSE	Glutaredoxin-3 OS=Mus musculus OX=10090 GN=Glrx3 PE=1 SV=1;Glutaredoxin-3 OS=Mus musculus OX=10090 GN=Glrx3 PE=1 SV=1		Glrx3	5.42	-0.278932	16	16	16	AAGAAEAGEAAVAVVEVGSAQQFEELLR;ASVMLFMK;EHPHVSFVK;ELEASEELDTICPK;ELKDNGELLPILK;ELKDNGELLPILKGEN;GDLVGGLDIVK;HNIQFSSFDIFSDEEVR;HNIQFSSFDIFSDEEVRQGLK;HVSSGAFPPSTNEHLKEDLSLR;LDGAHAPELTK;LEAEAVPEVSEK;LEAEAVPEVSEKYEISSVPTFLFFK;QILEILNSTGVEYETFDILEDEEVRQGLK;QMVEILHK;VDRLDGAHAPELTK	(Acetyl (Protein N-term))AAGAAEAGEAAVAVVEVGSAQQFEELLR;ELKDN(Deamidation (NQ))GELLPILK;ELKDN(Deamidation (NQ))GELLPILKGEN;(Gln->pyro-Glu)QMVEILHK	AAGAAEAGEAAVAVVEVGSAQQFEELLR;ASVMLFMK;EHPHVSFVK;ELEASEELDTICPK;ELKDNGELLPILK;ELKDNGELLPILKGEN;GDLVGGLDIVK;HNIQFSSFDIFSDEEVR;HNIQFSSFDIFSDEEVRQGLK;HVSSGAFPPSTNEHLKEDLSLR;LDGAHAPELTK;LEAEAVPEVSEK;LEAEAVPEVSEKYEISSVPTFLFFK;QILEILNSTGVEYETFDILEDEEVRQGLK;QMVEILHK;VDRLDGAHAPELTK	60.8	37.778	337	0	165.43	OLD+S-1;OLD+S-2;OLD+S-3;OLD-1;OLD-2;OLD-3;YOUG-1;YOUG-2;YOUG-3	326		827800000	874200000	717050000	668470000	686230000	634700000	6.63133e+08	806350000	1.21597	--	0.0384596	0.1001	0.0395
272	sp|Q8BH97|RCN3_MOUSE	Q8BH97	sp|Q8BH97|RCN3_MOUSE;tr|A0A1B0GR19|A0A1B0GR19_MOUSE;tr|A0A1B0GR86|A0A1B0GR86_MOUSE;tr|A0A1B0GSK5|A0A1B0GSK5_MOUSE	Reticulocalbin-3 OS=Mus musculus OX=10090 GN=Rcn3 PE=1 SV=1;Reticulocalbin-3 (Fragment) OS=Mus musculus OX=10090 GN=Rcn3 PE=1 SV=1;Reticulocalbin-3 (Fragment) OS=Mus musculus OX=10090 GN=Rcn3 PE=1 SV=1;Reticulocalbin-3 (Fragment) OS=Mus musculus OX=10090 GN=Rcn3 PE=1 SV=1		Rcn3	4.74	-0.897561	14	14	14	AEILSNWNMFVGSQATNYGEDLTR;AEILSNWNMFVGSQATNYGEDLTRHHDEL;DIVVAETLEDLDK;DIVVAETLEDLDKNK;DSVSAAWHTYDTDRDGR;DVAKEFDKLSPEESQAR;EELTAFLHPEEFPHMR;EFDKLSPEESQAR;IVDRMDLAGDSDGWVSLAELR;LDGSEVGYWVLPPSQDQPLVEANHLLHESDTDKDGR;MDLAGDSDGWVSLAELR;VADQDGDSMATREELTAFLHPEEFPHMR;VGWEELR;VHHGTPLSEAPHDDAHGNFQYDHEAFLGR	M(Oxidation (M))DLAGDSDGWVSLAELR;VADQDGDSM(Oxidation (M))ATREELTAFLHPEEFPHMR;VHHGTPLSEAPHDDAHGN(Deamidation (NQ))FQYDHEAFLGR	AEILSNWNMFVGSQATNYGEDLTR;AEILSNWNMFVGSQATNYGEDLTRHHDEL;DIVVAETLEDLDK;DIVVAETLEDLDKNK;DSVSAAWHTYDTDRDGR;DVAKEFDKLSPEESQAR;EELTAFLHPEEFPHMR;EFDKLSPEESQAR;IVDRMDLAGDSDGWVSLAELR;LDGSEVGYWVLPPSQDQPLVEANHLLHESDTDKDGR;MDLAGDSDGWVSLAELR;VADQDGDSMATREELTAFLHPEEFPHMR;VGWEELR;VHHGTPLSEAPHDDAHGNFQYDHEAFLGR	60.7	38.001	328	0	323.31	OLD+S-1;OLD+S-2;OLD+S-3;OLD-1;OLD-2;OLD-3;YOUG-1;YOUG-2;YOUG-3	51	87;182	800570000	848380000	618930000	1118800000	1024200000	1051600000	1.06487e+09	755960000	0.70991	--	0.0249604	0.1601	0.0457
274	sp|Q80X90|FLNB_MOUSE	Q80X90	sp|Q80X90|FLNB_MOUSE	Filamin-B OS=Mus musculus OX=10090 GN=Flnb PE=1 SV=3		Flnb	5.46	-0.284973	122	111	114	AAGSGELGVTVK;ACIPQSFTVDSSK;ADIEMPFDPSK;ADIEMPFDPSKVVASGPGLEHGK;AFGPGIEGK;AFGPGIEGKDVFR;AGGPGLER;AGLAPLEVR;AGSNMLLIGVHGPTTPCEEVSMK;AGVENGKPTHFTVHTK;AHGPGLEGGLVGKPAEFTIDTK;APAVATVGSICDLNLK;APLNVQFSSPLPGEAVK;APLNVQFSSPLPGEAVKDLDIIDNYDYSHTVK;APSGRDEPCLLK;AQITNPSGASTECFVK;AQITNPSGASTECFVKDNADGTYQVEYTPFEK;ATPEIVDNKDGTVTVR;ATVHDNKDGTYAVTYIPDK;ATVHDNKDGTYAVTYIPDKTGR;AWGPGLHGGIVGR;CLATGPGIAPTVK;CLTVLSLQES…	AGVEN(Deamidation (NQ))GKPTHFTVHTK;AQITNPSGASTECFVKDN(Deamidation (NQ))ADGTYQVEYTPFEK;ATVHDN(Deamidation (NQ))KDGTYAVTYIPDK;DN(Deamidation (NQ))ADGTYQVEYTPFEK;FIPHEN(Deamidation (NQ))GIHTIDVK;FN(Deamidation (NQ))DEHIPDSPYLVPVIAPSDDAR;FN(Deamidation (NQ))GSHVVGSPFK;GFHVVEVTYDDVPIPN(Deamidation (NQ))SPFK;GLVEPVNVVDN(Deamidation (NQ))GDGTHTVTYTPSQEGPYIVSVK;IEYDDQN(Deamidation (NQ))DGSCDVK;IKIN(Deami…	AAGSGELGVTVK;ACIPQSFTVDSSK;ADIEMPFDPSK;ADIEMPFDPSKVVASGPGLEHGK;AFGPGIEGK;AFGPGIEGKDVFR;AGLAPLEVR;AGSNMLLIGVHGPTTPCEEVSMK;AGVENGKPTHFTVHTK;AHGPGLEGGLVGKPAEFTIDTK;APAVATVGSICDLNLK;APLNVQFSSPLPGEAVK;APLNVQFSSPLPGEAVKDLDIIDNYDYSHTVK;APSGRDEPCLLK;AQITNPSGASTECFVK;AQITNPSGASTECFVKDNADGTYQVEYTPFEK;ATPEIVDNKDGTVTVR;ATVHDNKDGTYAVTYIPDK;ATVHDNKDGTYAVTYIPDKTGR;AWGPGLHGGIVGR;CLATGPGIAPTVK;CLTVLSLQESGLK;CVYKP…	60.6	277.82	2602	0	323.31	OLD+S-1;OLD+S-2;OLD+S-3;OLD-1;OLD-2;OLD-3;YOUG-1;YOUG-2;YOUG-3	400;600;802;804;862;914;915;919;950;969;1285;1315;1347;1470;1474;1571;1895;1959;1960;1981;1983;1987;1996;2267;2352;2362;2483	549;696;2020	2281800000	2614200000	2234100000	1571600000	1507500000	1489100000	1.52273e+09	2376700000	1.56081	up	0.0010311	0.0871	0.0284
276	tr|Q8C1L7|Q8C1L7_MOUSE	Q8C1L7	tr|Q8C1L7|Q8C1L7_MOUSE;sp|Q9CQR2|RS21_MOUSE	40S ribosomal protein S21 OS=Mus musculus OX=10090 PE=2 SV=1;40S ribosomal protein S21 OS=Mus musculus OX=10090 GN=Rps21 PE=1 SV=1		--	8.71	-0.350617	5	5	5	DHASIQMNVAEVDR;MGESDDSILR;MQNDAGEFVDLYVPR;RMGESDDSILR;TYGICGAIR	(Acetyl (Protein N-term))MQNDAGEFVDLYVPR	DHASIQMNVAEVDR;MGESDDSILR;MQNDAGEFVDLYVPR;RMGESDDSILR;TYGICGAIR	60.5	8.88	81	0	56.295	OLD+S-1;OLD+S-2;OLD+S-3;OLD-1;OLD-2;OLD-3;YOUG-1;YOUG-2;YOUG-3			1061200000	874130000	1094200000	731220000	732580000	977410000	8.13737e+08	1.00984e+09	1.241	--	0.138132	0.1175	0.1742
291	sp|Q9CQU0|TXD12_MOUSE	Q9CQU0	sp|Q9CQU0|TXD12_MOUSE	Thioredoxin domain-containing protein 12 OS=Mus musculus OX=10090 GN=Txndc12 PE=1 SV=1		Txndc12	5.14	-0.358824	6	6	6	EAAASGLPLMVIIHK;FAESTEISELSHNFVMVNLEDEEEPRDEDFSPDGGYIPR;GFGDHIHWR;ILFLDPSGK;VRPEIINESGNPSYK;YFYVSAEQVVQGMK	VRPEIIN(Deamidation (NQ))ESGNPSYK	EAAASGLPLMVIIHK;FAESTEISELSHNFVMVNLEDEEEPRDEDFSPDGGYIPR;GFGDHIHWR;ILFLDPSGK;VRPEIINESGNPSYK;YFYVSAEQVVQGMK	59.4	19.048	170	0	46.24	OLD+S-1;OLD+S-2;OLD-1;OLD-2;OLD-3;YOUG-1;YOUG-2;YOUG-3	128		17444000	63004000	0	67265000	53198000	69298000	6.32537e+07	40224000	0.635916	--	0.499731	0.8009	0.1386
294	tr|B2M1R6|B2M1R6_MOUSE	B2M1R6	tr|B2M1R6|B2M1R6_MOUSE;tr|Q3U9Q3|Q3U9Q3_MOUSE;tr|Q3U6X2|Q3U6X2_MOUSE;tr|H3BKD0|H3BKD0_MOUSE;tr|H3BKI8|H3BKI8_MOUSE	Heterogeneous nuclear ribonucleoprotein K OS=Mus musculus OX=10090 GN=Hnrnpk PE=1 SV=1;Heterogeneous nuclear ribonucleoprotein K OS=Mus musculus OX=10090 GN=Hnrnpk PE=2 SV=1;Heterogeneous nuclear ribonucleoprotein K OS=Mus musculus OX=10090 GN=Hnrnpk PE=2 SV=1;Heterogeneous nuclear ribonucleoprotein K (Fragment) OS=Mus musculus OX=10090 GN=Hnrnpk PE=1 SV=1;Heterogeneous nuclear ribonucleoprotein …		Hnrnpk	5.38	-0.737955	22	1	22	AQPYDPNFYDETYDYGGFTMMFDDRR;DLAGSIIGK;DYDDMSPR;GGDLMAYDR;GSDFDCELR;GSYGDLGGPIITTQVTIPK;HESGASIKIDEPLEGSEDR;IILDLISESPIK;IILDLISESPIKGR;IIPTLEEYQHYK;IITITGTQDQIQNAQYLLQNSVK;ILSISADIETIGEILK;ILSISADIETIGEILKK;LFQECCPHSTDR;LLIHQSLAGGIIGVK;NLPLPPPPPPR;NTDEMVELR;RPAEDMEEEQAFKR;SRNTDEMVELR;TDYNASVSVPDSSGPER;VVECIK;VVLIGGKPDR	DYDDM(Oxidation (M))SPR;IITITGTQDQIQNAQYLLQN(Deamidation (NQ))SVK;SRN(Deamidation (NQ))TDEMVELR;TDYN(Deamidation (NQ))ASVSVPDSSGPER	AQPYDPNFYDETYDYGGFTMMFDDRR;DLAGSIIGK;DYDDMSPR;GGDLMAYDR;GSDFDCELR;GSYGDLGGPIITTQVTIPK;HESGASIKIDEPLEGSEDR;IILDLISESPIK;IILDLISESPIKGR;IIPTLEEYQHYK;IITITGTQDQIQNAQYLLQNSVK;ILSISADIETIGEILK;ILSISADIETIGEILKK;LFQECCPHSTDR;LLIHQSLAGGIIGVK;NLPLPPPPPPR;NTDEMVELR;RPAEDMEEEQAFKR;SRNTDEMVELR;TDYNASVSVPDSSGPER;VVECIK;VVLIGGKPDR	59.3	48.562	440	0	149.34	OLD+S-1;OLD+S-2;OLD+S-3;OLD-1;OLD-2;OLD-3;YOUG-1;YOUG-2;YOUG-3	38;73;429	259	1822200000	1950900000	1765800000	735030000	720120000	726980000	7.27377e+08	1846300000	2.5383	up	6.4455e-06	0.0514	0.0103
295	sp|O35640|ANXA8_MOUSE	O35640	sp|O35640|ANXA8_MOUSE;tr|Q921D0|Q921D0_MOUSE	Annexin A8 OS=Mus musculus OX=10090 GN=Anxa8 PE=1 SV=2;Annexin OS=Mus musculus OX=10090 GN=Anxa8 PE=1 SV=1		Anxa8	5.68	-0.320795	16	16	16	AWVEQEGVSVK;AYEEDYGSTLEEDIQGDTSGYLER;CIEDSIKSETHGSLEEAMLTVVK;DDVSGFVDPGLVLQDAQALHEAGEK;DLTETLKSELSGKFER;EGVIIEILASR;GIGTNEQAIIDVLTK;GIGTNEQAIIDVLTKR;GSSHFNPDPDAETLYK;ILVCLLQGSR;ILVCLLQGSRDDVSGFVDPGLVLQDAQALHEAGEK;SEIDLNLIK;SETHGSLEEAMLTVVK;TALLNLVGTDL;TLSSMIMADTSGYYK;VFEEYEK	GIGTN(Deamidation (NQ))EQAIIDVLTKR	AWVEQEGVSVK;AYEEDYGSTLEEDIQGDTSGYLER;CIEDSIKSETHGSLEEAMLTVVK;DDVSGFVDPGLVLQDAQALHEAGEK;DLTETLKSELSGKFER;EGVIIEILASR;GIGTNEQAIIDVLTK;GIGTNEQAIIDVLTKR;GSSHFNPDPDAETLYK;ILVCLLQGSR;ILVCLLQGSRDDVSGFVDPGLVLQDAQALHEAGEK;SEIDLNLIK;SETHGSLEEAMLTVVK;TALLNLVGTDL;TLSSMIMADTSGYYK;VFEEYEK	59.3	36.724	327	0	172.63	OLD+S-1;OLD+S-2;OLD+S-3;OLD-1;OLD-2;OLD-3;YOUG-1;YOUG-2;YOUG-3	40		539150000	610660000	462940000	391490000	399820000	375300000	388870000	5.37583e+08	1.38242	--	0.0180606	0.1374	0.0321
299	sp|P08249|MDHM_MOUSE	P08249	sp|P08249|MDHM_MOUSE	Malate dehydrogenase, mitochondrial OS=Mus musculus OX=10090 GN=Mdh2 PE=1 SV=3		Mdh2	8.93	0.117751	15	15	15	AGAGSATLSMAYAGAR;ANTFVAELK;EGVVECSFVQSK;ETECTYFSTPLLLGKK;FVFSLVDAMNGK;GCDVVVIPAGVPR;GYLGPEQLPDCLK;HGVYNPNKIFGVTTLDIVR;IFGVTTLDIVR;LTLYDIAHTPGVAADLSHIETR;MIAEAIPELK;TIIPLISQCTPK;VAVLGASGGIGQPLSLLLK;VDFPQDQLATLTGR;VNVPVIGGHAGK	FVFSLVDAMN(Deamidation (NQ))GK	AGAGSATLSMAYAGAR;ANTFVAELK;EGVVECSFVQSK;ETECTYFSTPLLLGKK;FVFSLVDAMNGK;GCDVVVIPAGVPR;GYLGPEQLPDCLK;HGVYNPNKIFGVTTLDIVR;IFGVTTLDIVR;LTLYDIAHTPGVAADLSHIETR;MIAEAIPELK;TIIPLISQCTPK;VAVLGASGGIGQPLSLLLK;VDFPQDQLATLTGR;VNVPVIGGHAGK	58.9	35.611	338	0	97.687	OLD+S-1;OLD+S-2;OLD+S-3;OLD-1;OLD-2;OLD-3;YOUG-1;YOUG-2;YOUG-3	267		496020000	512990000	503630000	706240000	688730000	708650000	7.01207e+08	5.04213e+08	0.719065	--	1.54357e-05	0.0169	0.0155
303	tr|Q5BLJ9|Q5BLJ9_MOUSE	Q5BLJ9	tr|Q5BLJ9|Q5BLJ9_MOUSE;sp|P61358|RL27_MOUSE;tr|Q9CSM4|Q9CSM4_MOUSE;tr|A2A4Q0|A2A4Q0_MOUSE	60S ribosomal protein L27 OS=Mus musculus OX=10090 GN=Rpl27 PE=1 SV=1;60S ribosomal protein L27 OS=Mus musculus OX=10090 GN=Rpl27 PE=1 SV=2;60S ribosomal protein L27 (Fragment) OS=Mus musculus OX=10090 PE=2 SV=1;60S ribosomal protein L27 (Fragment) OS=Mus musculus OX=10090 GN=Rpl27 PE=1 SV=1		Rpl27	10.56	-0.644118	11	11	11	DVFRDPALK;DVFRDPALKR;NIDDGTSDRPYSHALVAGIDR;NIDDGTSDRPYSHALVAGIDRYPR;NKWFFQK;TVVNKDVFRDPALK;VKFEER;VVLVLAGR;VYNYNHLMPTR;YSVDIPLDK;YSVDIPLDKTVVNK	TVVN(Deamidation (NQ))KDVFRDPALK;VYN(Deamidation (NQ))YNHLMPTR	DVFRDPALK;DVFRDPALKR;NIDDGTSDRPYSHALVAGIDR;NIDDGTSDRPYSHALVAGIDRYPR;NKWFFQK;TVVNKDVFRDPALK;VKFEER;VVLVLAGR;VYNYNHLMPTR;YSVDIPLDK;YSVDIPLDKTVVNK	58.8	15.798	136	0	90.168	OLD+S-1;OLD+S-2;OLD+S-3;OLD-1;OLD-2;OLD-3;YOUG-1;YOUG-2;YOUG-3	76;78;97		3706400000	3073600000	3596400000	1911400000	2007200000	1752200000	1.89027e+09	3458800000	1.82979	up	0.00102009	0.0977	0.0681
305	tr|Q3U9G2|Q3U9G2_MOUSE	Q3U9G2	tr|Q3U9G2|Q3U9G2_MOUSE;sp|P20029|BIP_MOUSE;tr|Q9DC41|Q9DC41_MOUSE;tr|Q3TWF2|Q3TWF2_MOUSE;tr|Q3TKF8|Q3TKF8_MOUSE;tr|Q3TI47|Q3TI47_MOUSE;tr|Q3U7T8|Q3U7T8_MOUSE;tr|Q3U6V3|Q3U6V3_MOUSE;tr|Q3UEM8|Q3UEM8_MOUSE	78 kDa glucose-regulated protein OS=Mus musculus OX=10090 GN=Hspa5 PE=2 SV=1;Endoplasmic reticulum chaperone BiP OS=Mus musculus OX=10090 GN=Hspa5 PE=1 SV=3;78 kDa glucose-regulated protein OS=Mus musculus OX=10090 GN=Hspa5 PE=2 SV=1;78 kDa glucose-regulated protein OS=Mus musculus OX=10090 GN=Hspa5 PE=2 SV=1;78 kDa glucose-regulated protein OS=Mus musculus OX=10090 GN=Hspa5 PE=2 SV=1;78 kDa gluc…		Hspa5	5.07	-0.489008	45	43	45	AKFEELNMDLFR;AVEEKIEWLESHQDADIEDFK;AVEEKIEWLESHQDADIEDFKAK;DAGTIAGLNVMR;DNHLLGTFDLTGIPPAPR;EFFNGKEPSR;ELEEIVQPIISK;FEELNMDLFR;IDTRNELESYAYSLK;IEIESFFEGEDFSETLTR;IEWLESHQDADIEDFK;IEWLESHQDADIEDFKAK;IINEPTAAAIAYGLDK;IINEPTAAAIAYGLDKR;IQQLVK;ITITNDQNRLTPEEIER;ITPSYVAFTPEGER;ITPSYVAFTPEGERLIGDAAK;KELEEIVQPIISK;KKELEEIVQPIISK;KSDIDEIVLVGGSTR;KSQIFSTASDNQPTVTIK;KTKPYIQVDIGGGQTK;KVTHAVVTVPAYFNDAQR;LIGDA…	AKFEELN(Deamidation (NQ))MDLFR;AKFEELNM(Oxidation (M))DLFR;DAGTIAGLN(Deamidation (NQ))VMR;DAGTIAGLNVM(Oxidation (M))R;EFFN(Deamidation (NQ))GKEPSR;IDTRN(Deamidation (NQ))ELESYAYSLK;IIN(Deamidation (NQ))EPTAAAIAYGLDK;IIN(Deamidation (NQ))EPTAAAIAYGLDKR;ITITN(Deamidation (NQ))DQNRLTPEEIER;KVTHAVVTVPAYFN(Deamidation (NQ))DAQR;LIGDAAKN(Deamidation (NQ))QLTSNPENTVFDAK;MVN(Deamidation (NQ))DAEKFAEEDK;M…	AKFEELNMDLFR;AVEEKIEWLESHQDADIEDFK;AVEEKIEWLESHQDADIEDFKAK;DAGTIAGLNVMR;DNHLLGTFDLTGIPPAPR;EFFNGKEPSR;ELEEIVQPIISK;FEELNMDLFR;IDTRNELESYAYSLK;IEIESFFEGEDFSETLTR;IEWLESHQDADIEDFK;IEWLESHQDADIEDFKAK;IINEPTAAAIAYGLDK;IINEPTAAAIAYGLDKR;IQQLVK;ITITNDQNRLTPEEIER;ITPSYVAFTPEGER;ITPSYVAFTPEGERLIGDAAK;KELEEIVQPIISK;KKELEEIVQPIISK;KSDIDEIVLVGGSTR;KSQIFSTASDNQPTVTIK;KTKPYIQVDIGGGQTK;KVTHAVVTVPAYFNDAQR;LIGDA…	58.8	72.405	655	0	323.31	OLD+S-1;OLD+S-2;OLD+S-3;OLD-1;OLD-2;OLD-3;YOUG-1;YOUG-2;YOUG-3	48;56;58;60;83;84;91;105;178;195;201;332;381;458;529;544;564;575	149;197;333	3752700000	4017200000	3344100000	5183200000	5272000000	5183300000	5.21283e+09	3.70467e+09	0.710682	--	0.0223023	0.0915	0.0098
307	sp|P10833|RRAS_MOUSE	P10833	sp|P10833|RRAS_MOUSE;tr|Q3U1N3|Q3U1N3_MOUSE	Ras-related protein R-Ras OS=Mus musculus OX=10090 GN=Rras PE=1 SV=1;Harvey rat sarcoma oncogene, subgroup R OS=Mus musculus OX=10090 GN=Rras PE=1 SV=1		Rras	6.32	-0.402294	13	10	13	AGNGFLLVFAINDR;DRDDFPIVLVGNK;ICTVDGIPAR;ICTVDGIPARLDILDTAGQEEFGAMR;KYQEQELPPSPPSAPR;LDILDTAGQEEFGAMR;LDILDTAGQEEFGAMREQYMR;LFTQILR;LNVDEAFEQLVR;LRLNVDEAFEQLVR;LVVVGGGGVGK;SEASSFSASHHMTYFEASAK;VKDRDDFPIVLVGNK	AGN(Deamidation (NQ))GFLLVFAINDR;LDILDTAGQEEFGAM(Oxidation (M))R	AGNGFLLVFAINDR;DRDDFPIVLVGNK;ICTVDGIPAR;ICTVDGIPARLDILDTAGQEEFGAMR;KYQEQELPPSPPSAPR;LDILDTAGQEEFGAMR;LDILDTAGQEEFGAMREQYMR;LFTQILR;LNVDEAFEQLVR;LRLNVDEAFEQLVR;LVVVGGGGVGK;SEASSFSASHHMTYFEASAK;VKDRDDFPIVLVGNK	58.7	23.764	218	0	146.13	OLD+S-1;OLD+S-2;OLD+S-3;OLD-1;OLD-2;OLD-3;YOUG-1;YOUG-2;YOUG-3		93	3754200000	3625100000	3103900000	3204300000	3242800000	3017600000	3154900000	3494400000	1.10761	--	0.187446	0.0985	0.0382
308	tr|Q540I4|Q540I4_MOUSE	Q540I4	tr|Q540I4|Q540I4_MOUSE;sp|O08917|FLOT1_MOUSE;tr|Q3TJS0|Q3TJS0_MOUSE;tr|G3UYU4|G3UYU4_MOUSE	Flotillin OS=Mus musculus OX=10090 GN=Flot1 PE=1 SV=1;Flotillin-1 OS=Mus musculus OX=10090 GN=Flot1 PE=1 SV=1;Flotillin OS=Mus musculus OX=10090 GN=Flot1 PE=2 SV=1;Flotillin OS=Mus musculus OX=10090 GN=Flot1 PE=1 SV=1		Flot1	6.71	-0.35514	20	20	20	AIMAHMTVEEIYKDR;AQADLAYQLQVAK;AQLIMQAEAEAESVR;AQQVAVQEQEIAR;AQQVAVQEQEIARR;DIHDDQDYLHSLGK;HGVPISVTGIAQVK;ISLNTLTLNVK;ITLVSSGSGTMGAAK;KAEAFQMYQEAAQLDMLLEK;KATYDIEVNTR;LTGVSISQVNHNKPLR;MRGEAEAFAIGAR;RAQADLAYQLQVAK;SPPVMVAGGR;TEAEIAHIALETLEGHQR;VASSDLVNMGISVVSYTLK;VQVQVVER;VSAQCLSEIEMAK;VTGEVLDILSR	LTGVSISQVN(Deamidation (NQ))HNKPLR	AIMAHMTVEEIYKDR;AQADLAYQLQVAK;AQLIMQAEAEAESVR;AQQVAVQEQEIAR;AQQVAVQEQEIARR;DIHDDQDYLHSLGK;HGVPISVTGIAQVK;ISLNTLTLNVK;ITLVSSGSGTMGAAK;KAEAFQMYQEAAQLDMLLEK;KATYDIEVNTR;LTGVSISQVNHNKPLR;MRGEAEAFAIGAR;RAQADLAYQLQVAK;SPPVMVAGGR;TEAEIAHIALETLEGHQR;VASSDLVNMGISVVSYTLK;VQVQVVER;VSAQCLSEIEMAK;VTGEVLDILSR	58.6	47.513	428	0	159.47	OLD+S-1;OLD+S-2;OLD+S-3;OLD-1;OLD-2;OLD-3;YOUG-1;YOUG-2;YOUG-3	420		948730000	1152100000	1171200000	838080000	758220000	783570000	793290000	1.09068e+09	1.37488	--	0.0129924	0.113	0.0514
312	tr|A8IP69|A8IP69_MOUSE	A8IP69	tr|A8IP69|A8IP69_MOUSE;sp|P61982|1433G_MOUSE	14-3-3 protein gamma subtype OS=Mus musculus OX=10090 GN=Ywhag PE=1 SV=1;14-3-3 protein gamma OS=Mus musculus OX=10090 GN=Ywhag PE=1 SV=2		Ywhag	4.8	-0.680162	14	8	8	AYSEAHEISKEHMQPTHPIR;DNLTLWTSDQQDDDGGEGNN;DSTLIMQLLR;EHMQPTHPIR;LAEQAERYDDMAAAMK;MVDREQLVQK;NCSETQYESK;NLLSVAYK;NLLSVAYKNVVGAR;NVTELNEPLSNEER;TAFDDAIAELDTLNEDSYK;VDREQLVQK;YDDMAAAMK;YLAEVATGEKR	DSTLIM(Oxidation (M))QLLR;(Acetyl (Protein N-term))MVDREQLVQK;N(Deamidation (NQ))LLSVAYK;NLLSVAYKN(Deamidation (NQ))VVGAR;N(Deamidation (NQ))VTELNEPLSNEER;(Acetyl (Protein N-term))VDREQLVQK;YDDMAAAM(Oxidation (M))K	AYSEAHEISKEHMQPTHPIR;DNLTLWTSDQQDDDGGEGNN;MVDREQLVQK;NCSETQYESK;NVTELNEPLSNEER;TAFDDAIAELDTLNEDSYK;VDREQLVQK;YLAEVATGEKR	58.3	28.302	247	0	160.92	OLD+S-1;OLD+S-2;OLD+S-3;OLD-1;OLD-2;OLD-3;YOUG-1;YOUG-2;YOUG-3	29;39;43;51	23;27;223	7116800000	9088100000	7503600000	7722500000	8369700000	6931600000	7674600000	7.90283e+09	1.02974	--	0.78686	0.1322	0.0938
314	tr|Q3U781|Q3U781_MOUSE	Q3U781	tr|Q3U781|Q3U781_MOUSE;tr|Q9D6W4|Q9D6W4_MOUSE;sp|P84104|SRSF3_MOUSE	RRM domain-containing protein OS=Mus musculus OX=10090 GN=Srsf3 PE=2 SV=1;RRM domain-containing protein OS=Mus musculus OX=10090 GN=Srsf3 PE=2 SV=1;Serine/arginine-rich splicing factor 3 OS=Mus musculus OX=10090 GN=Srsf3 PE=1 SV=1		Srsf3	10.13	-0.887097	7	6	7	AFGYYGPLR;DSCPLDCK;NPPGFAFVEFEDPR;NPPGFAFVEFEDPRDAADAVR;SVWVAR;VRVELSNGEKR;VYVGNLGNNGNKTELER	VRVELSN(Deamidation (NQ))GEKR;VYVGNLGNN(Deamidation (NQ))GNKTELER;VYVGNLGN(Deamidation (NQ))N(Deamidation (NQ))GNKTELER;VYVGNLGN(Deamidation (NQ))N(Deamidation (NQ))GN(Deamidation (NQ))KTELER	AFGYYGPLR;DSCPLDCK;NPPGFAFVEFEDPR;NPPGFAFVEFEDPRDAADAVR;SVWVAR;VRVELSNGEKR;VYVGNLGNNGNKTELER	58.1	14.203	124	0	43.784	OLD+S-1;OLD+S-2;OLD+S-3;OLD-1;OLD-2;OLD-3;YOUG-1;YOUG-2;YOUG-3	16;19;20;22;82		936880000	1505000000	954470000	164200000	214370000	252650000	2.10407e+08	1.13212e+09	5.38061	up	0.00110516	0.2853	0.2108
316	tr|Q3UC73|Q3UC73_MOUSE	Q3UC73	tr|Q3UC73|Q3UC73_MOUSE;sp|P30412|PPIC_MOUSE	Peptidyl-prolyl cis-trans isomerase OS=Mus musculus OX=10090 GN=Ppic PE=1 SV=1;Peptidyl-prolyl cis-trans isomerase C OS=Mus musculus OX=10090 GN=Ppic PE=1 SV=1		Ppic	6.96	0.0188679	11	10	10	DFMIQGGDFTAR;DGTGGMSIYGETFPDENFK;DGTGGMSIYGETFPDENFKLK;GPSVTDKVFFDVR;HVVFGK;IVIGLFGNVVPK;TPFVVEVPDW;TVENFVALATGEK;VFFDVR;VIKDFMIQGGDFTAR;VLDGMTVVHSIELQATDGHDRPLTDCTIVNSGK	TVEN(Deamidation (NQ))FVALATGEK;VLDGMTVVHSIELQATDGHDRPLTDCTIVN(Deamidation (NQ))SGK	DFMIQGGDFTAR;DGTGGMSIYGETFPDENFK;DGTGGMSIYGETFPDENFKLK;GPSVTDKVFFDVR;IVIGLFGNVVPK;TPFVVEVPDW;TVENFVALATGEK;VFFDVR;VIKDFMIQGGDFTAR;VLDGMTVVHSIELQATDGHDRPLTDCTIVNSGK	58	22.794	212	0	27.748	OLD+S-1;OLD+S-2;OLD+S-3;OLD-1;OLD-2;OLD-3;YOUG-1;YOUG-2;YOUG-3	69;195		417700000	535450000	516790000	539040000	506220000	433990000	4.93083e+08	489980000	0.993706	--	0.939873	0.1292	0.109
319	tr|Q91ZH2|Q91ZH2_MOUSE	Q91ZH2	tr|Q91ZH2|Q91ZH2_MOUSE;tr|Q542J9|Q542J9_MOUSE;sp|P17918|PCNA_MOUSE;tr|Q9CZD6|Q9CZD6_MOUSE	Proliferating cell nuclear antigen OS=Mus musculus OX=10090 GN=Pcna PE=2 SV=1;Proliferating cell nuclear antigen OS=Mus musculus OX=10090 GN=Pcna PE=1 SV=1;Proliferating cell nuclear antigen OS=Mus musculus OX=10090 GN=Pcna PE=1 SV=2;Proliferating cell nuclear antigen OS=Mus musculus OX=10090 GN=Pcna PE=2 SV=1		Pcna	4.66	-0.0716475	9	9	9	AEDNADTLALVFEAPNQEK;ATPLSPTVTLSMSADVPLVVEYK;CAGNEDIITLR;DLSHIGDAVVISCAK;FSASGELGNGNIK;LMDLDVEQLGIPEQEYSCVIK;LSQTSNVDKEEEAVTIEMNEPVHLTFALR;NLAMGVNLTSMSK;YLNFFTK	AEDN(Deamidation (NQ))ADTLALVFEAPNQEK;FSASGELGN(Deamidation (NQ))GNIK;YLN(Deamidation (NQ))FFTK	AEDNADTLALVFEAPNQEK;ATPLSPTVTLSMSADVPLVVEYK;CAGNEDIITLR;DLSHIGDAVVISCAK;FSASGELGNGNIK;LMDLDVEQLGIPEQEYSCVIK;LSQTSNVDKEEEAVTIEMNEPVHLTFALR;NLAMGVNLTSMSK;YLNFFTK	57.9	28.845	261	0	60.304	OLD+S-1;OLD+S-2;OLD+S-3;OLD-1;OLD-2;OLD-3;YOUG-1;YOUG-2;YOUG-3	95;177		304670000	389290000	414560000	183630000	150490000	210250000	1.81457e+08	3.69507e+08	2.03634	up	0.00621873	0.1558	0.165
321	sp|O35474|EDIL3_MOUSE	O35474	sp|O35474|EDIL3_MOUSE;tr|Q8C4U8|Q8C4U8_MOUSE;tr|Q8C8K0|Q8C8K0_MOUSE	EGF-like repeat and discoidin I-like domain-containing protein 3 OS=Mus musculus OX=10090 GN=Edil3 PE=1 SV=2;EGF-like repeat and discoidin I-like domain-containing protein 3 OS=Mus musculus OX=10090 GN=Edil3 PE=1 SV=1;EGF-like repeat and discoidin I-like domain-containing protein 3 OS=Mus musculus OX=10090 GN=Edil3 PE=1 SV=1		Edil3	7.71	-0.45375	29	29	29	ALFGLQK;CSGPLGIEGGIISNQQITASSTHR;DFGHVQFVGSYK;DKVFQGNFDNDTHRK;GDTFIGYVCK;GFNGIHCQHNINECEAEPCR;GNVDNNTPYANSFTPPIK;GTNEEMVFR;IAYSNDGKTWAMYK;IGSPEYIK;KNVIDPPIYAR;LAYSNDGEHWMVHQDEK;LAYSNDGEHWMVHQDEKQR;LYPQICR;LYPQICRR;MELLGCELSGCSEPLGMK;NVIDPPIYAR;SELLGCAEEE;SGHIQDYQITASSVFR;TLNMDMFTWEPR;TLNMDMFTWEPRK;TWAMYK;VFQGNFDNDTHR;VFQGNFDNDTHRK;VKGTNEEMVFR;VNAWTSGHNDQSQWLQVDLLVPTK;VTGIITQGAK;VTGIITQGAKDFGHVQFV…	DKVFQGNFDN(Deamidation (NQ))DTHRK;GFNGIHCQ(Deamidation (NQ))HNINECEAEPCR;GNVDNN(Deamidation (NQ))TPYAN(Deamidation (NQ))SFTPPIK;GNVDNNTPYAN(Deamidation (NQ))SFTPPIK;GNVDN(Deamidation (NQ))N(Deamidation (NQ))TPYAN(Deamidation (NQ))SFTPPIK;GTN(Deamidation (NQ))EEMVFR;IAYSN(Deamidation (NQ))DGKTWAMYK;LAYSN(Deamidation (NQ))DGEHWMVHQDEK;LAYSN(Deamidation (NQ))DGEHWMVHQDEKQR;N(Deamidation (NQ))VIDPPIY…	ALFGLQK;CSGPLGIEGGIISNQQITASSTHR;DFGHVQFVGSYK;DKVFQGNFDNDTHRK;GDTFIGYVCK;GFNGIHCQHNINECEAEPCR;GNVDNNTPYANSFTPPIK;GTNEEMVFR;IAYSNDGKTWAMYK;IGSPEYIK;KNVIDPPIYAR;LAYSNDGEHWMVHQDEK;LAYSNDGEHWMVHQDEKQR;LYPQICR;LYPQICRR;MELLGCELSGCSEPLGMK;NVIDPPIYAR;SELLGCAEEE;SGHIQDYQITASSVFR;TLNMDMFTWEPR;TLNMDMFTWEPRK;TWAMYK;VFQGNFDNDTHR;VFQGNFDNDTHRK;VKGTNEEMVFR;VNAWTSGHNDQSQWLQVDLLVPTK;VTGIITQGAK;VTGIITQGAKDFGHVQFV…	57.7	53.711	480	0	196.11	OLD+S-1;OLD+S-2;OLD+S-3;OLD-1;OLD-2;OLD-3;YOUG-1;YOUG-2;YOUG-3	112;117;252;266;274;277;278;283;345;365;414;436;439;445	346;348	2397400000	2252400000	1964800000	2676300000	2485400000	2558900000	2.57353e+09	2.20487e+09	0.856747	--	0.0655133	0.0999	0.0374
322	sp|Q9WTI7|MYO1C_MOUSE	Q9WTI7	sp|Q9WTI7|MYO1C_MOUSE	Unconventional myosin-Ic OS=Mus musculus OX=10090 GN=Myo1c PE=1 SV=2		Myo1c	9.41	-0.395202	68	66	68	AGFAYR;AKNGHLAVVAPR;ASFLLNLR;ASFLLNLRR;AVASEIFK;CPENAFFLDHVR;DAESPSWR;DGIIDFTSGSELLITK;DLQIYSR;DNYPQSVPR;DQAVMISGESGAGK;DQAVMISGESGAGKTEATK;DQAVMISGESGAGKTEATKR;DRLLQSNPVLEAFGNAK;DRVGVQDFVLLENFTSEAAFIENLRR;EASELLR;EASELLRELCMK;EDNKQKGDVVLQSDHVIETLTK;FDEVLIR;GAPVGGHILSYLLEK;GDVVLQSDHVIETLTK;GEELLSPLNLEQAAYAR;GIISILDEECLRPGEATDLTFLEK;GVSFYEVPPHLFAVADTVYR;HLGYKPEEYK;IFIRFPK;IIAKGEELLSPLNLEQAAYAR;IIC…	AKN(Deamidation (NQ))GHLAVVAPR;ASFLLN(Deamidation (NQ))LR;CPEN(Deamidation (NQ))AFFLDHVR;GEELLSPLN(Deamidation (NQ))LEQAAYAR;LLQSNPVLEAFGN(Deamidation (NQ))AK;M(Oxidation (M))SLLQLVEILR;N(Deamidation (NQ))FHVFYQLLEGGEEETLR;N(Deamidation (NQ))FHVFYQLLEGGEEETLRR;N(Deamidation (NQ))GHLAVVAPR;(Gln->pyro-Glu)QKGDVVLQSDHVIETLTK;(Gln->pyro-Glu)QLLLTPSAVVIVEDAK;(Gln->pyro-Glu)QLLLTPSAVVIVEDAKVK;(Gln->pyr…	AGFAYR;AKNGHLAVVAPR;ASFLLNLR;ASFLLNLRR;AVASEIFK;CPENAFFLDHVR;DAESPSWR;DGIIDFTSGSELLITK;DLQIYSR;DNYPQSVPR;DQAVMISGESGAGK;DQAVMISGESGAGKTEATK;DQAVMISGESGAGKTEATKR;DRLLQSNPVLEAFGNAK;DRVGVQDFVLLENFTSEAAFIENLRR;EASELLR;EASELLRELCMK;EDNKQKGDVVLQSDHVIETLTK;FDEVLIR;GAPVGGHILSYLLEK;GDVVLQSDHVIETLTK;GEELLSPLNLEQAAYAR;GIISILDEECLRPGEATDLTFLEK;GVSFYEVPPHLFAVADTVYR;HLGYKPEEYK;IFIRFPK;IIAKGEELLSPLNLEQAAYAR;IIC…	57.7	121.94	1063	0	323.31	OLD+S-1;OLD+S-2;OLD+S-3;OLD-1;OLD-2;OLD-3;YOUG-1;YOUG-2;YOUG-3	186;236;370;475;476;805;819;1014;1015;1019;1050	606	4879600000	5248100000	4561500000	6154900000	6152800000	6201900000	6.16987e+09	4896400000	0.793599	--	0.0285115	0.0702	0.0045
323	sp|P19253|RL13A_MOUSE	P19253	sp|P19253|RL13A_MOUSE;tr|Q5M9M0|Q5M9M0_MOUSE;tr|A0A1B0GS68|A0A1B0GS68_MOUSE;tr|A0A1B0GSQ6|A0A1B0GSQ6_MOUSE;tr|Q3TDS9|Q3TDS9_MOUSE;tr|A0A1B0GTA1|A0A1B0GTA1_MOUSE;tr|A0A1B0GSB2|A0A1B0GSB2_MOUSE;tr|A0A1B0GSC2|A0A1B0GSC2_MOUSE;tr|A0A1B0GT00|A0A1B0GT00_MOUSE	60S ribosomal protein L13a OS=Mus musculus OX=10090 GN=Rpl13a PE=1 SV=4;60S ribosomal protein L13a OS=Mus musculus OX=10090 GN=Rpl13a PE=1 SV=1;60S ribosomal protein L13a OS=Mus musculus OX=10090 GN=Gm45713 PE=2 SV=1;60S ribosomal protein L13a (Fragment) OS=Mus musculus OX=10090 GN=Rpl13a PE=3 SV=1;60S ribosomal protein L13a OS=Mus musculus OX=10090 GN=Rpl13a PE=2 SV=1;60S ribosomal protein L13a …		Rpl13a	11.02	-0.450739	19	19	19	AEGQVLVLDGR;AEGQVLVLDGRGHLLGR;CEGINISGNFYR;FAYLGR;FTEVLK;FTEVLKTNGLLV;GPYHFR;LAAIVAK;LAHEVGWK;LKVLDGIPPPYDK;LKYLAFLR;MVVPAALK;QVLLGR;RMVVPAALK;VLDGIPPPYDK;VLDGIPPPYDKK;YLAFLR;YQAVTATLEEK;YQAVTATLEEKR	(Acetyl (Protein N-term))AEGQVLVLDGR;(Acetyl (Protein N-term))AEGQVLVLDGRGHLLGR;CEGINISGN(Deamidation (NQ))FYR;FTEVLKTN(Deamidation (NQ))GLLV;M(Oxidation (M))VVPAALK	AEGQVLVLDGR;AEGQVLVLDGRGHLLGR;CEGINISGNFYR;FAYLGR;FTEVLK;FTEVLKTNGLLV;GPYHFR;LAAIVAK;LAHEVGWK;LKVLDGIPPPYDK;LKYLAFLR;MVVPAALK;QVLLGR;RMVVPAALK;VLDGIPPPYDK;VLDGIPPPYDKK;YLAFLR;YQAVTATLEEK;YQAVTATLEEKR	57.6	23.464	203	0	46.717	OLD+S-1;OLD+S-2;OLD+S-3;OLD-1;OLD-2;OLD-3;YOUG-1;YOUG-2;YOUG-3	46;199		5185100000	2665900000	5852200000	3145900000	3041500000	2870400000	3.01927e+09	4.56773e+09	1.51286	--	0.277912	0.3679	0.0461
326	tr|A0A2I3BRM6|A0A2I3BRM6_MOUSE	A0A2I3BRM6	tr|A0A2I3BRM6|A0A2I3BRM6_MOUSE	Heterogeneous nuclear ribonucleoproteins C1/C2 (Fragment) OS=Mus musculus OX=10090 GN=Hnrnpc PE=1 SV=1		Hnrnpc	9.52	-0.287179	7	1	1	GFAFVQYVNER;KSDVEAIFSK;MIAGQVLDINLAAEPK;SAAEMYGSSFDLDYDFQR;SDVEAIFSK;VFIGNLNTLVVK;VFIGNLNTLVVKK	GFAFVQYVN(Deamidation (NQ))ER;M(Oxidation (M))IAGQVLDINLAAEPK	SAAEMYGSSFDLDYDFQR	57.3	12.78	117	0	13.48	OLD+S-1;OLD+S-2;OLD+S-3;OLD-3;YOUG-1;YOUG-2;YOUG-3	59	74	61579000	125760000	53805000	0	0	30307000	0	8.03813e+07	9999999	only in sample	--	0.4913	--
327	sp|Q61879|MYH10_MOUSE	Q61879	sp|Q61879|MYH10_MOUSE;tr|Q3UH59|Q3UH59_MOUSE;tr|Q5SV64|Q5SV64_MOUSE;tr|Q80T68|Q80T68_MOUSE;tr|Q4KMN4|Q4KMN4_MOUSE	Myosin-10 OS=Mus musculus OX=10090 GN=Myh10 PE=1 SV=2;Myosin-10 OS=Mus musculus OX=10090 GN=Myh10 PE=1 SV=1;Myosin-10 OS=Mus musculus OX=10090 GN=Myh10 PE=1 SV=1;MKIAA3005 protein (Fragment) OS=Mus musculus OX=10090 GN=Myh10 PE=2 SV=1;Myh10 protein (Fragment) OS=Mus musculus OX=10090 GN=Myh10 PE=2 SV=1		Myh10	5.43	-0.862905	133	103	110	ADEWLMK;ADFCIIHYAGK;ADMEDLMSSK;ADMEDLMSSKDDVGK;ADMEDLMSSKDDVGKNVHELEK;AGKLDPHLVLDQLR;AGVLAHLEEER;AGVLAHLEEERDLK;AKLQELEGAVK;ALEDETKNHEAQIQDMR;ALEEALEAKEEFER;ALELDPNLYR;ALEQQVEEMR;ALEQQVEEMRTQLEELEDELQATEDAK;ALSLAR;ANKLQNELDNVSTLLEEAEK;ANKLQNELDNVSTLLEEAEKK;AVIYNPATQADWTAK;CIIPNHEK;CNGVLEGIR;DAAGLESQLQDTQELLQEETR;DHNIPGELER;DKADFCIIHYAGK;DLEAQIEAANK;DLSEELEALK;DVEALSQRLEEK;EDQSILCTGESGAGK;EIFMQVED…	ADM(Oxidation (M))EDLMSSKDDVGK;ALEDETKN(Deamidation (NQ))HEAQIQDMR;ANKLQN(Deamidation (NQ))ELDNVSTLLEEAEK;ANKLQN(Deamidation (NQ))ELDNVSTLLEEAEKK;CIIPN(Deamidation (NQ))HEK;CN(Deamidation (NQ))GVLEGIR;ELDDATEAN(Deamidation (NQ))EGLSR;ERN(Deamidation (NQ))TDQASMPENTVAQK;FLSN(Deamidation (NQ))GYIPIPGQQDK;HAEQERDELADEIAN(Deamidation (NQ))SASGK;IAQLEEELEEEQSNMELLN(Deamidation (NQ))DR;IAQLEEELEEEQSNME…	ADMEDLMSSK;ADMEDLMSSKDDVGK;ADMEDLMSSKDDVGKNVHELEK;AKLQELEGAVK;ALEDETKNHEAQIQDMR;ALEEALEAKEEFER;ALELDPNLYR;ALEQQVEEMR;ALEQQVEEMRTQLEELEDELQATEDAK;ANKLQNELDNVSTLLEEAEK;ANKLQNELDNVSTLLEEAEKK;AVIYNPATQADWTAK;DAAGLESQLQDTQELLQEETR;DHNIPGELER;DLEAQIEAANK;DLSEELEALK;DVEALSQRLEEK;EIFMQVEDER;EIFMQVEDERR;ELDDATEANEGLSR;ELEAELEDER;ELEAELEDERK;ELQAQIAELQEDFESEK;EQADFAVEALAK;ERNTDQASMPENTVAQK;FKATISALEAK;FLSN…	57.3	228.99	1976	0	323.31	OLD+S-1;OLD+S-2;OLD+S-3;OLD-1;OLD-2;OLD-3;YOUG-1;YOUG-2;YOUG-3	220;230;305;312;366;484;485;488;600;682;702;993;994;1030;1075;1189;1286;1287;1340;1346;1719;1756;1770;1914	141;491;634;1513;1517	1118300000	1272600000	1200800000	1675600000	1514700000	1612900000	1.60107e+09	1.19723e+09	0.747772	--	0.0036084	0.0645	0.0507
330	sp|O88569|ROA2_MOUSE	O88569	sp|O88569|ROA2_MOUSE;tr|B7ZP22|B7ZP22_MOUSE;tr|A0A0N4SUM2|A0A0N4SUM2_MOUSE	Heterogeneous nuclear ribonucleoproteins A2/B1 OS=Mus musculus OX=10090 GN=Hnrnpa2b1 PE=1 SV=2;Heterogeneous nuclear ribonucleoproteins A2/B1 OS=Mus musculus OX=10090 GN=Hnrnpa2b1 PE=2 SV=1;Heterogeneous nuclear ribonucleoproteins A2/B1 (Fragment) OS=Mus musculus OX=10090 GN=Hnrnpa2b1 PE=1 SV=1		Hnrnpa2b1	8.97	-0.923796	21	21	21	DYFEEYGK;DYFEEYGKIDTIEIITDR;GFGFVTFDDHDPVDK;GFGFVTFDDHDPVDKIVLQK;GFGFVTFSSMAEVDAAMAARPHSIDGR;GGGGNFGPGPGSNFR;GGNFGFGDSR;IDTIEIITDR;KLFIGGLSFETTEESLR;KLFVGGIKEDTEEHHLR;LFIGGLSFETTEESLR;LFVGGIKEDTEEHHLR;LFVGGIKEDTEEHHLRDYFEEYGK;LTDCVVMR;LTDCVVMRDPASK;NMGGPYGGGNYGPGGSGGSGGYGGR;NYYEQWGK;QEMQEVQSSR;RGFGFVTFDDHDPVDKIVLQK;TLETVPLER;YHTINGHNAEVR	GGGGNFGPGPGSN(Deamidation (NQ))FR;N(Deamidation (NQ))MGGPYGGGNYGPGGSGGSGGYGGR;(Gln->pyro-Glu)QEMQEVQSSR;YHTIN(Deamidation (NQ))GHNAEVR	DYFEEYGK;DYFEEYGKIDTIEIITDR;GFGFVTFDDHDPVDK;GFGFVTFDDHDPVDKIVLQK;GFGFVTFSSMAEVDAAMAARPHSIDGR;GGGGNFGPGPGSNFR;GGNFGFGDSR;IDTIEIITDR;KLFIGGLSFETTEESLR;KLFVGGIKEDTEEHHLR;LFIGGLSFETTEESLR;LFVGGIKEDTEEHHLR;LFVGGIKEDTEEHHLRDYFEEYGK;LTDCVVMR;LTDCVVMRDPASK;NMGGPYGGGNYGPGGSGGSGGYGGR;NYYEQWGK;QEMQEVQSSR;RGFGFVTFDDHDPVDKIVLQK;TLETVPLER;YHTINGHNAEVR	57.2	37.402	353	0	146.46	OLD+S-1;OLD+S-2;OLD+S-3;OLD-1;OLD-2;OLD-3;YOUG-1;YOUG-2;YOUG-3	178;218;226;326;335		1673100000	1529300000	1808200000	386540000	369100000	418150000	3.91263e+08	1670200000	4.26874	up	1.80487e-05	0.0835	0.0635
331	tr|Q6ZWZ7|Q6ZWZ7_MOUSE	Q6ZWZ7	tr|Q6ZWZ7|Q6ZWZ7_MOUSE;sp|Q9CPR4|RL17_MOUSE;tr|Q505B1|Q505B1_MOUSE;tr|Q80V08|Q80V08_MOUSE;tr|Q6PHZ1|Q6PHZ1_MOUSE	60S ribosomal protein L17 OS=Mus musculus OX=10090 GN=Rpl17 PE=1 SV=1;60S ribosomal protein L17 OS=Mus musculus OX=10090 GN=Rpl17 PE=1 SV=3;60S ribosomal protein L17 (Fragment) OS=Mus musculus OX=10090 GN=Rpl17 PE=2 SV=1;60S ribosomal protein L17 (Fragment) OS=Mus musculus OX=10090 GN=Rpl17 PE=2 SV=1;60S ribosomal protein L17 OS=Mus musculus OX=10090 GN=Rpl17 PE=2 SV=1		Rpl17	10.2	-0.903261	15	15	15	EQIVPKPEEEVAQK;EQIVPKPEEEVAQKK;GLDVDSLVIEHIQVNK;GLDVDSLVIEHIQVNKAPK;INPYMSSPCHIEMILTEK;INPYMSSPCHIEMILTEKEQIVPKPEEEVAQK;KSAEFLLHMLK;NAESNAELKGLDVDSLVIEHIQVNK;NAESNAELKGLDVDSLVIEHIQVNKAPK;QCVPFR;QWGWTQGR;SAEFLLHMLK;YLKDVTLK;YLKDVTLKK;YSLDPENPTK	GLDVDSLVIEHIQVN(Deamidation (NQ))KAPK;IN(Deamidation (NQ))PYMSSPCHIEMILTEK;INPYMSSPCHIEM(Oxidation (M))ILTEKEQIVPKPEEEVAQK;NAESN(Deamidation (NQ))AELKGLDVDSLVIEHIQVNK;(Gln->pyro-Glu)QWGWTQGR	EQIVPKPEEEVAQK;EQIVPKPEEEVAQKK;GLDVDSLVIEHIQVNK;GLDVDSLVIEHIQVNKAPK;INPYMSSPCHIEMILTEK;INPYMSSPCHIEMILTEKEQIVPKPEEEVAQK;KSAEFLLHMLK;NAESNAELKGLDVDSLVIEHIQVNK;NAESNAELKGLDVDSLVIEHIQVNKAPK;QCVPFR;QWGWTQGR;SAEFLLHMLK;YLKDVTLK;YLKDVTLKK;YSLDPENPTK	57.1	21.397	184	0	48.704	OLD+S-1;OLD+S-2;OLD+S-3;OLD-1;OLD-2;OLD-3;YOUG-1;YOUG-2;YOUG-3	97;101;120;137	148	2517400000	2290800000	2294900000	1371200000	1484800000	1485200000	1.44707e+09	2367700000	1.63621	up	0.000274765	0.0548	0.0454
336	sp|Q9CWS0|DDAH1_MOUSE	Q9CWS0	sp|Q9CWS0|DDAH1_MOUSE;tr|Q3UF01|Q3UF01_MOUSE;tr|D3YU15|D3YU15_MOUSE	N(G),N(G)-dimethylarginine dimethylaminohydrolase 1 OS=Mus musculus OX=10090 GN=Ddah1 PE=1 SV=3;Dimethylargininase (Fragment) OS=Mus musculus OX=10090 GN=Ddah1 PE=2 SV=1;Dimethylargininase OS=Mus musculus OX=10090 GN=Ddah1 PE=1 SV=1		Ddah1	5.64	-0.202456	14	13	14	AGLGHPSAFGR;APPESLCR;DYAVSTVPVADSLHLK;EFFVGLSK;EFFVGLSKR;EVDMMKEALEK;GAEILADTFK;GAEILADTFKDYAVSTVPVADSLHLK;LQLNIVEMKDENATLDGGDVLFTGR;LTVPDDMAANCIYLNIPSK;QHELYVGVLGSK;SFCSMAGPNLIAIGSSESAQK;SQGEEVDFAR;TPEEYPESAK	(Acetyl (Protein N-term))AGLGHPSAFGR;LQLNIVEMKDEN(Deamidation (NQ))ATLDGGDVLFTGR;(Gln->pyro-Glu)QHELYVGVLGSK	AGLGHPSAFGR;APPESLCR;DYAVSTVPVADSLHLK;EFFVGLSK;EFFVGLSKR;EVDMMKEALEK;GAEILADTFK;GAEILADTFKDYAVSTVPVADSLHLK;LQLNIVEMKDENATLDGGDVLFTGR;LTVPDDMAANCIYLNIPSK;QHELYVGVLGSK;SFCSMAGPNLIAIGSSESAQK;SQGEEVDFAR;TPEEYPESAK	56.8	31.381	285	0	57.885	OLD+S-1;OLD+S-2;OLD+S-3;OLD-1;OLD-2;OLD-3;YOUG-1;YOUG-2;YOUG-3	123		1543600000	1303800000	1612300000	2091500000	2025600000	2001000000	2.03937e+09	1.48657e+09	0.728935	--	0.00838121	0.109	0.0229
343	tr|A0A1C7CYV0|A0A1C7CYV0_MOUSE	A0A1C7CYV0	tr|A0A1C7CYV0|A0A1C7CYV0_MOUSE;sp|Q99K51|PLST_MOUSE;tr|Q3UKB1|Q3UKB1_MOUSE;tr|Q3UJG9|Q3UJG9_MOUSE;tr|B1AX58|B1AX58_MOUSE	Plastin-3 (Fragment) OS=Mus musculus OX=10090 GN=Pls3 PE=1 SV=1;Plastin-3 OS=Mus musculus OX=10090 GN=Pls3 PE=1 SV=3;Plastin-3 OS=Mus musculus OX=10090 GN=Pls3 PE=2 SV=1;Plastin-3 OS=Mus musculus OX=10090 GN=Pls3 PE=2 SV=1;Plastin-3 OS=Mus musculus OX=10090 GN=Pls3 PE=1 SV=1		Pls3	5.42	-0.331955	32	28	32	ALENDPDCR;ANDDIIVNWVNR;AVGDGIVLCK;AYFHLLNQIAPK;DGETLEELMK;DGETLEELMKLSPEELLLR;EANMPLPGYK;EGICALGGTSELSSEGTQHSYSEEEK;EGICALGGTSELSSEGTQHSYSEEEKYAFVNWINK;HVIPMNPNTDDLFK;IDINMSGFNETDDLK;IDINMSGFNETDDLKR;IDINMSGFNETDDLKRAESMLQQADK;IGLFADIELSR;IKVPVDWSK;INNFSADIKDSK;ISFNEFVYIFQEVK;KLENCNYAVELGKNPAK;LSPEELLLR;MDEMATTQISKDELDELKEAFAK;MINLSVPDTIDER;NEALAALLR;NEALAALLRDGETLEELMK;QFVTPADVVSGNPK;RYTLNVLEDLG…	ANDDIIVN(Deamidation (NQ))WVNR;AYFHLLN(Deamidation (NQ))QIAPK;HVIPMNPN(Deamidation (NQ))TDDLFK;IDIN(Deamidation (NQ))MSGFNETDDLKR;IN(Deamidation (NQ))NFSADIKDSK;(Acetyl (Protein N-term))MDEM(Oxidation (M))ATTQISKDELDELKEAFAK;(Acetyl (Protein N-term))MDEMATTQISKDELDELKEAFAK;M(Oxidation (M))INLSVPDTIDER;(Gln->pyro-Glu)QFVTPADVVSGNPK;VDLN(Deamidation (NQ))SNGFICDYELHELFK;WANFHLEN(Deamidation (NQ))SG…	ALENDPDCR;ANDDIIVNWVNR;AVGDGIVLCK;AYFHLLNQIAPK;DGETLEELMK;DGETLEELMKLSPEELLLR;EANMPLPGYK;EGICALGGTSELSSEGTQHSYSEEEK;EGICALGGTSELSSEGTQHSYSEEEKYAFVNWINK;HVIPMNPNTDDLFK;IDINMSGFNETDDLK;IDINMSGFNETDDLKR;IDINMSGFNETDDLKRAESMLQQADK;IGLFADIELSR;IKVPVDWSK;INNFSADIKDSK;ISFNEFVYIFQEVK;KLENCNYAVELGKNPAK;LSPEELLLR;MDEMATTQISKDELDELKEAFAK;MINLSVPDTIDER;NEALAALLR;NEALAALLRDGETLEELMK;QFVTPADVVSGNPK;RYTLNVLEDLG…	56.4	70.642	629	0	292.07	OLD+S-1;OLD+S-2;OLD+S-3;OLD-1;OLD-2;OLD-3;YOUG-1;YOUG-2;YOUG-3	27;29;152;283;290;307;324;329;526	4;169	1528100000	1870300000	1488800000	1528100000	1539300000	1536600000	1.53467e+09	1.62907e+09	1.06151	--	0.529366	0.1288	0.0038
345	sp|Q64478|H2B1H_MOUSE	Q64478	sp|Q64478|H2B1H_MOUSE;tr|Q8CBB6|Q8CBB6_MOUSE;tr|B2RVD5|B2RVD5_MOUSE;tr|B2RTK3|B2RTK3_MOUSE;sp|Q8CGP2|H2B1P_MOUSE;sp|Q8CGP1|H2B1K_MOUSE;sp|Q6ZWY9|H2B1C_MOUSE;sp|Q64525|H2B2B_MOUSE;tr|A0JLV3|A0JLV3_MOUSE;sp|Q64475|H2B1B_MOUSE;sp|P10854|H2B1M_MOUSE;sp|P10853|H2B1F_MOUSE;tr|Q921L4|Q921L4_MOUSE;tr|Q8VEE3|Q8VEE3_MOUSE;sp|P70696|H2B1A_MOUSE;tr|A0JNS9|A0JNS9_MOUSE	Histone H2B type 1-H OS=Mus musculus OX=10090 GN=H2bc9 PE=1 SV=3;Histone H2B OS=Mus musculus OX=10090 GN=H2bc24 PE=2 SV=1;Histone H2B OS=Mus musculus OX=10090 GN=H2bc12 PE=2 SV=1;Histone H2B OS=Mus musculus OX=10090 GN=H2bc14 PE=1 SV=1;Histone H2B type 1-P OS=Mus musculus OX=10090 GN=Hist1h2bp PE=1 SV=3;Histone H2B type 1-K OS=Mus musculus OX=10090 GN=H2bc12 PE=1 SV=3;Histone H2B type 1-C/E/G OS=…		H2bc9	10.31	-0.74127	15	10	15	AMGIMNSFVNDIFER;EIQTAVR;EIQTAVRLLLPGELAK;ESYSVYVYK;ESYSVYVYKVLK;ESYSVYVYKVLKQVHPDTGISSK;KESYSVYVYK;KESYSVYVYKVLK;LLLPGELAK;LLLPGELAKHAVSEGTK;QVHPDTGISSK;SRKESYSVYVYK;STITSREIQTAVR;STITSREIQTAVRLLLPGELAK;VLKQVHPDTGISSK	AM(Oxidation (M))GIMN(Deamidation (NQ))SFVNDIFER;AMGIM(Oxidation (M))N(Deamidation (NQ))SFVN(Deamidation (NQ))DIFER;AM(Oxidation (M))GIM(Oxidation (M))NSFVNDIFER;AM(Oxidation (M))GIMNSFVNDIFER;AMGIMN(Deamidation (NQ))SFVN(Deamidation (NQ))DIFER;AMGIMN(Deamidation (NQ))SFVNDIFER;AM(Oxidation (M))GIM(Oxidation (M))N(Deamidation (NQ))SFVNDIFER;AM(Oxidation (M))GIM(Oxidation (M))N(Deamidation (NQ))SF…	AMGIMNSFVNDIFER;EIQTAVR;EIQTAVRLLLPGELAK;ESYSVYVYK;ESYSVYVYKVLK;ESYSVYVYKVLKQVHPDTGISSK;KESYSVYVYK;KESYSVYVYKVLK;LLLPGELAK;LLLPGELAKHAVSEGTK;QVHPDTGISSK;SRKESYSVYVYK;STITSREIQTAVR;STITSREIQTAVRLLLPGELAK;VLKQVHPDTGISSK	56.3	13.92	126	0	109.32	OLD+S-1;OLD+S-2;OLD+S-3;OLD-1;OLD-2;OLD-3;YOUG-1;YOUG-2;YOUG-3	64;68	60;63	18608000000	24425000000	20528000000	28689000000	29470000000	37904000000	32021000000	21187000000	0.66166	down	0.0259979	0.1399	0.1596
347	tr|Q3V235|Q3V235_MOUSE	Q3V235	tr|Q3V235|Q3V235_MOUSE;sp|O35129|PHB2_MOUSE;tr|F6QPR1|F6QPR1_MOUSE	Prohibitin OS=Mus musculus OX=10090 GN=Phb2 PE=1 SV=1;Prohibitin-2 OS=Mus musculus OX=10090 GN=Phb2 PE=1 SV=1;Prohibitin (Fragment) OS=Mus musculus OX=10090 GN=Phb2 PE=1 SV=1		Phb2	9.83	-0.257525	15	15	15	AIFFNR;AKDFSLILDDVAITELSFSR;AQFLVEK;AQVSLLIR;DLQMVNISLR;EYTAAVEAK;FNASQLITQR;IGGVQQDTILAEGLHFR;IVQAEGEAEAAK;IYLTADNLVLNLQDESFTR;LGLDYEER;LLLGAGAVAYGVR;QKIVQAEGEAEAAK;VLPSIVNEVLK;VLSRPNAQELPSMYQR	FN(Deamidation (NQ))ASQLITQR;(Gln->pyro-Glu)QKIVQAEGEAEAAK;VLPSIVN(Deamidation (NQ))EVLK;VLSRPN(Deamidation (NQ))AQELPSMYQR	AIFFNR;AKDFSLILDDVAITELSFSR;AQFLVEK;AQVSLLIR;DLQMVNISLR;EYTAAVEAK;FNASQLITQR;IGGVQQDTILAEGLHFR;IVQAEGEAEAAK;IYLTADNLVLNLQDESFTR;LGLDYEER;LLLGAGAVAYGVR;QKIVQAEGEAEAAK;VLPSIVNEVLK;VLSRPNAQELPSMYQR	56.2	33.296	299	0	126.66	OLD+S-1;OLD+S-2;OLD+S-3;OLD-1;OLD-2;OLD-3;YOUG-1;YOUG-2;YOUG-3	113;138;149		215880000	95647000	106530000	335780000	359570000	285900000	3.27083e+08	1.39352e+08	0.426045	down	0.0254942	0.4772	0.1149
351	sp|Q8K2Y3|EVA1B_MOUSE	Q8K2Y3	sp|Q8K2Y3|EVA1B_MOUSE	Protein eva-1 homolog B OS=Mus musculus OX=10090 GN=Eva1b PE=1 SV=1		Eva1b	4.58	-0.497561	5	5	5	DMELLSNSLAAYAHIR;LGPDDTLQGQELSTEPDGPLSVNVFTSAEELER;RDMELLSNSLAAYAHIR;SSTLEPEDEDDEEDEDTMTR;TGQPDLLGSGTLGPGATATLGR	RDMELLSN(Deamidation (NQ))SLAAYAHIR	DMELLSNSLAAYAHIR;LGPDDTLQGQELSTEPDGPLSVNVFTSAEELER;RDMELLSNSLAAYAHIR;SSTLEPEDEDDEEDEDTMTR;TGQPDLLGSGTLGPGATATLGR	56.1	18.291	164	0	179.24	OLD+S-1;OLD+S-2;OLD+S-3;OLD-1;OLD-2;OLD-3;YOUG-1;YOUG-2;YOUG-3	13		396760000	518960000	283970000	518370000	540670000	550890000	5.36643e+08	3.99897e+08	0.745181	--	0.203525	0.2939	0.031
355	sp|Q9QXT0|CNPY2_MOUSE	Q9QXT0	sp|Q9QXT0|CNPY2_MOUSE;tr|A0A1W2P729|A0A1W2P729_MOUSE	Protein canopy homolog 2 OS=Mus musculus OX=10090 GN=Cnpy2 PE=1 SV=1;Protein canopy homolog 2 (Fragment) OS=Mus musculus OX=10090 GN=Cnpy2 PE=1 SV=1		Cnpy2	4.95	-0.486264	9	9	9	ALVDELEWEIAR;IDSDISGTLK;INPDGSQSVVEVPYAR;MKEYGEQIDPSTHR;NGESSELDLQGIR;SEAHLTELLEEVCDR;TDLCDHALHR;TIQMGSFR;VVSRNGESSELDLQGIR	N(Deamidation (NQ))GESSELDLQGIR;VVSRN(Deamidation (NQ))GESSELDLQGIR	ALVDELEWEIAR;IDSDISGTLK;INPDGSQSVVEVPYAR;MKEYGEQIDPSTHR;NGESSELDLQGIR;SEAHLTELLEEVCDR;TDLCDHALHR;TIQMGSFR;VVSRNGESSELDLQGIR	56	20.767	182	0	49.448	OLD+S-1;OLD+S-2;OLD+S-3;OLD-1;OLD-2;OLD-3;YOUG-1;YOUG-2;YOUG-3	112		178460000	263860000	178650000	370070000	356620000	352270000	3.59653e+08	206990000	0.575526	down	0.0467986	0.2379	0.0258
357	tr|Q5M9N8|Q5M9N8_MOUSE	Q5M9N8	tr|Q5M9N8|Q5M9N8_MOUSE;tr|Q3UBI6|Q3UBI6_MOUSE;sp|P14148|RL7_MOUSE;tr|Q3TK73|Q3TK73_MOUSE;tr|F6XI62|F6XI62_MOUSE	Ribosomal protein L7 OS=Mus musculus OX=10090 GN=Rpl7 PE=1 SV=1;60S ribosomal protein L7 OS=Mus musculus OX=10090 GN=Rpl7 PE=2 SV=1;60S ribosomal protein L7 OS=Mus musculus OX=10090 GN=Rpl7 PE=1 SV=2;60S ribosomal protein L7 OS=Mus musculus OX=10090 GN=Rpl7 PE=2 SV=1;60S ribosomal protein L7 (Fragment) OS=Mus musculus OX=10090 GN=Rpl7 PE=1 SV=1		Rpl7	10.89	-0.577778	28	27	28	AGNFYVPAEPK;ASINMLR;EANNFLWPFK;FKEANNFLWPFK;IALTDNSLIAR;IRGINGVSPK;IVEPYIAWGYPNLK;KAGNFYVPAEPK;KKVPAVPETLK;KTTHFVEGGDAGNREDQINR;KVATVPGTLKK;KVLQLLR;KVPAVPETLK;KVPAVPETLKK;LAFVIR;LRQIFNGTFVK;MEAVPEK;MEAVPEKK;QIFNGTFVK;RIALTDNSLIAR;SVNELIYK;SVNELIYKR;TTHFVEGGDAGNREDQINR;VATVPGTLK;VATVPGTLKK;VLQLLR;VPAVPETLK;VPAVPETLKK	ASIN(Deamidation (NQ))MLR;EAN(Deamidation (NQ))NFLWPFK;FKEAN(Deamidation (NQ))NFLWPFK;IALTDN(Deamidation (NQ))SLIAR;IRGIN(Deamidation (NQ))GVSPK;IVEPYIAWGYPN(Deamidation (NQ))LK;KAGN(Deamidation (NQ))FYVPAEPK;KTTHFVEGGDAGN(Deamidation (NQ))REDQINR;LRQIFN(Deamidation (NQ))GTFVK;(Acetyl (Protein N-term))MEAVPEK;(Acetyl (Protein N-term))MEAVPEKK;QIFN(Deamidation (NQ))GTFVK;(Gln->pyro-Glu)QIFNGTFVK;R…	AGNFYVPAEPK;ASINMLR;EANNFLWPFK;FKEANNFLWPFK;IALTDNSLIAR;IRGINGVSPK;IVEPYIAWGYPNLK;KAGNFYVPAEPK;KKVPAVPETLK;KTTHFVEGGDAGNREDQINR;KVATVPGTLKK;KVLQLLR;KVPAVPETLK;KVPAVPETLKK;LAFVIR;LRQIFNGTFVK;MEAVPEK;MEAVPEKK;QIFNGTFVK;RIALTDNSLIAR;SVNELIYK;SVNELIYKR;TTHFVEGGDAGNREDQINR;VATVPGTLK;VATVPGTLKK;VLQLLR;VPAVPETLK;VPAVPETLKK	55.9	31.419	270	0	154.69	OLD+S-1;OLD+S-2;OLD+S-3;OLD-1;OLD-2;OLD-3;YOUG-1;YOUG-2;YOUG-3	102;121;141;153;168;173;194;227;228;257		8528800000	4860900000	8980000000	5854100000	5507600000	5791000000	5.71757e+09	7.45657e+09	1.30415	--	0.362356	0.303	0.0323
358	sp|Q69ZN7|MYOF_MOUSE	Q69ZN7	sp|Q69ZN7|MYOF_MOUSE;tr|A0A286YDF5|A0A286YDF5_MOUSE;tr|E9Q390|E9Q390_MOUSE;tr|B9EK95|B9EK95_MOUSE;tr|A0A286YCZ3|A0A286YCZ3_MOUSE	Myoferlin OS=Mus musculus OX=10090 GN=Myof PE=1 SV=2;Myoferlin OS=Mus musculus OX=10090 GN=Myof PE=1 SV=1;Myoferlin OS=Mus musculus OX=10090 GN=Myof PE=1 SV=2;Myof protein OS=Mus musculus OX=10090 GN=Myof PE=2 SV=1;Myoferlin (Fragment) OS=Mus musculus OX=10090 GN=Myof PE=1 SV=1		Myof	5.83	-0.468164	108	107	108	ADCLMGEFK;AEDIPQMDDAFSQTVK;AMEELEDREGWEYASLIGWK;ANVTVLDTQIR;APNLYMVPQGIR;CDPYAGKEDIVPQLK;CSLDMIPDLK;DGSNLPILPSQR;DHYIPNTLNPVFGR;DLTQTASSTAR;DQLRPTQLLQNVAR;DRDNDSDDVESNLLLPAGIALR;DSFSDPYAHVSFLHR;DYHLDEFEANK;DYHLDEFEANKILHQHLGAPEER;EELYMPPLVIK;EHFWSIDQTEFR;ELPDSVPQECTVR;EVVIEIEDTKPLLASK;EYTGFPDPYDELNSGKGEGVAYR;FDATCKPLASTTQYSR;FGKPDPIVSVIFKDEK;FKGFPPPVLSEDGSR;FLSQIHEAALR;GIPLDSSSSLVIVVK;GIPLDSSSSLV…	DRDN(Deamidation (NQ))DSDDVESNLLLPAGIALR;IPAHQVLYSTSGGN(Deamidation (NQ))ASGK;IPAN(Deamidation (NQ))QLAEVWLK;IYIVQGLQLQPQDNN(Deamidation (NQ))GLCDPYIK;LLWHPVMN(Deamidation (NQ))GDK;LN(Deamidation (NQ))SETDITPK;N(Deamidation (NQ))ANPEWNQVVNLQIK;N(Deamidation (NQ))KDGSNLPILPSQR;NYQM(Oxidation (M))ASVTSPSLVVECGGER;SLLTEADAGHTEFTDEVYQN(Deamidation (NQ))ENR;SLLTEADAGHTEFTDEVYQN(Deamidation (NQ))ENRYPG…	ADCLMGEFK;AEDIPQMDDAFSQTVK;AMEELEDREGWEYASLIGWK;ANVTVLDTQIR;APNLYMVPQGIR;CDPYAGKEDIVPQLK;CSLDMIPDLK;DGSNLPILPSQR;DHYIPNTLNPVFGR;DLTQTASSTAR;DQLRPTQLLQNVAR;DRDNDSDDVESNLLLPAGIALR;DSFSDPYAHVSFLHR;DYHLDEFEANK;DYHLDEFEANKILHQHLGAPEER;EELYMPPLVIK;EHFWSIDQTEFR;ELPDSVPQECTVR;EVVIEIEDTKPLLASK;EYTGFPDPYDELNSGKGEGVAYR;FDATCKPLASTTQYSR;FGKPDPIVSVIFKDEK;FKGFPPPVLSEDGSR;FLSQIHEAALR;GIPLDSSSSLVIVVK;GIPLDSSSSLV…	55.9	233.32	2048	0	323.31	OLD+S-1;OLD+S-2;OLD+S-3;OLD-1;OLD-2;OLD-3;YOUG-1;YOUG-2;YOUG-3	338;416;418;672;791;813;923;924;926;1226;1242;1260;1558	1308	2533100000	2593900000	2437600000	2600600000	2536600000	2304200000	2.48047e+09	2.52153e+09	1.01656	--	0.693121	0.0312	0.0629
360	tr|Q5RKP4|Q5RKP4_MOUSE	Q5RKP4	tr|Q5RKP4|Q5RKP4_MOUSE;tr|Q3U900|Q3U900_MOUSE;sp|Q91YQ5|RPN1_MOUSE;tr|Q8BMR3|Q8BMR3_MOUSE	Dolichyl-diphosphooligosaccharide--protein glycosyltransferase subunit 1 (Fragment) OS=Mus musculus OX=10090 GN=Rpn1 PE=2 SV=1;Dolichyl-diphosphooligosaccharide--protein glycosyltransferase subunit 1 OS=Mus musculus OX=10090 GN=Rpn1 PE=2 SV=1;Dolichyl-diphosphooligosaccharide--protein glycosyltransferase subunit 1 OS=Mus musculus OX=10090 GN=Rpn1 PE=1 SV=1;Dolichyl-diphosphooligosaccharide--prote…		Rpn1	6.03	-0.213015	31	31	31	APDELHYTYLDTFGRPVIVAYK;APDELHYTYLDTFGRPVIVAYKK;ASSFVLALEPELESR;AVTSEIAVLQSR;DIPAYSQDTFK;DTYLENEKLSSGK;FFTVKLPVALDPGSK;FPLFGGWK;FVDHVFDEQVIDSLTVK;GEDEEDNNLEVR;IDHILDAL;ISVVVETVYTHVLHPYPTQITQSEK;LAHLGVQIK;LAHLGVQIKGEDEEDNNLEVR;LKTEGSDLCDR;LKTEGSDLCDRVSEMQK;LPVALDPGSK;NIQVDSPYDISR;NLVEQHIQDIVVHYTFNK;QPDSGISSIR;SEDVLDYGPFK;SEDVLDYGPFKDIPAYSQDTFK;TILPAAAQDVYYR;TVDLSSHLAK;VACITEQVLTLVNK;VACITEQVLTLVNKR…	LAHLGVQIKGEDEEDN(Deamidation (NQ))NLEVR;N(Deamidation (NQ))LVEQHIQDIVVHYTFNK;(Gln->pyro-Glu)QPDSGISSIR;VACITEQVLTLVN(Deamidation (NQ))KR;VHYEN(Deamidation (NQ))NSPFLTITSMTR	APDELHYTYLDTFGRPVIVAYK;APDELHYTYLDTFGRPVIVAYKK;ASSFVLALEPELESR;AVTSEIAVLQSR;DIPAYSQDTFK;DTYLENEKLSSGK;FFTVKLPVALDPGSK;FPLFGGWK;FVDHVFDEQVIDSLTVK;GEDEEDNNLEVR;IDHILDAL;ISVVVETVYTHVLHPYPTQITQSEK;LAHLGVQIK;LAHLGVQIKGEDEEDNNLEVR;LKTEGSDLCDR;LKTEGSDLCDRVSEMQK;LPVALDPGSK;NIQVDSPYDISR;NLVEQHIQDIVVHYTFNK;QPDSGISSIR;SEDVLDYGPFK;SEDVLDYGPFKDIPAYSQDTFK;TILPAAAQDVYYR;TVDLSSHLAK;VACITEQVLTLVNK;VACITEQVLTLVNKR…	55.8	68.396	607	0	243.37	OLD+S-1;OLD+S-2;OLD+S-3;OLD-1;OLD-2;OLD-3;YOUG-1;YOUG-2;YOUG-3	96;220;221;415;487		342560000	644930000	306580000	888470000	1028900000	993510000	9.70293e+08	4.31357e+08	0.444563	down	0.0213997	0.4308	0.0753
362	sp|Q9CQI6|COTL1_MOUSE	Q9CQI6	sp|Q9CQI6|COTL1_MOUSE;tr|Q544F6|Q544F6_MOUSE	Coactosin-like protein OS=Mus musculus OX=10090 GN=Cotl1 PE=1 SV=3;Cotl1 protein OS=Mus musculus OX=10090 GN=Cotl1 PE=1 SV=1		Cotl1	5.23	-0.40493	7	7	7	DDGSAVIWVTFR;EFVISDRKELEEDFIR;ELEEDFIR;FALITWIGEDVSGLQR;LFAFVR;SKFALITWIGEDVSGLQR;YDGATIVPGDQGADYQHFIQQCTDDVR		DDGSAVIWVTFR;EFVISDRKELEEDFIR;ELEEDFIR;FALITWIGEDVSGLQR;LFAFVR;SKFALITWIGEDVSGLQR;YDGATIVPGDQGADYQHFIQQCTDDVR	55.6	15.944	142	0	33.869	OLD+S-1;OLD+S-2;OLD+S-3;OLD-1;OLD-2;OLD-3;YOUG-1;YOUG-2;YOUG-3			402880000	435250000	389650000	347870000	295270000	346880000	3.30007e+08	409260000	1.24016	--	0.0265934	0.0573	0.0912
367	tr|Q91V38|Q91V38_MOUSE	Q91V38	tr|Q91V38|Q91V38_MOUSE;tr|Q3UAD6|Q3UAD6_MOUSE;sp|P08113|ENPL_MOUSE;tr|Q3UBU0|Q3UBU0_MOUSE;tr|Q3TUD6|Q3TUD6_MOUSE;tr|Q8CCY5|Q8CCY5_MOUSE;tr|F7C312|F7C312_MOUSE	Heat shock protein 90, beta (Grp94), member 1 OS=Mus musculus OX=10090 GN=Hsp90b1 PE=2 SV=1;HATPase_c domain-containing protein OS=Mus musculus OX=10090 GN=Hsp90b1 PE=1 SV=1;Endoplasmin OS=Mus musculus OX=10090 GN=Hsp90b1 PE=1 SV=2;HATPase_c domain-containing protein OS=Mus musculus OX=10090 GN=Hsp90b1 PE=2 SV=1;Heat shock protein 90 beta family member 1 OS=Mus musculus OX=10090 GN=Hsp90b1 PE=2 S…		Hsp90b1	4.74	-0.71995	46	44	44	AQAYQTGKDISTNYYASQK;DISTNYYASQK;DISTNYYASQKK;EAESSPFVER;EATEKEFEPLLNWMK;EATEKEFEPLLNWMKDK;EEASDYLELDTIK;EEEAIQLDGLNASQIR;EESDDEAAVEEEEEEKKPK;EFEPLLNWMK;EGSRTDDEVVQREEEAIQLDGLNASQIR;ELISNASDALDK;ELISNASDALDKIR;ESDDPMAYIHFTAEGEVTFK;EVEEDEYKAFYK;FAFQAEVNR;FQSSHHSTDITSLDQYVER;GLFDEYGSK;GLFDEYGSKK;GTTITLVLKEEASDYLELDTIK;GVVDSDDLPLNVSR;GYEVIYLTEPVDEYCIQALPEFDGKR;IADEKYNDTFWK;IADEKYNDTFWKEFGTNIK;IKEDEDD…	AQAYQTGKDISTN(Deamidation (NQ))YYASQK;DISTN(Deamidation (NQ))YYASQK;DISTN(Deamidation (NQ))YYASQKK;EATEKEFEPLLN(Deamidation (NQ))WMK;EATEKEFEPLLNWM(Oxidation (M))K;EATEKEFEPLLN(Deamidation (NQ))WMKDK;EGSRTDDEVVQREEEAIQLDGLN(Deamidation (NQ))ASQIR;ELISN(Deamidation (NQ))ASDALDK;ELISN(Deamidation (NQ))ASDALDKIR;FAFQAEVN(Deamidation (NQ))R;FQ(Deamidation (NQ))SSHHSTDITSLDQYVER;GVVDSDDLPLN(Deamidatio…	AQAYQTGKDISTNYYASQK;DISTNYYASQK;DISTNYYASQKK;EAESSPFVER;EATEKEFEPLLNWMK;EATEKEFEPLLNWMKDK;EEASDYLELDTIK;EEEAIQLDGLNASQIR;EESDDEAAVEEEEEEKKPK;EFEPLLNWMK;EGSRTDDEVVQREEEAIQLDGLNASQIR;ESDDPMAYIHFTAEGEVTFK;EVEEDEYKAFYK;FAFQAEVNR;FQSSHHSTDITSLDQYVER;GLFDEYGSK;GLFDEYGSKK;GTTITLVLKEEASDYLELDTIK;GVVDSDDLPLNVSR;GYEVIYLTEPVDEYCIQALPEFDGKR;IADEKYNDTFWK;IADEKYNDTFWKEFGTNIK;IKEDEDDKTVMDLAVVLFETATLR;IYFMAGSSR;…	55.4	92.489	802	0	323.31	OLD+S-1;OLD+S-2;OLD+S-3;OLD-1;OLD-2;OLD-3;YOUG-1;YOUG-2;YOUG-3	57;62;83;107;143;445;481;513;578;620;676	154;425;426;622;658;711	2101900000	2622100000	2066800000	2932600000	3172800000	3262300000	3.12257e+09	2263600000	0.724916	--	0.0170448	0.1374	0.0546
370	sp|Q9CQ45|NENF_MOUSE	Q9CQ45	sp|Q9CQ45|NENF_MOUSE	Neudesin OS=Mus musculus OX=10090 GN=Nenf PE=1 SV=1		Nenf	5.13	-0.367836	6	6	6	ELEALDDVFSK;GVVFDVTSGKEFYGR;ILNEDGSPNLDFKPEDQPHFDIKDEF;LFTEEELAR;MSLDPADLTHDTTGLTAK;YGGEEEDQPIYLAVK		ELEALDDVFSK;GVVFDVTSGKEFYGR;ILNEDGSPNLDFKPEDQPHFDIKDEF;LFTEEELAR;MSLDPADLTHDTTGLTAK;YGGEEEDQPIYLAVK	55	18.904	171	0	21.143	OLD+S-1;OLD+S-2;OLD+S-3;OLD-1;OLD-2;YOUG-1;YOUG-2;YOUG-3			0	67686000	52680000	98438000	99443000	0	98940500	60183000	0.608275	--	0.0565182	0.1763	0.0072
373	sp|P30999|CTND1_MOUSE	P30999	sp|P30999|CTND1_MOUSE;tr|G3X9V2|G3X9V2_MOUSE;tr|E9Q8Z8|E9Q8Z8_MOUSE;tr|E9Q8Z4|E9Q8Z4_MOUSE;tr|E9Q8Z6|E9Q8Z6_MOUSE;tr|D3Z2H2|D3Z2H2_MOUSE;tr|E9Q8Z9|E9Q8Z9_MOUSE;tr|E9Q901|E9Q901_MOUSE;tr|E9Q904|E9Q904_MOUSE;tr|E9Q8Z5|E9Q8Z5_MOUSE;tr|E9Q903|E9Q903_MOUSE;tr|D3Z7H6|D3Z7H6_MOUSE;tr|E9Q905|E9Q905_MOUSE;tr|E9Q907|E9Q907_MOUSE;tr|E9Q986|E9Q986_MOUSE;tr|E9Q906|E9Q906_MOUSE;tr|Q3TPD1|Q3TPD1_MOUSE;tr|D3Z2H7…	Catenin delta-1 OS=Mus musculus OX=10090 GN=Ctnnd1 PE=1 SV=2;Catenin delta-1 OS=Mus musculus OX=10090 GN=Ctnnd1 PE=1 SV=1;Catenin delta-1 OS=Mus musculus OX=10090 GN=Ctnnd1 PE=1 SV=1;Catenin delta-1 OS=Mus musculus OX=10090 GN=Ctnnd1 PE=1 SV=1;Catenin delta-1 OS=Mus musculus OX=10090 GN=Ctnnd1 PE=1 SV=1;Catenin delta-1 OS=Mus musculus OX=10090 GN=Ctnnd1 PE=1 SV=1;Catenin delta-1 OS=Mus musculus O…		Ctnnd1	6.41	-0.713539	39	39	39	ALSAIAELLTSEHER;APSRQDVYGPQPQVR;ARDMDLTEVITGTLWNLSSHDSIK;DMDLTEVITGTLWNLSSHDSIK;DSDSKLVENCVCLLR;EVHLGACGALK;FHPEPYGLEDDQR;FSDLKLNGPQDHNHLLYSTIPR;FVGDADLER;GIPILVGLLDHPK;GIPILVGLLDHPKK;GKKPTEDPANDTVDFPK;GSLASLDSLR;GSLASLDSLRK;GYELLFQPEVVR;HIEWESVLTNTAGCLR;HYEDGYPGGSDNYGSLSR;IYISLLK;KNGNGGPGPYVGQAGTATLPR;LVENCVCLLR;LVLINK;MEIVDHALHALTDEVIIPHSGWER;MEIVDHALHALTDEVIIPHSGWEREPNEDCKPR;MQEPGQIVETYTEEDPEG…	DM(Oxidation (M))DLTEVITGTLWNLSSHDSIK;DMDLTEVITGTLWN(Deamidation (NQ))LSSHDSIK;FSDLKLN(Deamidation (NQ))GPQDHNHLLYSTIPR;FSDLKLN(Deamidation (NQ))GPQDHN(Deamidation (NQ))HLLYSTIPR;KN(Deamidation (NQ))GN(Deamidation (NQ))GGPGPYVGQAGTATLPR;N(Deamidation (NQ))CDGVPALVR;N(Deamidation (NQ))GN(Deamidation (NQ))GGPGPYVGQAGTATLPR;(Gln->pyro-Glu)QPELPEVIAMLGFR;SDFQVNLN(Deamidation (NQ))NASR;SLDN(Deamidatio…	ALSAIAELLTSEHER;APSRQDVYGPQPQVR;ARDMDLTEVITGTLWNLSSHDSIK;DMDLTEVITGTLWNLSSHDSIK;DSDSKLVENCVCLLR;EVHLGACGALK;FHPEPYGLEDDQR;FSDLKLNGPQDHNHLLYSTIPR;FVGDADLER;GIPILVGLLDHPK;GIPILVGLLDHPKK;GKKPTEDPANDTVDFPK;GSLASLDSLR;GSLASLDSLRK;GYELLFQPEVVR;HIEWESVLTNTAGCLR;HYEDGYPGGSDNYGSLSR;IYISLLK;KNGNGGPGPYVGQAGTATLPR;LVENCVCLLR;LVLINK;MEIVDHALHALTDEVIIPHSGWER;MEIVDHALHALTDEVIIPHSGWEREPNEDCKPR;MQEPGQIVETYTEEDPEG…	54.9	104.92	938	0	323.31	OLD+S-1;OLD+S-2;OLD+S-3;OLD-1;OLD-2;OLD-3;YOUG-1;YOUG-2;YOUG-3	52;57;86;89;92;172;185;187;478;854;855;902	466	900830000	1037800000	957730000	1567300000	1528300000	1450900000	1515500000	9.65453e+08	0.637053	down	0.000645659	0.0713	0.0391
378	sp|P62315|SMD1_MOUSE	P62315	sp|P62315|SMD1_MOUSE	Small nuclear ribonucleoprotein Sm D1 OS=Mus musculus OX=10090 GN=Snrpd1 PE=1 SV=1		Snrpd1	11.56	-0.579832	5	5	5	EPVQLETLSIR;LSHETVTIELK;NGTQVHGTITGVDVSMNTHLK;NREPVQLETLSIR;YFILPDSLPLDTLLVDVEPK	NGTQ(Deamidation (NQ))VHGTITGVDVSMNTHLK	EPVQLETLSIR;LSHETVTIELK;NGTQVHGTITGVDVSMNTHLK;NREPVQLETLSIR;YFILPDSLPLDTLLVDVEPK	54.6	13.281	119	0	16.704	OLD+S-1;OLD+S-2;OLD+S-3;OLD-1;OLD-2;OLD-3;YOUG-1;YOUG-2;YOUG-3	21;24		807520000	385160000	787790000	239520000	244460000	97540000	193840000	6.60157e+08	3.40568	up	0.0320435	0.3611	0.4304
381	sp|Q9CYL5|GAPR1_MOUSE	Q9CYL5	sp|Q9CYL5|GAPR1_MOUSE	Golgi-associated plant pathogenesis-related protein 1 OS=Mus musculus OX=10090 GN=Glipr2 PE=1 SV=3		Glipr2	9.54	-0.754545	8	8	8	ASASDGSSFVVAR;DVADRWYSEIK;EAQQYSEALASTR;GQCGENLAWASYDQTGK;GQCGENLAWASYDQTGKDVADR;GQCGENLAWASYDQTGKDVADRWYSEIK;QFNNEVLK;YFPAGNIVNQGFFEENVPPPKK	GQ(Deamidation (NQ))CGENLAWASYDQTGKDVADRWYSEIK;(Gln->pyro-Glu)QFNNEVLK;YFPAGN(Deamidation (NQ))IVNQGFFEENVPPPKK	ASASDGSSFVVAR;DVADRWYSEIK;EAQQYSEALASTR;GQCGENLAWASYDQTGK;GQCGENLAWASYDQTGKDVADR;GQCGENLAWASYDQTGKDVADRWYSEIK;QFNNEVLK;YFPAGNIVNQGFFEENVPPPKK	54.5	17.09	154	0	60.146	OLD+S-1;OLD+S-2;OLD+S-3;OLD-1;OLD-2;OLD-3;YOUG-1;YOUG-2;YOUG-3	62;138		5818600000	7064500000	5703600000	5075500000	5994600000	5727200000	5599100000	6.19557e+09	1.10653	--	0.306249	0.1218	0.0844
385	sp|O08807|PRDX4_MOUSE	O08807	sp|O08807|PRDX4_MOUSE;tr|B1AZS9|B1AZS9_MOUSE	Peroxiredoxin-4 OS=Mus musculus OX=10090 GN=Prdx4 PE=1 SV=1;Peroxiredoxin-4 (Fragment) OS=Mus musculus OX=10090 GN=Prdx4 PE=1 SV=1		Prdx4	6.67	-0.263869	12	11	11	ENECHFYAGGQVYPGEASR;GLFIIDDK;GLFIIDDKGVLR;HGEVCPAGWKPGSETIIPDPAGK;IPLLSDLNHQISK;ISKPAPYWEGTAVINGEFK;ISKPAPYWEGTAVINGEFKELK;LVQAFQYTDK;QITLNDLPVGR;SINTEVVACSVDSQFTHLAWINTPR;TRENECHFYAGGQVYPGEASR;VSVADHSLHLSK	ISKPAPYWEGTAVIN(Deamidation (NQ))GEFK;ISKPAPYWEGTAVIN(Deamidation (NQ))GEFKELK	ENECHFYAGGQVYPGEASR;GLFIIDDKGVLR;HGEVCPAGWKPGSETIIPDPAGK;IPLLSDLNHQISK;ISKPAPYWEGTAVINGEFK;ISKPAPYWEGTAVINGEFKELK;LVQAFQYTDK;QITLNDLPVGR;SINTEVVACSVDSQFTHLAWINTPR;TRENECHFYAGGQVYPGEASR;VSVADHSLHLSK	54.4	31.052	274	0	38.151	OLD+S-1;OLD+S-2;OLD+S-3;OLD-1;OLD-2;OLD-3;YOUG-1;YOUG-2;YOUG-3	98		2959000000	2175200000	2588800000	1999900000	2016500000	1743600000	1920000000	2.57433e+09	1.3408	--	0.0462522	0.1523	0.0797
391	tr|Q5EBJ0|Q5EBJ0_MOUSE	Q5EBJ0	tr|Q5EBJ0|Q5EBJ0_MOUSE;sp|P11404|FABPH_MOUSE	Fatty acid binding protein 3, muscle and heart OS=Mus musculus OX=10090 GN=Fabp3 PE=1 SV=1;Fatty acid-binding protein, heart OS=Mus musculus OX=10090 GN=Fabp3 PE=1 SV=5		Fabp3	6.11	-0.33609	7	7	7	ADAFVGTWK;LILTLTHGSVVSTR;NFDDYMK;QVASMTKPTTIIEK;SLGVGFATR;SLVTLDGGK;WNGQETTLTR	(Acetyl (Protein N-term))ADAFVGTWK;(Gln->pyro-Glu)QVASMTKPTTIIEK;WN(Deamidation (NQ))GQETTLTR	ADAFVGTWK;LILTLTHGSVVSTR;NFDDYMK;QVASMTKPTTIIEK;SLGVGFATR;SLVTLDGGK;WNGQETTLTR	54.1	14.819	133	0	18.971	OLD+S-1;OLD+S-2;OLD+S-3;OLD-1;OLD-2;OLD-3;YOUG-1;YOUG-3	99		421840000	360340000	438790000	201530000	156780000	185920000	181410000	406990000	2.24348	up	0.00105535	0.1014	0.1252
392	sp|Q9QXS1|PLEC_MOUSE	Q9QXS1	sp|Q9QXS1|PLEC_MOUSE;tr|Q6S385|Q6S385_MOUSE;tr|Q6S387|Q6S387_MOUSE;tr|Q6S393|Q6S393_MOUSE;tr|Q6S392|Q6S392_MOUSE;tr|Q6S388|Q6S388_MOUSE;tr|Q6S390|Q6S390_MOUSE;tr|E9Q3W4|E9Q3W4_MOUSE	Plectin OS=Mus musculus OX=10090 GN=Plec PE=1 SV=3;Plectin 10 OS=Mus musculus OX=10090 GN=Plec PE=2 SV=1;Plectin 8 OS=Mus musculus OX=10090 GN=Plec PE=2 SV=1;Plectin 2 OS=Mus musculus OX=10090 GN=Plec PE=2 SV=1;Plectin 3 OS=Mus musculus OX=10090 GN=Plec PE=2 SV=1;Plectin 7 OS=Mus musculus OX=10090 GN=Plec PE=2 SV=1;Plectin 4 OS=Mus musculus OX=10090 GN=Plec PE=2 SV=1;Plectin OS=Mus musculus OX=10…		Plec	5.74	-0.683692	226	195	226	AALAHSEIATTQAASTK;AELELELGR;AFCGFEDPR;AGEVERDLDKADGMIR;AGLVGPELHEK;AGTLSITEFADMLSGNAGGFR;AGVGAPVTQVTLQSTQR;AHAFVVQQREEELQQTLQQEQNMLDR;AIYEVLFR;AKLEQLFQDEVAK;ALLEEIER;ALPNGRDAPDGPSVEAEPEYTFEGLR;ALQALDELR;ALVPAAELLDSGVISHELYQQLQR;AMTVWELISSEYFTEEQRQELLR;AQAEAQQPVFNTLR;AQAEAQQPVFNTLRDELR;AQAELEAQELQR;AQLEPVASPAK;AQVEQELTTLR;ARNDESQLSPATR;ARQEEVYSELQAR;AVTGYKDPYTGEQISLFQAMK;AVTGYRDPYTEQTISLFQAMK;CISE…	AGTLSITEFADMLSGN(Deamidation (NQ))AGGFR;ALPN(Deamidation (NQ))GRDAPDGPSVEAEPEYTFEGLR;AQAEAQQPVFN(Deamidation (NQ))TLRDELR;FLEVQ(Deamidation (NQ))YLTGGLIEPDTPGR;GIIRPGTAFELLEAQ(Deamidation (NQ))AATGYVIDPIK;GYLN(Deamidation (NQ))KDTHDQLSEPSEVR;GYLN(Deamidation (NQ))KDTHDQ(Deamidation (NQ))LSEPSEVR;LFN(Deamidation (NQ))AIIHR;LLFN(Deamidation (NQ))DVQTLK;LLLEAQ(Deamidation (NQ))AATGFLLDPVKGER;(Gln->p…	AALAHSEIATTQAASTK;AELELELGR;AFCGFEDPR;AGEVERDLDKADGMIR;AGLVGPELHEK;AGTLSITEFADMLSGNAGGFR;AGVGAPVTQVTLQSTQR;AHAFVVQQREEELQQTLQQEQNMLDR;AIYEVLFR;AKLEQLFQDEVAK;ALLEEIER;ALPNGRDAPDGPSVEAEPEYTFEGLR;ALQALDELR;ALVPAAELLDSGVISHELYQQLQR;AMTVWELISSEYFTEEQRQELLR;AQAEAQQPVFNTLR;AQAEAQQPVFNTLRDELR;AQAELEAQELQR;AQLEPVASPAK;AQVEQELTTLR;ARNDESQLSPATR;ARQEEVYSELQAR;AVTGYKDPYTGEQISLFQAMK;AVTGYRDPYTEQTISLFQAMK;CISE…	54.1	534.18	4691	0	323.31	OLD+S-1;OLD+S-2;OLD+S-3;OLD-1;OLD-2;OLD-3;YOUG-1;YOUG-2;YOUG-3	342;602;1292;1422;2772;3871;3974;3980;4114;4383;4410;4535		3046000000	3210500000	3162600000	1418900000	1388900000	1396300000	1.40137e+09	3139700000	2.24046	up	1.156e-06	0.0269	0.0112
393	sp|Q99KJ8|DCTN2_MOUSE	Q99KJ8	sp|Q99KJ8|DCTN2_MOUSE;tr|Q3TPZ5|Q3TPZ5_MOUSE	Dynactin subunit 2 OS=Mus musculus OX=10090 GN=Dctn2 PE=1 SV=3;Dynactin subunit 2 OS=Mus musculus OX=10090 GN=Dctn2 PE=1 SV=1		Dctn2	5.14	-0.475871	19	19	19	ASVEDADTQNKVHQLYETIQR;ATAGAPPDSSLVTYELHSRPEQDKFSQAAK;DNTALLTQVQTTMR;ENLATVEGNFASIDAR;ESATEEKLTPVVLAK;HKASVEDADTQNKVHQLYETIQR;LLGPDAAINLADPDGALAK;LLGPDAAINLADPDGALAKR;LLHEVQELTTEVEK;LLLQLEATK;LTELEATVR;LTPVVLAK;QQLVASHLEK;RLTELEATVR;TGYESGDYEMLGEGLGVK;VHQLYETIQR;VSALDLAVLDQVEAR;WSPVASTLPELVQR;YADLPGIAR	ASVEDADTQ(Deamidation (NQ))NKVHQLYETIQR;(Gln->pyro-Glu)QQLVASHLEK	ASVEDADTQNKVHQLYETIQR;ATAGAPPDSSLVTYELHSRPEQDKFSQAAK;DNTALLTQVQTTMR;ENLATVEGNFASIDAR;ESATEEKLTPVVLAK;HKASVEDADTQNKVHQLYETIQR;LLGPDAAINLADPDGALAK;LLGPDAAINLADPDGALAKR;LLHEVQELTTEVEK;LLLQLEATK;LTELEATVR;LTPVVLAK;QQLVASHLEK;RLTELEATVR;TGYESGDYEMLGEGLGVK;VHQLYETIQR;VSALDLAVLDQVEAR;WSPVASTLPELVQR;YADLPGIAR	54	44.116	402	0	126.05	OLD+S-1;OLD+S-2;OLD+S-3;OLD-1;OLD-2;OLD-3;YOUG-1;YOUG-2;YOUG-3	307		880220000	981570000	701350000	769000000	708970000	710630000	7.29533e+08	854380000	1.17113	--	0.219682	0.1661	0.0469
394	tr|F6QKK2|F6QKK2_MOUSE	F6QKK2	tr|F6QKK2|F6QKK2_MOUSE;sp|Q8VEH3|ARL8A_MOUSE	ADP-ribosylation factor-like protein 8A (Fragment) OS=Mus musculus OX=10090 GN=Arl8a PE=1 SV=1;ADP-ribosylation factor-like protein 8A OS=Mus musculus OX=10090 GN=Arl8a PE=1 SV=1		Arl8a	8.36	-0.517576	9	4	4	DLAGALDEK;DLAGALDEKELIEK;DNIDITLQWLIQHSK;EKDNIDITLQWLIQHSK;GVSAIVYMVDAADQEK;LWDIGGQPR;MNLSAIQDR;NELHNLLDKPQLQGIPVLVLGNK;NELHNLLDKPQLQGIPVLVLGNKR		DLAGALDEK;DLAGALDEKELIEK;GVSAIVYMVDAADQEK;LWDIGGQPR	53.9	18.756	165	0	13.345	OLD+S-1;OLD+S-2;OLD+S-3;OLD-1;OLD-2;OLD-3;YOUG-1;YOUG-2			695970000	475300000	684740000	417240000	598880000	482960000	4.99693e+08	618670000	1.2381	--	0.266924	0.2009	0.1841
395	tr|B2RVP5|B2RVP5_MOUSE	B2RVP5	tr|B2RVP5|B2RVP5_MOUSE;sp|Q3THW5|H2AV_MOUSE;sp|P0C0S6|H2AZ_MOUSE;tr|Q8R029|Q8R029_MOUSE;tr|Q3TFU6|Q3TFU6_MOUSE;tr|Q3UA95|Q3UA95_MOUSE	Histone H2A OS=Mus musculus OX=10090 GN=H2az2 PE=2 SV=1;Histone H2A.V OS=Mus musculus OX=10090 GN=H2az2 PE=1 SV=3;Histone H2A.Z OS=Mus musculus OX=10090 GN=H2az1 PE=1 SV=2;Histone H2A OS=Mus musculus OX=10090 GN=H2az2 PE=2 SV=1;Histone H2A OS=Mus musculus OX=10090 GN=H2az1 PE=2 SV=1;Histone H2A OS=Mus musculus OX=10090 GN=H2az1 PE=2 SV=1		H2az2	10.58	-0.309375	6	4	4	AGLQFPVGR;ATIAGGGVIPHIHK;GDEELDSLIK;HLQLAIR;HLQLAIRGDEELDSLIK;VGATAAVYSAAILEYLTAEVLELAGNASK		ATIAGGGVIPHIHK;GDEELDSLIK;HLQLAIRGDEELDSLIK;VGATAAVYSAAILEYLTAEVLELAGNASK	53.9	13.509	128	0	20.674	OLD+S-1;OLD+S-2;OLD+S-3;OLD-1;OLD-2;OLD-3;YOUG-1;YOUG-2;YOUG-3			867630000	351450000	1411500000	2418400000	1314200000	2224100000	1.98557e+09	876860000	0.441617	--	0.106759	0.6045	0.2969
396	tr|Q3UKT3|Q3UKT3_MOUSE	Q3UKT3	tr|Q3UKT3|Q3UKT3_MOUSE;tr|Q3TG75|Q3TG75_MOUSE;sp|P29758|OAT_MOUSE;tr|Q3UJK5|Q3UJK5_MOUSE	Ornithine aminotransferase OS=Mus musculus OX=10090 GN=Oat PE=2 SV=1;Ornithine aminotransferase OS=Mus musculus OX=10090 GN=Oat PE=1 SV=1;Ornithine aminotransferase, mitochondrial OS=Mus musculus OX=10090 GN=Oat PE=1 SV=1;Ornithine aminotransferase OS=Mus musculus OX=10090 GN=Oat PE=2 SV=1		Oat	6.35	-0.137585	19	19	19	AFYNNVLGEYEEYITK;ALQDPNVAAFMVEPIQGEAGVIVPDPGYLTGVR;GIYMWDVEGR;GKGIYMWDVEGR;GLLNAIVIR;HQVLFIADEIQTGLAR;IAIAALEVLEEENLAENADK;IAIAALEVLEEENLAENADKMGAILR;IVFADGNFWGR;KTEQGPPSSEYIFER;LAPPLVIK;LAPPLVIKEDEIR;LAPPLVIKEDEIRESVEIINK;LRDNGLLAKPTHGDIIR;LTLTSR;SQVDKLTLTSR;VLPMNTGVEAGETACK;WLAVDHENVRPDMVLLGK;YGAHNYHPLPVALER	AFYNN(Deamidation (NQ))VLGEYEEYITK;GLLN(Deamidation (NQ))AIVIR;LRDN(Deamidation (NQ))GLLAKPTHGDIIR	AFYNNVLGEYEEYITK;ALQDPNVAAFMVEPIQGEAGVIVPDPGYLTGVR;GIYMWDVEGR;GKGIYMWDVEGR;GLLNAIVIR;HQVLFIADEIQTGLAR;IAIAALEVLEEENLAENADK;IAIAALEVLEEENLAENADKMGAILR;IVFADGNFWGR;KTEQGPPSSEYIFER;LAPPLVIK;LAPPLVIKEDEIR;LAPPLVIKEDEIRESVEIINK;LRDNGLLAKPTHGDIIR;LTLTSR;SQVDKLTLTSR;VLPMNTGVEAGETACK;WLAVDHENVRPDMVLLGK;YGAHNYHPLPVALER	53.8	48.353	439	0	98.488	OLD+S-1;OLD+S-2;OLD+S-3;OLD-1;OLD-2;OLD-3;YOUG-1;YOUG-2;YOUG-3	117;118;378;400		291870000	291230000	268660000	347440000	326240000	356980000	3.43553e+08	283920000	0.826422	--	0.0074934	0.0466	0.0458
398	tr|M0QWP2|M0QWP2_MOUSE	M0QWP2	tr|M0QWP2|M0QWP2_MOUSE;tr|Q8C988|Q8C988_MOUSE;tr|Q3TTC9|Q3TTC9_MOUSE;tr|Q3TPU5|Q3TPU5_MOUSE;sp|O70378|EMC8_MOUSE;tr|M0QWY0|M0QWY0_MOUSE	ER membrane protein complex subunit 8 (Fragment) OS=Mus musculus OX=10090 GN=Emc8 PE=1 SV=1;MPN domain-containing protein OS=Mus musculus OX=10090 PE=2 SV=1;MPN domain-containing protein OS=Mus musculus OX=10090 GN=Emc8 PE=2 SV=1;MPN domain-containing protein OS=Mus musculus OX=10090 GN=Emc8 PE=1 SV=1;ER membrane protein complex subunit 8 OS=Mus musculus OX=10090 GN=Emc8 PE=1 SV=1;ER membrane pro…		Emc8	4.67	-0.276224	6	6	6	AVLHLC;FTMDCAAPTIHVYEQHENR;IAEGFGDAALIMVDNAK;ISASLLDSR;SYETLVDFDNHLDDIR;SYETLVDFDNHLDDIRSDWTNPEINK		AVLHLC;FTMDCAAPTIHVYEQHENR;IAEGFGDAALIMVDNAK;ISASLLDSR;SYETLVDFDNHLDDIR;SYETLVDFDNHLDDIRSDWTNPEINK	53.8	16.201	143	0	24.214	OLD+S-3;OLD-1;OLD-2;OLD-3;YOUG-1;YOUG-2;YOUG-3			0	0	154610000	195430000	153110000	150800000	1.66447e+08	0	1e-07	only in control	--	--	0.151
403	tr|Q5U438|Q5U438_MOUSE	Q5U438	tr|Q5U438|Q5U438_MOUSE;tr|Q5SQB7|Q5SQB7_MOUSE;tr|Q3U536|Q3U536_MOUSE;sp|Q61937|NPM_MOUSE;tr|Q5SQB0|Q5SQB0_MOUSE;tr|Q9DAY9|Q9DAY9_MOUSE;tr|Q5BL09|Q5BL09_MOUSE;tr|Q5SQB5|Q5SQB5_MOUSE;tr|Q8BSZ3|Q8BSZ3_MOUSE	Nucleophosmin OS=Mus musculus OX=10090 GN=Npm1 PE=2 SV=1;Nucleophosmin OS=Mus musculus OX=10090 GN=Npm1 PE=1 SV=1;Nucleophosmin OS=Mus musculus OX=10090 GN=Npm1 PE=2 SV=1;Nucleophosmin OS=Mus musculus OX=10090 GN=Npm1 PE=1 SV=1;Nucleophosmin OS=Mus musculus OX=10090 GN=Npm1 PE=1 SV=1;Nucleophosmin OS=Mus musculus OX=10090 GN=Npm1 PE=1 SV=1;Npm1 protein OS=Mus musculus OX=10090 GN=Npm1 PE=2 SV=1;N…		Npm1	4.62	-0.992123	12	6	12	ADKDYHFKVDNDENEHQLSLR;DELHIVEAEAMNYEGSPIK;FINYVK;MQASIEK;MSVQPTVSLGGFEITPPVVLR;MTDQEAIQDLWQWR;MTDQEAIQDLWQWRK;SNQNGKDLKPSTPR;TVSLGAGAKDELHIVEAEAMNYEGSPIK;VDNDENEHQLSLR;VKLDEDDEDDDEDDEDDEDDDDDDFDEEETEEKVPVK;VTLATLK	ADKDYHFKVDN(Deamidation (NQ))DENEHQLSLR;FIN(Deamidation (NQ))YVK;M(Oxidation (M))SVQPTVSLGGFEITPPVVLR;M(Oxidation (M))TDQEAIQDLWQWR;SN(Deamidation (NQ))QNGKDLKPSTPR;TVSLGAGAKDELHIVEAEAM(Oxidation (M))NYEGSPIK;VDN(Deamidation (NQ))DENEHQLSLR	ADKDYHFKVDNDENEHQLSLR;DELHIVEAEAMNYEGSPIK;FINYVK;MQASIEK;MSVQPTVSLGGFEITPPVVLR;MTDQEAIQDLWQWR;MTDQEAIQDLWQWRK;SNQNGKDLKPSTPR;TVSLGAGAKDELHIVEAEAMNYEGSPIK;VDNDENEHQLSLR;VKLDEDDEDDDEDDEDDEDDDDDDFDEEETEEKVPVK;VTLATLK	53.4	32.588	292	0	201.37	OLD+S-1;OLD+S-2;OLD+S-3;OLD-1;OLD-2;OLD-3;YOUG-1;YOUG-2;YOUG-3	35;38;207	65;81;276	2583200000	2896000000	2006900000	603900000	559800000	813530000	6.59077e+08	2.49537e+09	3.78616	up	0.00106278	0.1807	0.2057
406	tr|E9PZ16|E9PZ16_MOUSE	E9PZ16	tr|E9PZ16|E9PZ16_MOUSE;tr|B1B0C7|B1B0C7_MOUSE;sp|Q05793|PGBM_MOUSE;tr|Q3UHH3|Q3UHH3_MOUSE	Basement membrane-specific heparan sulfate proteoglycan core protein OS=Mus musculus OX=10090 GN=Hspg2 PE=1 SV=1;Basement membrane-specific heparan sulfate proteoglycan core protein OS=Mus musculus OX=10090 GN=Hspg2 PE=1 SV=1;Basement membrane-specific heparan sulfate proteoglycan core protein OS=Mus musculus OX=10090 GN=Hspg2 PE=1 SV=1;Basement membrane-specific heparan sulfate proteoglycan core…		Hspg2	6.02	-0.319325	172	172	172	AAGVPSASITWR;AASISAVSLEVAQPGPSSGPR;AELLVAEAPSKPITVTVEEQR;AEMLQALASLEAVLLQTVYNTK;AFAYLQVPER;AGLSSGFVGCVR;AGNGQEATITVTVTR;AHSVEECR;ALEVEECR;AMDFNGILTIR;AMLQVHGGSGPR;APLPWQHR;AQAGANTRPCPS;AQIHNGILR;ATFSSVPR;AYDGLSLPEDTETVTASR;CAATNAAGTTQSHVLLLVQALPQISTPPEIR;CAPGYYGNPSQGQPCHR;CEEGVTVTTPSMSGAGSYLALPALTNMHHELR;CEHSQALHCHPEACGPDATCVNRPDGR;CESCAPGYEGNPIQPGGK;CIPASFHCDEESDCPDRSDEFGCMPPQVVTPPQQSIQASR;CKPGF…	AGN(Deamidation (NQ))GQEATITVTVTR;AM(Oxidation (M))DFN(Deamidation (NQ))GILTIR;AMDFN(Deamidation (NQ))GILTIR;AM(Oxidation (M))LQVHGGSGPR;AQAGAN(Deamidation (NQ))TRPCPS;AQIHN(Deamidation (NQ))GILR;CAATN(Deamidation (NQ))AAGTTQSHVLLLVQALPQISTPPEIR;CEEGVTVTTPSM(Oxidation (M))SGAGSYLALPALTNMHHELR;CEEGVTVTTPSMSGAGSYLALPALTN(Deamidation (NQ))MHHELR;DPSPGQPSN(Deamidation (NQ))FIVPFQEQAWQRPDGQPATR;DVKEAD…	AAGVPSASITWR;AASISAVSLEVAQPGPSSGPR;AELLVAEAPSKPITVTVEEQR;AEMLQALASLEAVLLQTVYNTK;AFAYLQVPER;AGLSSGFVGCVR;AGNGQEATITVTVTR;AHSVEECR;ALEVEECR;AMDFNGILTIR;AMLQVHGGSGPR;APLPWQHR;AQAGANTRPCPS;AQIHNGILR;ATFSSVPR;AYDGLSLPEDTETVTASR;CAATNAAGTTQSHVLLLVQALPQISTPPEIR;CAPGYYGNPSQGQPCHR;CEEGVTVTTPSMSGAGSYLALPALTNMHHELR;CEHSQALHCHPEACGPDATCVNRPDGR;CESCAPGYEGNPIQPGGK;CIPASFHCDEESDCPDRSDEFGCMPPQVVTPPQQSIQASR;CKPGF…	53.3	469.78	4383	0	323.31	OLD+S-1;OLD+S-2;OLD+S-3;OLD-1;OLD-2;OLD-3;YOUG-1;YOUG-2;YOUG-3	443;483;548;1035;1036;1054;1114;1364;1366;1755;1777;1821;1914;2048;2171;2315;2317;2328;2455;2602;3011;3031;3069;3161;3184;3185;3257;3421;3555;3561;3619;3620;3700;3711;3773;3786;3939;3956;4281	487;626;702;712;1107;1483;1818;1946;2630;2684;3160;3621;3623;3925;3977	9512800000	10426000000	9233700000	6032100000	6090100000	6049400000	6057200000	9.72417e+09	1.60539	up	0.00570724	0.0641	0.0049
409	sp|P51655|GPC4_MOUSE	P51655	sp|P51655|GPC4_MOUSE	Glypican-4 OS=Mus musculus OX=10090 GN=Gpc4 PE=1 SV=2		Gpc4	5.96	-0.34219	29	27	29	AFVAAR;DDFKTVVSEQCNHLQAIFASR;DLFVELK;DLFVELKR;FDEFFK;FDEFFKELLENAEK;FWSSLPSTVCNDER;GFNKNDAPLYEINGDHLK;ICPQDYTCCSQEMEEK;ISDAIMNMQDNSVQVSQK;KFDEFFK;KFDEFFKELLENAEK;KFWSSLPSTVCNDER;LEGPFNIESVMDPIDVK;LVNSQYHFTDEYLECVSK;MAAGNENEDDCWNGK;MAAGNENEDDCWNGKGK;NDAPLYEINGDHLK;SISESAFSAR;SLNDMFVK;TFAQGLAVAR;TVVSEQCNHLQAIFASR;TYGHLYMQNSELFK;VFQGCGPPKPLPAGR;VSVVNPTAQCTHALLK;YKKFDEFFK;YLFAVTGNGLANQGNNPEVQVDTSKPDI…	FDEFFKELLEN(Deamidation (NQ))AEK;FWSSLPSTVCN(Deamidation (NQ))DER;GFNKNDAPLYEIN(Deamidation (NQ))GDHLK;GFNKN(Deamidation (NQ))DAPLYEIN(Deamidation (NQ))GDHLK;ISDAIM(Oxidation (M))NMQDNSVQVSQK;ISDAIMNMQDN(Deamidation (NQ))SVQVSQK;ISDAIM(Oxidation (M))NMQDN(Deamidation (NQ))SVQVSQK;KFWSSLPSTVCN(Deamidation (NQ))DER;LEGPFNIESVM(Oxidation (M))DPIDVK;LVN(Deamidation (NQ))SQYHFTDEYLECVSK;MAAGNENEDDCWN(…	AFVAAR;DDFKTVVSEQCNHLQAIFASR;DLFVELK;DLFVELKR;FDEFFK;FDEFFKELLENAEK;FWSSLPSTVCNDER;GFNKNDAPLYEINGDHLK;ICPQDYTCCSQEMEEK;ISDAIMNMQDNSVQVSQK;KFDEFFK;KFDEFFKELLENAEK;KFWSSLPSTVCNDER;LEGPFNIESVMDPIDVK;LVNSQYHFTDEYLECVSK;MAAGNENEDDCWNGK;MAAGNENEDDCWNGKGK;NDAPLYEINGDHLK;SISESAFSAR;SLNDMFVK;TFAQGLAVAR;TVVSEQCNHLQAIFASR;TYGHLYMQNSELFK;VFQGCGPPKPLPAGR;VSVVNPTAQCTHALLK;YKKFDEFFK;YLFAVTGNGLANQGNNPEVQVDTSKPDI…	53	62.586	557	0	305.27	OLD+S-1;OLD+S-2;OLD+S-3;OLD-1;OLD-2;OLD-3;YOUG-1;YOUG-2;YOUG-3	43;45;53;92;115;177;179;325;327;329;409;419;425;439;443;444;446;447	324;326	2956000000	3665500000	3197400000	2372100000	2607900000	2415500000	2.46517e+09	3.27297e+09	1.32769	--	0.0154967	0.1102	0.0509
410	sp|Q03265|ATPA_MOUSE	Q03265	sp|Q03265|ATPA_MOUSE;tr|D3Z6F5|D3Z6F5_MOUSE	ATP synthase subunit alpha, mitochondrial OS=Mus musculus OX=10090 GN=Atp5f1a PE=1 SV=1;ATP synthase subunit alpha OS=Mus musculus OX=10090 GN=Atp5a1 PE=1 SV=1		Atp5f1a	9.22	-0.100181	28	27	28	AVDSLVPIGR;DNGKHALIIYDDLSK;EAYPGDVFYLHSR;EIVTNFLAGFEP;ELIIGDR;EVAAFAQFGSDLDAATQQLLSR;GIRPAINVGLSVSR;GMSLNLEPDNVGVVVFGNDK;GMSLNLEPDNVGVVVFGNDKLIK;GYLDKLEPSK;HALIIYDDLSK;ILGADTSVDLEETGR;ISVREPMQTGIK;LELAQYR;LKEIVTNFLAGFEP;LTELLK;NVQAEEMVEFSSGLK;QGQYSPMAIEEQVAVIYAGVR;QMSLLLR;RTGAIVDVPVGEELLGR;TGAIVDVPVGEELLGR;TGTAEMSSILEER;TSIAIDTIINQK;TSIAIDTIINQKR;VGLKAPGIIPR;VLSIGDGIAR;VVDALGNAIDGK;VVDALGNAIDGKGP…	DN(Deamidation (NQ))GKHALIIYDDLSK;GMSLNLEPDNVGVVVFGN(Deamidation (NQ))DK;GMSLNLEPDNVGVVVFGN(Deamidation (NQ))DKLIK;ISVREPM(Oxidation (M))QTGIK;LKEIVTN(Deamidation (NQ))FLAGFEP;QGQYSPM(Oxidation (M))AIEEQVAVIYAGVR;(Gln->pyro-Glu)QGQYSPMAIEEQVAVIYAGVR;(Gln->pyro-Glu)QMSLLLR;TGTAEM(Oxidation (M))SSILEER;TSIAIDTIIN(Deamidation (NQ))QK;TSIAIDTIIN(Deamidation (NQ))QKR;VVDALGN(Deamidation (NQ))AIDGK;VVD…	AVDSLVPIGR;DNGKHALIIYDDLSK;EAYPGDVFYLHSR;EIVTNFLAGFEP;ELIIGDR;EVAAFAQFGSDLDAATQQLLSR;GIRPAINVGLSVSR;GMSLNLEPDNVGVVVFGNDK;GMSLNLEPDNVGVVVFGNDKLIK;GYLDKLEPSK;HALIIYDDLSK;ILGADTSVDLEETGR;ISVREPMQTGIK;LELAQYR;LKEIVTNFLAGFEP;LTELLK;NVQAEEMVEFSSGLK;QGQYSPMAIEEQVAVIYAGVR;QMSLLLR;RTGAIVDVPVGEELLGR;TGAIVDVPVGEELLGR;TGTAEMSSILEER;TSIAIDTIINQK;TSIAIDTIINQKR;VGLKAPGIIPR;VLSIGDGIAR;VVDALGNAIDGK;VVDALGNAIDGKGP…	53	59.752	553	0	243.61	OLD+S-1;OLD+S-2;OLD+S-3;OLD-1;OLD-2;OLD-3;YOUG-1;YOUG-2;YOUG-3	121;156;228;303;546	51;189;479	1105000000	1227100000	1074700000	1554100000	1548600000	1791000000	1.63123e+09	1135600000	0.69616	--	0.00447635	0.071	0.0848
412	sp|P67778|PHB1_MOUSE	P67778	sp|P67778|PHB1_MOUSE;tr|Q5SQG5|Q5SQG5_MOUSE;tr|Q3TV00|Q3TV00_MOUSE;tr|Q3V2K0|Q3V2K0_MOUSE	Prohibitin 1 OS=Mus musculus OX=10090 GN=Phb1 PE=1 SV=1;Prohibitin (Fragment) OS=Mus musculus OX=10090 GN=Phb PE=1 SV=1;Prohibitin (Fragment) OS=Mus musculus OX=10090 GN=Phb PE=2 SV=1;Prohibitin OS=Mus musculus OX=10090 GN=1700071K01Rik PE=2 SV=1		Phb1	5.57	0.00919118	11	11	11	AAELIANSLATAGDGLIELR;AATFGLILDDVSLTHLTFGK;AATFGLILDDVSLTHLTFGKEFTEAVEAK;DLQNVNITLR;FDAGELITQR;ILFRPVASQLPR;IYTSIGEDYDER;KLEAAEDIAYQLSR;NITYLPAGQSVLLQLPQ;NVPVITGSKDLQNVNITLR;VLPSITTEILK	AAELIAN(Deamidation (NQ))SLATAGDGLIELR	AAELIANSLATAGDGLIELR;AATFGLILDDVSLTHLTFGK;AATFGLILDDVSLTHLTFGKEFTEAVEAK;DLQNVNITLR;FDAGELITQR;ILFRPVASQLPR;IYTSIGEDYDER;KLEAAEDIAYQLSR;NITYLPAGQSVLLQLPQ;NVPVITGSKDLQNVNITLR;VLPSITTEILK	52.9	29.82	272	0	75.675	OLD+S-1;OLD+S-2;OLD+S-3;OLD-1;OLD-2;OLD-3;YOUG-1;YOUG-2;YOUG-3	226		217140000	383840000	243480000	315240000	365950000	428720000	369970000	2.81487e+08	0.760836	--	0.203072	0.3184	0.1537
413	tr|A0A0R4J2B2|A0A0R4J2B2_MOUSE	A0A0R4J2B2	tr|A0A0R4J2B2|A0A0R4J2B2_MOUSE;sp|Q6WVG3|KCD12_MOUSE;tr|Q69ZA6|Q69ZA6_MOUSE	BTB/POZ domain-containing protein KCTD12 OS=Mus musculus OX=10090 GN=Kctd12 PE=1 SV=1;BTB/POZ domain-containing protein KCTD12 OS=Mus musculus OX=10090 GN=Kctd12 PE=1 SV=1;MKIAA1778 protein (Fragment) OS=Mus musculus OX=10090 GN=Kctd12 PE=2 SV=1		Kctd12	5.61	-0.535168	15	15	15	CTVVSVPDSLLWR;DGFLFR;DLQLVLPDYFPER;EAEYFELPELVR;EGSLGDELLPLGYAEPEPQEGASAGAPSPTLELASR;EVFGDTLNESR;EVFGDTLNESRDPDRPPER;FFLDRDGFLFR;FNFLEQAFDK;LGAPQQPGPGPPPPHSR;MFTQQQPQELAR;RLGAPQQPGPGPPPPHSR;SPSGGAAGPLLTPSQSLDGSR;SPSGGAAGPLLTPSQSLDGSRR;YILDYLR	EVFGDTLN(Deamidation (NQ))ESRDPDRPPER	CTVVSVPDSLLWR;DGFLFR;DLQLVLPDYFPER;EAEYFELPELVR;EGSLGDELLPLGYAEPEPQEGASAGAPSPTLELASR;EVFGDTLNESR;EVFGDTLNESRDPDRPPER;FFLDRDGFLFR;FNFLEQAFDK;LGAPQQPGPGPPPPHSR;MFTQQQPQELAR;RLGAPQQPGPGPPPPHSR;SPSGGAAGPLLTPSQSLDGSR;SPSGGAAGPLLTPSQSLDGSRR;YILDYLR	52.9	35.888	327	0	125.04	OLD+S-1;OLD+S-2;OLD+S-3;OLD-1;OLD-2;OLD-3;YOUG-1;YOUG-2;YOUG-3	256		511150000	603310000	477880000	551750000	573210000	622010000	5.82323e+08	530780000	0.911487	--	0.283325	0.1224	0.0618
419	tr|Q61177|Q61177_MOUSE	Q61177	tr|Q61177|Q61177_MOUSE;sp|Q60737|CSK21_MOUSE;tr|Q9D0E8|Q9D0E8_MOUSE;tr|Q8CD20|Q8CD20_MOUSE	Casein kinase II alpha subunit OS=Mus musculus OX=10090 GN=Csnk2a1 PE=1 SV=1;Casein kinase II subunit alpha OS=Mus musculus OX=10090 GN=Csnk2a1 PE=1 SV=2;Protein kinase domain-containing protein OS=Mus musculus OX=10090 GN=Csnk2a1 PE=2 SV=1;Protein kinase domain-containing protein OS=Mus musculus OX=10090 GN=Csnk2a1 PE=2 SV=1		Csnk2a1	7.28	-0.452174	18	17	17	ALDYCHSMGIMHR;EAMEHPYFYTVVK;EAMEHPYFYTVVKDQAR;EPFFHGHDNYDQLVR;EYWDYESHVVEWGNQDDYQLVR;FNDILGR;FVHSENQHLVSPEALDFLDK;FVHSENQHLVSPEALDFLDKLLR;GGPNIITLADIVK;GGPNIITLADIVKDPVSR;GKYSEVFEAINITNNEK;ILENLR;KEPFFHGHDNYDQLVR;LIDWGLAEFYHPGQEYNVR;QLYQTLTDYDIR;TPALVFEHVNNTDFK;VLGTEDLYDYIDKYNIELDPR;YSEVFEAINITNNEK	FN(Deamidation (NQ))DILGR;FVHSENQ(Deamidation (NQ))HLVSPEALDFLDK;(Gln->pyro-Glu)QLYQTLTDYDIR;TPALVFEHVN(Deamidation (NQ))NTDFK	ALDYCHSMGIMHR;EAMEHPYFYTVVK;EAMEHPYFYTVVKDQAR;EPFFHGHDNYDQLVR;EYWDYESHVVEWGNQDDYQLVR;FNDILGR;FVHSENQHLVSPEALDFLDK;FVHSENQHLVSPEALDFLDKLLR;GGPNIITLADIVK;GGPNIITLADIVKDPVSR;GKYSEVFEAINITNNEK;KEPFFHGHDNYDQLVR;LIDWGLAEFYHPGQEYNVR;QLYQTLTDYDIR;TPALVFEHVNNTDFK;VLGTEDLYDYIDKYNIELDPR;YSEVFEAINITNNEK	52.7	45.179	391	0	191.45	OLD+S-1;OLD+S-2;OLD+S-3;OLD-1;OLD-2;OLD-3;YOUG-1;YOUG-2;YOUG-3	117;270;290		954490000	1271000000	1051800000	491460000	513190000	547000000	5.17217e+08	1092430000	2.11213	up	0.00116623	0.1484	0.0541
421	tr|F8WJG3|F8WJG3_MOUSE	F8WJG3	tr|F8WJG3|F8WJG3_MOUSE;sp|P62996|TRA2B_MOUSE;tr|Q5PR75|Q5PR75_MOUSE	Transformer-2 protein homolog beta OS=Mus musculus OX=10090 GN=Tra2b PE=1 SV=1;Transformer-2 protein homolog beta OS=Mus musculus OX=10090 GN=Tra2b PE=1 SV=1;Sfrs10 protein OS=Mus musculus OX=10090 GN=Tra2b PE=2 SV=1		Tra2b	10.16	-1.26064	12	12	12	AAQDRDQIYR;DLREVFSK;GFAFVYFENVDDAK;GFAFVYFENVDDAKEAK;GFAFVYFENVDDAKEAKER;GYDRGYDDRDYYSR;IRVDFSITK;RPHTPTPGIYMGRPTYGSSR;SRGFAFVYFENVDDAK;VDFSITK;YGPIADVSIVYDQQSR;YGPIADVSIVYDQQSRR		AAQDRDQIYR;DLREVFSK;GFAFVYFENVDDAK;GFAFVYFENVDDAKEAK;GFAFVYFENVDDAKEAKER;GYDRGYDDRDYYSR;IRVDFSITK;RPHTPTPGIYMGRPTYGSSR;SRGFAFVYFENVDDAK;VDFSITK;YGPIADVSIVYDQQSR;YGPIADVSIVYDQQSRR	52.7	21.935	188	0	33.238	OLD+S-1;OLD+S-2;OLD+S-3;OLD-1;OLD-2;OLD-3;YOUG-1;YOUG-2;YOUG-3			408850000	606010000	422870000	84433000	124100000	156590000	1.21708e+08	4.79243e+08	3.93766	up	0.00323617	0.2295	0.2969
423	sp|Q8BMK4|CKAP4_MOUSE	Q8BMK4	sp|Q8BMK4|CKAP4_MOUSE	Cytoskeleton-associated protein 4 OS=Mus musculus OX=10090 GN=Ckap4 PE=1 SV=2		Ckap4	5.46	-0.671478	31	31	31	DELGQGLQGVEQK;DFTSLENTVEER;DLSDGIHVVK;ELVSLKQEQQAFK;ERDFTSLENTVEER;GLLDDLR;GLLDDLRNDLDR;GLLDDLRNDLDRLFLK;HTESLESLLSK;IETNENNLESAK;KPPAAPQQPQPPAPHPPQHPQNQAHR;LALQALTEK;LAMLQEHVGNLGSSSDLASTVR;LFLKVEK;LQNEILKDLSDGIHVVK;LQNEILKDLSDGIHVVKDAR;LQYVEDGVYSMQVASAR;LSSLDNLK;NDLDRLFLK;QIEGLGAR;QRDELGQGLQGVEQK;RLEEELQQLK;SEESSSRLPEDIR;SINDNIAIFTDVQK;SINDNIAIFTDVQKR;SLGETQLALSSDLK;SLGETQLALSSDLKELK;SSLQTMESDVY…	ERDFTSLEN(Deamidation (NQ))TVEER;GLLDDLRN(Deamidation (NQ))DLDR;GLLDDLRN(Deamidation (NQ))DLDRLFLK;IETNEN(Deamidation (NQ))NLESAK;KPPAAPQQPQPPAPHPPQHPQN(Deamidation (NQ))QAHR;LAMLQEHVGN(Deamidation (NQ))LGSSSDLASTVR;LAM(Oxidation (M))LQEHVGNLGSSSDLASTVR;LQ(Deamidation (NQ))NEILKDLSDGIHVVK;LQYVEDGVYSM(Oxidation (M))QVASAR;(Gln->pyro-Glu)QIEGLGAR;(Gln->pyro-Glu)QRDELGQGLQGVEQK;SIN(Deamidation (NQ))…	DELGQGLQGVEQK;DFTSLENTVEER;DLSDGIHVVK;ELVSLKQEQQAFK;ERDFTSLENTVEER;GLLDDLR;GLLDDLRNDLDR;GLLDDLRNDLDRLFLK;HTESLESLLSK;IETNENNLESAK;KPPAAPQQPQPPAPHPPQHPQNQAHR;LALQALTEK;LAMLQEHVGNLGSSSDLASTVR;LFLKVEK;LQNEILKDLSDGIHVVK;LQNEILKDLSDGIHVVKDAR;LQYVEDGVYSMQVASAR;LSSLDNLK;NDLDRLFLK;QIEGLGAR;QRDELGQGLQGVEQK;RLEEELQQLK;SEESSSRLPEDIR;SINDNIAIFTDVQK;SINDNIAIFTDVQKR;SLGETQLALSSDLK;SLGETQLALSSDLKELK;SSLQTMESDVY…	52.7	63.691	575	0	323.31	OLD+S-1;OLD+S-2;OLD+S-3;OLD-1;OLD-2;OLD-3;YOUG-1;YOUG-2;YOUG-3	52;55;56;214;228;230;437;543;545;559	297;403;430	817300000	891950000	818770000	1601400000	1475600000	1548100000	1541700000	8.42673e+08	0.546587	down	8.53555e-05	0.0506	0.041
428	tr|E9PWQ3|E9PWQ3_MOUSE	E9PWQ3	tr|E9PWQ3|E9PWQ3_MOUSE;tr|J3QQ16|J3QQ16_MOUSE;tr|A0A087WS16|A0A087WS16_MOUSE;tr|O88493|O88493_MOUSE;tr|D3YWD1|D3YWD1_MOUSE;tr|Q9Z0I9|Q9Z0I9_MOUSE	Collagen, type VI, alpha 3 OS=Mus musculus OX=10090 GN=Col6a3 PE=1 SV=2;Collagen, type VI, alpha 3 OS=Mus musculus OX=10090 GN=Col6a3 PE=1 SV=1;Collagen, type VI, alpha 3 OS=Mus musculus OX=10090 GN=Col6a3 PE=1 SV=1;Type VI collagen alpha 3 subunit OS=Mus musculus OX=10090 GN=Col6a3 PE=2 SV=1;Collagen, type VI, alpha 3 (Fragment) OS=Mus musculus OX=10090 GN=Col6a3 PE=1 SV=2;Collagen alpha3(VI) (F…		Col6a3	6.5	-0.23919	152	152	152	ADKAELEHIAFNPSLVYLMDDFR;AEILNLVK;AEILNLVKK;AELEHIAFNPSLVYLMDDFR;AELQHIATDDSLVFTVPEFR;AEQGSGPVSGEKDVVFLIDGSEGVR;AGGSRVEEGVPQVLVLISAGPSSDEIRDSVVALK;ALEFVAR;ALNGSALYTGSSLDFVR;ALNLGYALDYALR;ASEELRQAGAQALILVGLER;ASSSTINLMVNTEPLFLTK;DAITAVR;DFLVNVLER;DFVTNLVNSLDVGSDNIR;DGIPGSPGDPGK;DGIPGSPGDPGKDGGSGR;DIIFLLDGSDNVGK;DIIFLLDGSDNVGKNNFPYVR;DIVFLVDGSSSLGPSNFNAIR;DLTDFLK;DSFQEVLR;DVVFLIDGSEGVR;DVVFLIDGSR;EE…	AEILN(Deamidation (NQ))LVK;ALN(Deamidation (NQ))GSALYTGSSLDFVR;ALN(Deamidation (NQ))LGYALDYALR;DFVTNLVN(Deamidation (NQ))SLDVGSDNIR;DIIFLLDGSDNVGKN(Deamidation (NQ))NFPYVR;EVQVSEVTEN(Deamidation (NQ))SAR;EVYSFASEPN(Deamidation (NQ))DVFFK;GFM(Oxidation (M))YDRPLR;GGSGLN(Deamidation (NQ))AGSALSYIHANHFTEAGGSR;GGSGLN(Deamidation (NQ))AGSALSYIHAN(Deamidation (NQ))HFTEAGGSR;GGSQVYIGN(Deamidation (NQ))A…	ADKAELEHIAFNPSLVYLMDDFR;AEILNLVK;AEILNLVKK;AELEHIAFNPSLVYLMDDFR;AELQHIATDDSLVFTVPEFR;AEQGSGPVSGEKDVVFLIDGSEGVR;AGGSRVEEGVPQVLVLISAGPSSDEIRDSVVALK;ALEFVAR;ALNGSALYTGSSLDFVR;ALNLGYALDYALR;ASEELRQAGAQALILVGLER;ASSSTINLMVNTEPLFLTK;DAITAVR;DFLVNVLER;DFVTNLVNSLDVGSDNIR;DGIPGSPGDPGK;DGIPGSPGDPGKDGGSGR;DIIFLLDGSDNVGK;DIIFLLDGSDNVGKNNFPYVR;DIVFLVDGSSSLGPSNFNAIR;DLTDFLK;DSFQEVLR;DVVFLIDGSEGVR;DVVFLIDGSR;EE…	52.5	353.93	3284	0	323.31	OLD+S-1;OLD+S-2;OLD+S-3;OLD-1;OLD-2;OLD-3;YOUG-1;YOUG-2;YOUG-3	331;499;518;652;666;717;728;900;914;1080;1240;1284;1294;1311;1335;1479;1681;1789;2366;2448;2449;2788;3119	1956;1998;2418	1636300000	1784700000	1682700000	1250700000	1241800000	1324800000	1.27243e+09	1.70123e+09	1.33699	--	0.00089822	0.0446	0.0358
429	sp|Q7TMM9|TBB2A_MOUSE	Q7TMM9	sp|Q7TMM9|TBB2A_MOUSE;tr|Q99J49|Q99J49_MOUSE	Tubulin beta-2A chain OS=Mus musculus OX=10090 GN=Tubb2a PE=1 SV=1;Tubb2a protein (Fragment) OS=Mus musculus OX=10090 GN=Tubb2a PE=2 SV=1		Tubb2a	4.78	-0.40764	27	2	2	AILVDLEPGTMDSVR;ALTVPELTQQMFDSK;EVDEQMLNVQNK;EVDEQMLNVQNKNSSYFVEWIPNNVK;FPGQLNADLR;FPGQLNADLRK;FWEVISDEHGIDPTGSYHGDSDLQLER;GHYTEGAELVDSVLDVVR;GHYTEGAELVDSVLDVVRK;IMNTFSVMPSPK;INVYYNEAAGNK;INVYYNEAAGNKYVPR;IREEYPDR;IREEYPDRIMNTFSVMPSPK;ISEQFTAMFR;ISEQFTAMFRR;KLAVNMVPFPR;LAVNMVPFPR;LHFFMPGFAPLTSR;MSATFIGNSTAIQELFK;MSATFIGNSTAIQELFKR;MSMKEVDEQMLNVQNK;NMMAACDPR;NSSYFVEWIPNNVK;RISEQFTAMFR;TAVCDIPPR;YL…	AILVDLEPGTM(Oxidation (M))DSVR;EVDEQM(Oxidation (M))LNVQNK;EVDEQMLN(Deamidation (NQ))VQNK;EVDEQMLN(Deamidation (NQ))VQNKNSSYFVEWIPNNVK;EVDEQMLNVQ(Deamidation (NQ))NKN(Deamidation (NQ))SSYFVEWIPNNVK;FPGQLN(Deamidation (NQ))ADLR;FWEVISDEHGIDPTGSYHGDSDLQ(Deamidation (NQ))LER;IMN(Deamidation (NQ))TFSVMPSPK;INVYYN(Deamidation (NQ))EAAGNK;INVYYN(Deamidation (NQ))EAAGNKYVPR;ISEQFTAM(Oxidation (M))FR;KLA…	INVYYNEAAGNK;INVYYNEAAGNKYVPR	52.4	49.906	445	0	6.44	OLD+S-2;OLD+S-3;OLD-2;OLD-3;YOUG-1;YOUG-2;YOUG-3	43;52;57;165;247;256;298;332;334;335;337;347;348	73;257;330;388	0	381350000	334360000	0	238930000	245530000	242230000	357855000	1.47734	--	0.0286429	0.0929	0.0193
431	tr|B2RSN3|B2RSN3_MOUSE	B2RSN3	tr|B2RSN3|B2RSN3_MOUSE;sp|Q9CWF2|TBB2B_MOUSE	Tubulin beta chain OS=Mus musculus OX=10090 GN=Tubb2b PE=1 SV=1;Tubulin beta-2B chain OS=Mus musculus OX=10090 GN=Tubb2b PE=1 SV=1		Tubb2b	4.78	-0.405843	27	2	7	AILVDLEPGTMDSVR;ALTVPELTQQMFDSK;EVDEQMLNVQNK;EVDEQMLNVQNKNSSYFVEWIPNNVK;FPGQLNADLR;FPGQLNADLRK;FWEVISDEHGIDPTGSYHGDSDLQLER;GHYTEGAELVDSVLDVVR;GHYTEGAELVDSVLDVVRK;IMNTFSVMPSPK;INVYYNEATGNK;INVYYNEATGNKYVPR;IREEYPDR;IREEYPDRIMNTFSVMPSPK;ISEQFTAMFR;ISEQFTAMFRR;KLAVNMVPFPR;LAVNMVPFPR;LHFFMPGFAPLTSR;MSATFIGNSTAIQELFK;MSATFIGNSTAIQELFKR;MSMKEVDEQMLNVQNK;NMMAACDPR;NSSYFVEWIPNNVK;RISEQFTAMFR;TAVCDIPPR;YL…	AILVDLEPGTM(Oxidation (M))DSVR;EVDEQM(Oxidation (M))LNVQNK;EVDEQMLN(Deamidation (NQ))VQNK;EVDEQMLN(Deamidation (NQ))VQNKNSSYFVEWIPNNVK;EVDEQMLNVQ(Deamidation (NQ))NKN(Deamidation (NQ))SSYFVEWIPNNVK;FPGQLN(Deamidation (NQ))ADLR;FWEVISDEHGIDPTGSYHGDSDLQ(Deamidation (NQ))LER;IMN(Deamidation (NQ))TFSVMPSPK;INVYYN(Deamidation (NQ))EATGNK;INVYYNEATGN(Deamidation (NQ))KYVPR;ISEQFTAM(Oxidation (M))FR;KLA…	ALTVPELTQQMFDSK;FWEVISDEHGIDPTGSYHGDSDLQLER;IMNTFSVMPSPK;INVYYNEATGNK;INVYYNEATGNKYVPR;IREEYPDRIMNTFSVMPSPK;YLTVAAIFR	52.4	49.953	445	0	57.217	OLD+S-1;OLD+S-2;OLD+S-3;OLD-1;OLD-2;OLD-3;YOUG-1;YOUG-2;YOUG-3	43;52;57;165;247;256;298;332;334;335;337;347;348	73;257;330;388	1982200000	1854600000	1988300000	1722700000	1641300000	1687900000	1.68397e+09	1941700000	1.15305	--	0.00599232	0.0389	0.0243
434	sp|P62717|RL18A_MOUSE	P62717	sp|P62717|RL18A_MOUSE;tr|A0A1D5RLW5|A0A1D5RLW5_MOUSE;tr|Q3THJ0|Q3THJ0_MOUSE;tr|A0A1D5RM85|A0A1D5RM85_MOUSE;tr|A0A1D5RME4|A0A1D5RME4_MOUSE;tr|Q05CK2|Q05CK2_MOUSE;tr|A0A1D5RM79|A0A1D5RM79_MOUSE	60S ribosomal protein L18a OS=Mus musculus OX=10090 GN=Rpl18a PE=1 SV=1;60S ribosomal protein L18a OS=Mus musculus OX=10090 GN=Rpl18a PE=1 SV=1;60S ribosomal protein L18a OS=Mus musculus OX=10090 GN=Rpl18a PE=2 SV=1;60S ribosomal protein L18a (Fragment) OS=Mus musculus OX=10090 GN=Rpl18a PE=1 SV=1;60S ribosomal protein L18a (Fragment) OS=Mus musculus OX=10090 GN=Rpl18a PE=1 SV=1;Rpl18a protein OS…		Rpl18a	10.72	-0.664773	14	14	14	AHSIQIMK;AHSIQIMKVEEIAAGK;CHTPPLYR;DLTTAGAVTQCYR;EYRDLTTAGAVTQCYR;IFAPNHVVAK;IKFPLPHR;KSSGEIVYCGQVFEK;NFGIWLR;RPNTFF;SSGEIVYCGQVFEK;SSGEIVYCGQVFEKSPLR;VEEIAAGK;VKNFGIWLR	IFAPN(Deamidation (NQ))HVVAK;N(Deamidation (NQ))FGIWLR;RPN(Deamidation (NQ))TFF	AHSIQIMK;AHSIQIMKVEEIAAGK;CHTPPLYR;DLTTAGAVTQCYR;EYRDLTTAGAVTQCYR;IFAPNHVVAK;IKFPLPHR;KSSGEIVYCGQVFEK;NFGIWLR;RPNTFF;SSGEIVYCGQVFEK;SSGEIVYCGQVFEKSPLR;VEEIAAGK;VKNFGIWLR	52.3	20.732	176	0	91.894	OLD+S-1;OLD+S-2;OLD+S-3;OLD-1;OLD-2;OLD-3;YOUG-1;YOUG-2;YOUG-3	36;77		1718700000	1468200000	2078700000	1561500000	1174100000	1374600000	1.37007e+09	1755200000	1.28111	--	0.133393	0.1748	0.1414
437	tr|Q3U7F3|Q3U7F3_MOUSE	Q3U7F3	tr|Q3U7F3|Q3U7F3_MOUSE;tr|Q3TIK8|Q3TIK8_MOUSE;sp|P49312|ROA1_MOUSE;tr|Q5EBP8|Q5EBP8_MOUSE;tr|Q3UK83|Q3UK83_MOUSE;tr|Q3TFB1|Q3TFB1_MOUSE	Heterogeneous nuclear ribonucleoprotein A1 OS=Mus musculus OX=10090 GN=Hnrnpa1 PE=2 SV=1;Heterogeneous nuclear ribonucleoprotein A1 OS=Mus musculus OX=10090 GN=Hnrnpa1 PE=2 SV=1;Heterogeneous nuclear ribonucleoprotein A1 OS=Mus musculus OX=10090 GN=Hnrnpa1 PE=1 SV=2;Heterogeneous nuclear ribonucleoprotein A1 OS=Mus musculus OX=10090 GN=Hnrnpa1 PE=1 SV=1;Heterogeneous nuclear ribonucleoprotein A1 …		Hnrnpa1	9.27	-0.864375	17	17	17	DYFEQYGK;EDSQRPGAHLTVK;GFAFVTFDDHDSVDK;GFAFVTFDDHDSVDKIVIQK;GFGFVTYATVEEVDAAMNAR;GFGFVTYATVEEVDAAMNARPHK;GFGFVTYATVEEVDAAMNARPHKVDGR;IEVIEIMTDR;IFVGGIKEDTEEHHLRDYFEQYGK;KLFIGGLSFETTDESLR;LFIGGLSFETTDESLR;RGFAFVTFDDHDSVDK;RGFAFVTFDDHDSVDKIVIQK;SESPKEPEQLR;SHFEQWGTLTDCVVMR;SSGPYGGGGQYFAKPR;YHTVNGHNCEVR	GFGFVTYATVEEVDAAMN(Deamidation (NQ))ARPHK;GFGFVTYATVEEVDAAMN(Deamidation (NQ))ARPHKVDGR;YHTVN(Deamidation (NQ))GHNCEVR;YHTVN(Deamidation (NQ))GHN(Deamidation (NQ))CEVR	DYFEQYGK;EDSQRPGAHLTVK;GFAFVTFDDHDSVDK;GFAFVTFDDHDSVDKIVIQK;GFGFVTYATVEEVDAAMNAR;GFGFVTYATVEEVDAAMNARPHK;GFGFVTYATVEEVDAAMNARPHKVDGR;IEVIEIMTDR;IFVGGIKEDTEEHHLRDYFEQYGK;KLFIGGLSFETTDESLR;LFIGGLSFETTDESLR;RGFAFVTFDDHDSVDK;RGFAFVTFDDHDSVDKIVIQK;SESPKEPEQLR;SHFEQWGTLTDCVVMR;SSGPYGGGGQYFAKPR;YHTVNGHNCEVR	52.2	34.238	320	0	153.2	OLD+S-1;OLD+S-2;OLD+S-3;OLD-1;OLD-2;OLD-3;YOUG-1;YOUG-2;YOUG-3	73;171;174		1157700000	1221600000	1020700000	318740000	298840000	386930000	3.34837e+08	1.13333e+09	3.38473	up	0.000202795	0.0906	0.138
438	tr|Q3TJC2|Q3TJC2_MOUSE	Q3TJC2	tr|Q3TJC2|Q3TJC2_MOUSE;sp|Q61205|PA1B3_MOUSE;tr|D3Z7E6|D3Z7E6_MOUSE;tr|D3Z2X5|D3Z2X5_MOUSE	SGNH_hydro domain-containing protein OS=Mus musculus OX=10090 GN=Pafah1b3 PE=1 SV=1;Platelet-activating factor acetylhydrolase IB subunit alpha1 OS=Mus musculus OX=10090 GN=Pafah1b3 PE=1 SV=1;Platelet-activating factor acetylhydrolase IB subunit alpha1 OS=Mus musculus OX=10090 GN=Pafah1b3 PE=1 SV=1;Platelet-activating factor acetylhydrolase IB subunit alpha1 (Fragment) OS=Mus musculus OX=10090 GN…		Pafah1b3	6.42	-0.316379	7	7	7	AHFLDADPGFVHSDGTISHHDMYDYLHLSR;ALHSLLLR;IVVVWVGTNNHSHTAEQVTGGIK;LENGELEHIRPK;LLAQDQGQGIPLPETAS;SGEGENPASKPTPVQDVQGDGR;VVVLGLLPR	LEN(Deamidation (NQ))GELEHIRPK;(Acetyl (Protein N-term))SGEGENPASKPTPVQDVQGDGR	AHFLDADPGFVHSDGTISHHDMYDYLHLSR;ALHSLLLR;IVVVWVGTNNHSHTAEQVTGGIK;LENGELEHIRPK;LLAQDQGQGIPLPETAS;SGEGENPASKPTPVQDVQGDGR;VVVLGLLPR	52.2	25.853	232	0	80.894	OLD+S-1;OLD+S-2;OLD+S-3;OLD-1;OLD-2;OLD-3;YOUG-1;YOUG-2;YOUG-3	87		146130000	158250000	161880000	105800000	97238000	110450000	104496000	155420000	1.48733	--	0.0012194	0.0531	0.0641
439	tr|Q8C2D7|Q8C2D7_MOUSE	Q8C2D7	tr|Q8C2D7|Q8C2D7_MOUSE;tr|Q3TPF5|Q3TPF5_MOUSE;tr|Q80WB1|Q80WB1_MOUSE;tr|Q3UIG8|Q3UIG8_MOUSE;tr|Q80WV6|Q80WV6_MOUSE;sp|Q9JIF0|ANM1_MOUSE;tr|A0A171KXD3|A0A171KXD3_MOUSE;tr|A0A140LJF4|A0A140LJF4_MOUSE;tr|A0A140LHF7|A0A140LHF7_MOUSE;tr|A0A140LJ70|A0A140LJ70_MOUSE;tr|Q9CX58|Q9CX58_MOUSE	Methyltransf_25 domain-containing protein OS=Mus musculus OX=10090 GN=Prmt1 PE=2 SV=1;Methyltransf_25 domain-containing protein OS=Mus musculus OX=10090 GN=Prmt1 PE=2 SV=1;Prmt1 protein (Fragment) OS=Mus musculus OX=10090 GN=Prmt1 PE=2 SV=1;Methyltransf_25 domain-containing protein OS=Mus musculus OX=10090 GN=Prmt1 PE=1 SV=1;Prmt1 protein OS=Mus musculus OX=10090 GN=Prmt1 PE=2 SV=1;Protein argini…		Prmt1	5.36	-0.244023	16	16	16	ANKLDHVVTIIK;ATLYVTAIEDR;DKWLAPDGLIFPDR;DVAIKEPLVDVVDPK;DYYFDSYAHFGIHEEMLKDEVR;EVDIYTVK;GKVEEVELPVEK;KVIGIECSSISDYAVK;LDHVVTIIK;QLVTNACLIK;QTVFYMEDYLTVK;TGEEIFGTIGMRPNAK;TGFSTSPESPYTHWK;VEDLTFTSPFCLQVK;VEEVELPVEK;WLAPDGLIFPDR	(Gln->pyro-Glu)QLVTNACLIK;TGEEIFGTIGMRPN(Deamidation (NQ))AK	ANKLDHVVTIIK;ATLYVTAIEDR;DKWLAPDGLIFPDR;DVAIKEPLVDVVDPK;DYYFDSYAHFGIHEEMLKDEVR;EVDIYTVK;GKVEEVELPVEK;KVIGIECSSISDYAVK;LDHVVTIIK;QLVTNACLIK;QTVFYMEDYLTVK;TGEEIFGTIGMRPNAK;TGFSTSPESPYTHWK;VEDLTFTSPFCLQVK;VEEVELPVEK;WLAPDGLIFPDR	52.2	39.562	343	0	61.585	OLD+S-1;OLD+S-2;OLD+S-3;OLD-1;OLD-2;OLD-3;YOUG-1;YOUG-2;YOUG-3	312		904020000	1080700000	793580000	395250000	348240000	370690000	3.71393e+08	926100000	2.49358	up	0.000719353	0.1564	0.0633
440	tr|A0A0J9YTY0|A0A0J9YTY0_MOUSE	A0A0J9YTY0	tr|A0A0J9YTY0|A0A0J9YTY0_MOUSE;sp|Q8C1B7|SEP11_MOUSE;tr|A0A0J9YUL3|A0A0J9YUL3_MOUSE	Septin OS=Mus musculus OX=10090 GN=Septin11 PE=1 SV=1;Septin-11 OS=Mus musculus OX=10090 GN=Septin11 PE=1 SV=4;Septin OS=Mus musculus OX=10090 GN=Septin11 PE=1 SV=1		Septin11	6.5	-0.706588	24	12	24	AAAQLLQSQAQQSGAQQTK;AVAVGRPSNEELR;CKLEEMGFK;DTDPDSKPFSLQETYEAK;EAELKEAEKELHEK;ELEEEVSNFQK;FDLLKR;FESDPATHNEPGVR;HYELYR;KAAAQLLQSQAQQSGAQQTK;KKELEEEVSNFQK;LEEMGFKDTDPDSKPFSLQETYEAK;LREMLIR;NEFLGELQKKEEEMR;NLSLSGHVGFDSLPDQLVNK;QMFVMR;QYPWGVVQVENENHCDFVK;RNEFLGELQK;SLDLVTMK;SLFNYHDTR;STLMDTLFNTK;STLMDTLFNTKFESDPATHNEPGVR;VNMEDLR;VNMEDLREQTHTR	(Acetyl (Protein N-term))AVAVGRPSNEELR;(Acetyl (Protein N-term))AVAVGRPSN(Deamidation (NQ))EELR;(Gln->pyro-Glu)QYPWGVVQVENENHCDFVK;STLMDTLFN(Deamidation (NQ))TKFESDPATHNEPGVR;VN(Deamidation (NQ))MEDLR	AAAQLLQSQAQQSGAQQTK;AVAVGRPSNEELR;CKLEEMGFK;DTDPDSKPFSLQETYEAK;EAELKEAEKELHEK;ELEEEVSNFQK;FDLLKR;FESDPATHNEPGVR;HYELYR;KAAAQLLQSQAQQSGAQQTK;KKELEEEVSNFQK;LEEMGFKDTDPDSKPFSLQETYEAK;LREMLIR;NEFLGELQKKEEEMR;NLSLSGHVGFDSLPDQLVNK;QMFVMR;QYPWGVVQVENENHCDFVK;RNEFLGELQK;SLDLVTMK;SLFNYHDTR;STLMDTLFNTK;STLMDTLFNTKFESDPATHNEPGVR;VNMEDLR;VNMEDLREQTHTR	52.2	48.978	425	0	192.6	OLD+S-1;OLD+S-2;OLD+S-3;OLD-1;OLD-2;OLD-3;YOUG-1;YOUG-2;YOUG-3	10;63		3640800000	2491600000	3601100000	2435400000	2708600000	2647900000	2597300000	3244500000	1.24918	--	0.180402	0.2011	0.0552
442	sp|Q9R045|ANGL2_MOUSE	Q9R045	sp|Q9R045|ANGL2_MOUSE	Angiopoietin-related protein 2 OS=Mus musculus OX=10090 GN=Angptl2 PE=2 SV=2		Angptl2	7.64	-0.695943	25	25	25	AGESPDKCTYTFIVPQQR;DCLQALEDGHSTSSIYLVKPENTNR;DHDVYTGNCAHYQK;DNALELSQLENR;HDPGGWTVIQR;IINQISTNEIQSDQNLK;KRDNALELSQLENR;KVFAEYASFR;LDGSVNFFR;LEPESEYYK;LLVTMEDWSGR;LLVTMEDWSGRK;LMQVWCDQR;PMPQPPPAAPPR;QELELLNNELLK;QFTTLDRDHDVYTGNCAHYQK;QIETLQQLVEVDGGIVSEVK;RLDGSVNFFR;SRYQDGVYWAEFR;VFAEYASFR;VHKQELELLNNELLK;VTGAICVNSKEPEVHLENR;VTQLYMQLLHEIIR;VYQPPTYNR;YQDGVYWAEFR	DCLQALEDGHSTSSIYLVKPEN(Deamidation (NQ))TNR;IIN(Deamidation (NQ))QISTNEIQSDQNLK;(Gln->pyro-Glu)QFTTLDRDHDVYTGNCAHYQK;(Gln->pyro-Glu)QIETLQQLVEVDGGIVSEVK;VHKQELELLN(Deamidation (NQ))NELLK;VTGAICVN(Deamidation (NQ))SKEPEVHLENR	AGESPDKCTYTFIVPQQR;DCLQALEDGHSTSSIYLVKPENTNR;DHDVYTGNCAHYQK;DNALELSQLENR;HDPGGWTVIQR;IINQISTNEIQSDQNLK;KRDNALELSQLENR;KVFAEYASFR;LDGSVNFFR;LEPESEYYK;LLVTMEDWSGR;LLVTMEDWSGRK;LMQVWCDQR;PMPQPPPAAPPR;QELELLNNELLK;QFTTLDRDHDVYTGNCAHYQK;QIETLQQLVEVDGGIVSEVK;RLDGSVNFFR;SRYQDGVYWAEFR;VFAEYASFR;VHKQELELLNNELLK;VTGAICVNSKEPEVHLENR;VTQLYMQLLHEIIR;VYQPPTYNR;YQDGVYWAEFR	52.1	57.105	493	0	147.75	OLD+S-1;OLD+S-2;OLD+S-3;OLD-1;OLD-2;OLD-3;YOUG-1;YOUG-2;YOUG-3	72;93;94;235;236;240;243;247;298		194150000	116740000	165180000	1324200000	1478400000	1233200000	1.34527e+09	158690000	0.117962	down	0.000171389	0.2465	0.0921
443	sp|Q9QZQ8|H2AY_MOUSE	Q9QZQ8	sp|Q9QZQ8|H2AY_MOUSE	Core histone macro-H2A.1 OS=Mus musculus OX=10090 GN=Macroh2a1 PE=1 SV=4		Macroh2a1	9.85	-0.266125	17	16	16	AASADSTTEGTPTDGFTVLSTK;AGVIFPVGR;AISSYFVSTMSSSIK;EFVEAVLELR;GGKEFVEAVLELR;GKLEAIITPPPAK;GVTIASGGVLPNIHPELLAK;KGGKEFVEAVLELR;KKNGPLEVAGAAISAGHGLPAK;LEAIITPPPAK;LQVVQADIASIDSDAVVHPTNTDFYTGGEVGNTLEK;NCLALADDR;NGPLEVAGAAISAGHGLPAK;QTAAQLILK;SIAFPSIGSGR;SIAFPSIGSGRNGFPK;SLFLGQK	GVTIASGGVLPN(Deamidation (NQ))IHPELLAK;KKN(Deamidation (NQ))GPLEVAGAAISAGHGLPAK;N(Deamidation (NQ))GPLEVAGAAISAGHGLPAK;(Gln->pyro-Glu)QTAAQLILK;SIAFPSIGSGRN(Deamidation (NQ))GFPK	AASADSTTEGTPTDGFTVLSTK;AISSYFVSTMSSSIK;EFVEAVLELR;GGKEFVEAVLELR;GKLEAIITPPPAK;GVTIASGGVLPNIHPELLAK;KGGKEFVEAVLELR;KKNGPLEVAGAAISAGHGLPAK;LEAIITPPPAK;LQVVQADIASIDSDAVVHPTNTDFYTGGEVGNTLEK;NCLALADDR;NGPLEVAGAAISAGHGLPAK;QTAAQLILK;SIAFPSIGSGR;SIAFPSIGSGRNGFPK;SLFLGQK	52	39.289	369	0	79.921	OLD+S-1;OLD+S-2;OLD+S-3;OLD-1;OLD-2;OLD-3;YOUG-1;YOUG-2;YOUG-3	108;249;316		271290000	354780000	281710000	526560000	526580000	651180000	5.68107e+08	3.02593e+08	0.532635	down	0.00451159	0.1503	0.1266
444	tr|Q9CQM8|Q9CQM8_MOUSE	Q9CQM8	tr|Q9CQM8|Q9CQM8_MOUSE;sp|O09167|RL21_MOUSE;tr|Q4VA28|Q4VA28_MOUSE	60S ribosomal protein L21 OS=Mus musculus OX=10090 GN=Rpl21 PE=1 SV=1;60S ribosomal protein L21 OS=Mus musculus OX=10090 GN=Rpl21 PE=1 SV=3;60S ribosomal protein L21 OS=Mus musculus OX=10090 GN=Rpl21 PE=2 SV=1		Rpl21	10.49	-0.88375	11	11	11	DSFLKR;EKGTWVQLK;GDIVDIK;GTWVQLK;HGVVPLATYMR;KGDIVDIK;KGDIVDIKGMGTVQK;KHGVVPLATYMR;TNGKEPELLEPIPYEFMA;VYNVTQHAVGIIVNK;YMFSRPFR	TN(Deamidation (NQ))GKEPELLEPIPYEFMA;TN(Deamidation (NQ))GKEPELLEPIPYEFM(Oxidation (M))A;VYN(Deamidation (NQ))VTQHAVGIIVNK;YM(Oxidation (M))FSRPFR	DSFLKR;EKGTWVQLK;GDIVDIK;GTWVQLK;HGVVPLATYMR;KGDIVDIK;KGDIVDIKGMGTVQK;KHGVVPLATYMR;TNGKEPELLEPIPYEFMA;VYNVTQHAVGIIVNK;YMFSRPFR	51.9	18.579	160	0	32.286	OLD+S-1;OLD+S-2;OLD+S-3;OLD-1;OLD-2;OLD-3;YOUG-1;YOUG-2;YOUG-3	66;69;77;144	14;159	3699400000	2864800000	3711500000	2205500000	2248000000	2118900000	2190800000	3.42523e+09	1.56346	up	0.0073444	0.1417	0.03
445	tr|Q3UJ34|Q3UJ34_MOUSE	Q3UJ34	tr|Q3UJ34|Q3UJ34_MOUSE;tr|Q3UEJ7|Q3UEJ7_MOUSE;sp|P16460|ASSY_MOUSE	Argininosuccinate synthase OS=Mus musculus OX=10090 GN=Ass1 PE=1 SV=1;Argininosuccinate synthase OS=Mus musculus OX=10090 GN=Ass1 PE=2 SV=1;Argininosuccinate synthase OS=Mus musculus OX=10090 GN=Ass1 PE=1 SV=1		Ass1	8.36	-0.36068	22	22	22	APNSPDVLEIEFK;APNSPDVLEIEFKK;EQGYDVIAYLANIGQKEDFEEAR;FELTCYSLAPQIK;GIYETPAGTILYHAHLDIEAFTMDR;GIYETPAGTILYHAHLDIEAFTMDREVR;GQVYILGR;GRNDLMEYAK;IDIVENR;KVFIEDVSK;MPEFYNR;NDLMEYAK;QHGIPIPVTPK;QVEIAQR;SPWSMDENLMHISYEAGILENPK;SPWSMDENLMHISYEAGILENPKNQAPPGLYTK;TQDPAKAPNSPDVLEIEFK;TQDPAKAPNSPDVLEIEFKK;TTSLELFMYLNEVAGK;VIAPWR;VQVSVFK;YLLGTSLAR	GRN(Deamidation (NQ))DLMEYAK;N(Deamidation (NQ))DLMEYAK;(Gln->pyro-Glu)QHGIPIPVTPK;(Gln->pyro-Glu)QVEIAQR	APNSPDVLEIEFK;APNSPDVLEIEFKK;EQGYDVIAYLANIGQKEDFEEAR;FELTCYSLAPQIK;GIYETPAGTILYHAHLDIEAFTMDR;GIYETPAGTILYHAHLDIEAFTMDREVR;GQVYILGR;GRNDLMEYAK;IDIVENR;KVFIEDVSK;MPEFYNR;NDLMEYAK;QHGIPIPVTPK;QVEIAQR;SPWSMDENLMHISYEAGILENPK;SPWSMDENLMHISYEAGILENPKNQAPPGLYTK;TQDPAKAPNSPDVLEIEFK;TQDPAKAPNSPDVLEIEFKK;TTSLELFMYLNEVAGK;VIAPWR;VQVSVFK;YLLGTSLAR	51.9	46.584	412	0	126.58	OLD+S-1;OLD+S-2;OLD+S-3;OLD-1;OLD-2;OLD-3;YOUG-1;YOUG-2;YOUG-3	158		1349700000	1132800000	1394200000	778060000	835000000	876910000	829990000	1.29223e+09	1.55693	up	0.00386889	0.1082	0.0598
447	sp|Q8R1F1|NIBA2_MOUSE	Q8R1F1	sp|Q8R1F1|NIBA2_MOUSE	Protein Niban 2 OS=Mus musculus OX=10090 GN=Niban2 PE=1 SV=2		Niban2	5.65	-0.47984	30	30	30	AEVCVR;AFILPK;AKQVMSVVQDEESGLPFEAGVEPPSPASPDSVTELR;ARPAMEAVIR;AVDLEPPKPSDQETGEQVSSPGSRPPIHTTTEDSAGVQTEF;DILQAVK;EQMDNAVYTFETLLHQELGK;EQMDNAVYTFETLLHQELGKGPTKEELCK;EVTDMNLNVINEGGIDK;EVTDMNLNVINEGGIDKLGEYMEK;FDVSSTSVFK;FILVENTYEEVVLQTVMK;FQELIFEDFAR;FSLVPHNYGLVLYENK;FYEDQYGVSLFNSMR;HCNNGIPENSKVEGPAFTDAIR;HEIEGTGPPQAQLLWR;IIFSGNLFQYQEDNKK;ILTEFLR;LSQLAYHPLK;LVFEQAK;MEPLRLDGLQQR;QRQWIQISDAVYR;QWIQISD…	EQMDN(Deamidation (NQ))AVYTFETLLHQELGK;EQM(Oxidation (M))DNAVYTFETLLHQELGK;EVTDMNLNVIN(Deamidation (NQ))EGGIDKLGEYMEK;FYEDQYGVSLFN(Deamidation (NQ))SMR;HCN(Deamidation (NQ))NGIPENSKVEGPAFTDAIR;HCN(Deamidation (NQ))NGIPEN(Deamidation (NQ))SKVEGPAFTDAIR;(Gln->pyro-Glu)QRQWIQISDAVYR;(Gln->pyro-Glu)QWIQISDAVYR;VLTSVDQYLELVGN(Deamidation (NQ))SLPGTTSK	AEVCVR;AFILPK;AKQVMSVVQDEESGLPFEAGVEPPSPASPDSVTELR;ARPAMEAVIR;AVDLEPPKPSDQETGEQVSSPGSRPPIHTTTEDSAGVQTEF;DILQAVK;EQMDNAVYTFETLLHQELGK;EQMDNAVYTFETLLHQELGKGPTKEELCK;EVTDMNLNVINEGGIDK;EVTDMNLNVINEGGIDKLGEYMEK;FDVSSTSVFK;FILVENTYEEVVLQTVMK;FQELIFEDFAR;FSLVPHNYGLVLYENK;FYEDQYGVSLFNSMR;HCNNGIPENSKVEGPAFTDAIR;HEIEGTGPPQAQLLWR;IIFSGNLFQYQEDNKK;ILTEFLR;LSQLAYHPLK;LVFEQAK;MEPLRLDGLQQR;QRQWIQISDAVYR;QWIQISD…	51.8	84.818	749	0	282.32	OLD+S-1;OLD+S-2;OLD+S-3;OLD-1;OLD-2;OLD-3;YOUG-1;YOUG-2;YOUG-3	42;137;195;196;201;378;443	441	2271600000	2345400000	1924700000	1647300000	1692400000	1729400000	1689700000	2.18057e+09	1.29051	--	0.016107	0.103	0.0243
448	tr|Q52KC1|Q52KC1_MOUSE	Q52KC1	tr|Q52KC1|Q52KC1_MOUSE;sp|P10630|IF4A2_MOUSE;tr|Q8BTU6|Q8BTU6_MOUSE;tr|E9Q561|E9Q561_MOUSE;tr|A0A338P6X5|A0A338P6X5_MOUSE	RNA helicase OS=Mus musculus OX=10090 GN=Eif4a2 PE=2 SV=1;Eukaryotic initiation factor 4A-II OS=Mus musculus OX=10090 GN=Eif4a2 PE=1 SV=2;RNA helicase OS=Mus musculus OX=10090 GN=Eif4a2 PE=1 SV=1;Eukaryotic initiation factor 4A-II OS=Mus musculus OX=10090 GN=Eif4a2 PE=1 SV=1;RNA helicase (Fragment) OS=Mus musculus OX=10090 GN=Eif4a2 PE=1 SV=1		Eif4a2	5.33	-0.257985	19	7	7	DFTVSALHGDMDQK;DFTVSALHGDMDQKER;EHGGPEGMDPDGVIESNWNEIVDNFDDMNLK;FMRDPIR;GFKDQIYEIFQK;GIDVQQVSLVINYDLPTNR;GIDVQQVSLVINYDLPTNRENYIHR;GIYAYGFEKPSAIQQR;GYDVIAQAQSGTGK;KEELTLEGIK;KGVAINFVTEEDKR;KVDWLTEK;LQAEAPHIVVGTPGR;MFVLDEADEMLSR;QFYINVER;QFYINVEREEWK;VFDMLNR;VFDMLNRR;VLITTDLLAR	GIDVQQVSLVIN(Deamidation (NQ))YDLPTNR;GIDVQQVSLVINYDLPTN(Deamidation (NQ))RENYIHR;M(Oxidation (M))FVLDEADEMLSR;(Gln->pyro-Glu)QFYINVER;(Gln->pyro-Glu)QFYINVEREEWK;VFDMLN(Deamidation (NQ))RR	DFTVSALHGDMDQK;DFTVSALHGDMDQKER;EHGGPEGMDPDGVIESNWNEIVDNFDDMNLK;GFKDQIYEIFQK;KEELTLEGIK;KGVAINFVTEEDKR;LQAEAPHIVVGTPGR	51.8	46.402	407	0	27.168	OLD+S-1;OLD+S-2;OLD+S-3;OLD-2;OLD-3;YOUG-1;YOUG-2;YOUG-3	168;347;353;356	179;188	149820000	242930000	88258000	0	179170000	0	0	160336000	9999999	only in sample	--	0.4857	--
450	tr|A2VCP8|A2VCP8_MOUSE	A2VCP8	tr|A2VCP8|A2VCP8_MOUSE;tr|Q3TWZ9|Q3TWZ9_MOUSE;tr|Q3TJ95|Q3TJ95_MOUSE;sp|Q6IRU5|CLCB_MOUSE	Clathrin light chain (Fragment) OS=Mus musculus OX=10090 GN=Cltb PE=2 SV=1;Clathrin light chain OS=Mus musculus OX=10090 GN=Cltb PE=2 SV=1;Clathrin light chain OS=Mus musculus OX=10090 GN=Cltb PE=2 SV=1;Clathrin light chain B OS=Mus musculus OX=10090 GN=Cltb PE=1 SV=1		Cltb	9.36	-1.45618	4	4	4	ASEEAFVKESKEETPGTEWEK;DLEEWNQR;SVLMSLK;VAQLCDFNPK		ASEEAFVKESKEETPGTEWEK;DLEEWNQR;SVLMSLK;VAQLCDFNPK	51.7	10.415	89	0	10.85	OLD+S-1;OLD+S-2;OLD+S-3;OLD-1;OLD-2;OLD-3;YOUG-1			260570000	189060000	191080000	81833000	153870000	156910000	130871000	213570000	1.63191	--	0.0943422	0.1906	0.3247
451	tr|D6RDR8|D6RDR8_MOUSE	D6RDR8	tr|D6RDR8|D6RDR8_MOUSE;tr|F7ANZ2|F7ANZ2_MOUSE;tr|A2AIS9|A2AIS9_MOUSE;sp|Q99KN1|ARRD1_MOUSE	Arrestin domain-containing protein 1 OS=Mus musculus OX=10090 GN=Arrdc1 PE=1 SV=1;Arrestin domain-containing protein 1 (Fragment) OS=Mus musculus OX=10090 GN=Arrdc1 PE=1 SV=1;Arrestin domain-containing protein 1 (Fragment) OS=Mus musculus OX=10090 GN=Arrdc1 PE=1 SV=1;Arrestin domain-containing protein 1 OS=Mus musculus OX=10090 GN=Arrdc1 PE=1 SV=2		Arrdc1	10.61	0.0433333	3	3	3	LGAPLPFR;VQLFEIR;VVYGPGEPLAGTVHLR		LGAPLPFR;VQLFEIR;VVYGPGEPLAGTVHLR	51.7	6.5456	60	0	2.8489	OLD+S-1;OLD+S-3;OLD-1;OLD-2;OLD-3			38421000	0	48017000	38011000	40601000	51998000	4.35367e+07	43219000	0.992703	--	0.979161	0.157	0.1709
452	tr|Q05CR3|Q05CR3_MOUSE	Q05CR3	tr|Q05CR3|Q05CR3_MOUSE	Plec1 protein (Fragment) OS=Mus musculus OX=10090 GN=Plec PE=2 SV=1		Plec	7.32	-0.646338	30	3	3	AGEVERDLDKADGMIR;AGVGAPVTQVTLQSTQR;ARNDESQLSPATR;DLDKADGMIR;ELMWLNEKEEEEVGFDWSDRNTNMAAK;ESYSALMR;GMHQSIEEFR;HISDLYEDLR;IDSAEWGVDLPSVEAQLGSHR;IPPGYHPLDVEKEWGK;LFNAIIHR;LHVAILER;LLDPEDVDVPQPDEK;LLFNDVQTLK;LLLWSQR;LQMEAGLCEEQLNQADALLQSDIR;LQNVQIALDYLR;LRVPEPEGLGSKR;MVEGYQGLR;QTNLENLDQAFSVAER;RIDSAEWGVDLPSVEAQLGSHR;RTSSEDNLYLAVLR;SEFERLECLQR;SIITYVSSLYDAMPR;SKVIYQSLEGAVQAGQLK;SLESLHGFVAAATK;TSSEDNLYL…	LFN(Deamidation (NQ))AIIHR;LLFN(Deamidation (NQ))DVQTLK;(Gln->pyro-Glu)QTNLENLDQAFSVAER	LRVPEPEGLGSKR;RTSSEDNLYLAVLR;TSSEDNLYLAVLR	51.7	77.659	669	0	8.1589	OLD+S-1;OLD+S-2;OLD+S-3;OLD-2;OLD-3	194;454		275330000	298350000	263340000	0	147700000	147190000	147445000	2.79007e+08	1.89228	up	0.000880288	0.0638	0.0024
455	sp|Q60715|P4HA1_MOUSE	Q60715	sp|Q60715|P4HA1_MOUSE;tr|Q3TN84|Q3TN84_MOUSE;tr|Q3UF16|Q3UF16_MOUSE	Prolyl 4-hydroxylase subunit alpha-1 OS=Mus musculus OX=10090 GN=P4ha1 PE=1 SV=2;Procollagen-proline 4-dioxygenase OS=Mus musculus OX=10090 GN=P4ha1 PE=2 SV=1;Procollagen-proline 4-dioxygenase OS=Mus musculus OX=10090 GN=P4ha1 PE=2 SV=1		P4ha1	5.62	-0.497191	23	6	23	ANGNLVYFEYIMSK;ATISNPVTGALETVHYR;DPEGFVGHPVNAFK;FHDIISDAEIEIVK;FHDIISDAEIEIVKDLAKPR;FILAPAKQEDEWDKPR;GIAVDYLPER;HAACPVLVGNK;IQDLTGLDVSTAEELQVANYGVGGQYEPHFDFAR;KDEPDAFRELGTGNR;KLLELDPEHQR;LLELDPEHQR;LNTEWSELENLILK;LQDTYNLDTNTISK;LTSTATKDPEGFVGHPVNAFK;QKYEMLCR;QYFPNDEDQVGAAK;RATISNPVTGALETVHYR;RLNTEWSELENLILK;RPCTLSELE;SAWLSGYEDPVVSR;SFLTAEDCFELGK;VSVLDYLSYAVYQQGDLDK	ANGN(Deamidation (NQ))LVYFEYIMSK;DPEGFVGHPVN(Deamidation (NQ))AFK;LN(Deamidation (NQ))TEWSELENLILK;LQDTYNLDTN(Deamidation (NQ))TISK;LTSTATKDPEGFVGHPVN(Deamidation (NQ))AFK;(Gln->pyro-Glu)QKYEMLCR;(Gln->pyro-Glu)QYFPNDEDQVGAAK	ANGNLVYFEYIMSK;ATISNPVTGALETVHYR;DPEGFVGHPVNAFK;FHDIISDAEIEIVK;FHDIISDAEIEIVKDLAKPR;FILAPAKQEDEWDKPR;GIAVDYLPER;HAACPVLVGNK;IQDLTGLDVSTAEELQVANYGVGGQYEPHFDFAR;KDEPDAFRELGTGNR;KLLELDPEHQR;LLELDPEHQR;LNTEWSELENLILK;LQDTYNLDTNTISK;LTSTATKDPEGFVGHPVNAFK;QKYEMLCR;QYFPNDEDQVGAAK;RATISNPVTGALETVHYR;RLNTEWSELENLILK;RPCTLSELE;SAWLSGYEDPVVSR;SFLTAEDCFELGK;VSVLDYLSYAVYQQGDLDK	51.7	60.909	534	0	132.8	OLD+S-1;OLD+S-2;OLD+S-3;OLD-1;OLD-2;OLD-3;YOUG-1;YOUG-2;YOUG-3	83;92;146		403980000	445060000	381450000	532390000	541990000	476320000	516900000	4.10163e+08	0.793506	--	0.0185982	0.0786	0.0686
456	sp|Q9DB20|ATPO_MOUSE	Q9DB20	sp|Q9DB20|ATPO_MOUSE;tr|Q3THG0|Q3THG0_MOUSE;tr|Q3TF25|Q3TF25_MOUSE	ATP synthase subunit O, mitochondrial OS=Mus musculus OX=10090 GN=Atp5po PE=1 SV=1;ATP synthase subunit O, mitochondrial OS=Mus musculus OX=10090 GN=Atp5o PE=2 SV=1;ATP synthase subunit O, mitochondrial OS=Mus musculus OX=10090 GN=Atp5o PE=2 SV=1		Atp5po	10	-0.0643192	9	9	9	EKFSPLTANLMNLLAENGR;FSPLTANLMNLLAENGR;GEVPCTVTTASPLDDAVLSELK;KLDQVEKELLR;LVRPPVQVYGIEGR;SFLSPNQILK;TDPSIMGGMIVR;VSLAVLNPYIK;YATALYSAASK	EKFSPLTANLMNLLAEN(Deamidation (NQ))GR;FSPLTANLMNLLAEN(Deamidation (NQ))GR	EKFSPLTANLMNLLAENGR;FSPLTANLMNLLAENGR;GEVPCTVTTASPLDDAVLSELK;KLDQVEKELLR;LVRPPVQVYGIEGR;SFLSPNQILK;TDPSIMGGMIVR;VSLAVLNPYIK;YATALYSAASK	51.6	23.363	213	0	48.339	OLD+S-1;OLD+S-2;OLD+S-3;OLD-1;OLD-2;OLD-3;YOUG-1;YOUG-2;YOUG-3	115		56801000	110180000	72091000	147680000	165270000	204570000	1.72507e+08	7.96907e+07	0.461957	down	0.0206697	0.3449	0.1688
457	tr|E9Q7G1|E9Q7G1_MOUSE	E9Q7G1	tr|E9Q7G1|E9Q7G1_MOUSE;tr|D3YZZ5|D3YZZ5_MOUSE	Transmembrane p24-trafficking protein 7 OS=Mus musculus OX=10090 GN=Tmed7 PE=1 SV=1;Transmembrane p24-trafficking protein 7 OS=Mus musculus OX=10090 GN=Tmed7 PE=1 SV=1		Tmed7	5.82	-0.42234	8	8	8	FCFSNEFSTFTHK;KQYDSFTFTASR;LEDPDGKVLYK;QCFYEDITQGTK;QYDSFTFTASR;SVIDYQTHFR;TVYFDFQVGEDPPLFPSENR;VSALTQMESACVSIHEALK	(Gln->pyro-Glu)QCFYEDITQGTK	FCFSNEFSTFTHK;KQYDSFTFTASR;LEDPDGKVLYK;QCFYEDITQGTK;QYDSFTFTASR;SVIDYQTHFR;TVYFDFQVGEDPPLFPSENR;VSALTQMESACVSIHEALK	51.6	21.276	188	0	59.26	OLD+S-1;OLD+S-2;OLD+S-3;OLD-1;OLD-2;OLD-3;YOUG-1;YOUG-2;YOUG-3			457410000	568140000	428580000	1212100000	1302500000	1242400000	1.25233e+09	484710000	0.387046	down	0.00040334	0.152	0.0367
459	tr|Q549R4|Q549R4_MOUSE	Q549R4	tr|Q549R4|Q549R4_MOUSE;tr|Q3UNM8|Q3UNM8_MOUSE;sp|P55271|CDN2B_MOUSE;tr|Q9QUP0|Q9QUP0_MOUSE;tr|O54846|O54846_MOUSE	Cyclin dependent kinase inhibitor 2B OS=Mus musculus OX=10090 GN=Cdkn2b PE=1 SV=1;Cyclin-dependent kinase 4 inhibitor B OS=Mus musculus OX=10090 GN=Cdkn2b PE=2 SV=1;Cyclin-dependent kinase 4 inhibitor B OS=Mus musculus OX=10090 GN=Cdkn2b PE=1 SV=1;Cyclin-dependent kinase inhibitor protein (Fragment) OS=Mus musculus OX=10090 GN=p15(INK4b) PE=4 SV=1;Cyclin-dependent kinase inhibitor p15INK4b (Fragm…		Cdkn2b	5.42	-0.0915385	5	5	5	EGFLDTLVVLHR;LDVCDAWGR;LPVDLAEEQGHRDIAR;MLGGSSDAGLATAAAR;QLLEAGADPNALNR	(Acetyl (Protein N-term))MLGGSSDAGLATAAAR	EGFLDTLVVLHR;LDVCDAWGR;LPVDLAEEQGHRDIAR;MLGGSSDAGLATAAAR;QLLEAGADPNALNR	51.5	13.788	130	0	19.131	OLD+S-1;OLD+S-2;OLD+S-3;OLD-1;OLD-2;OLD-3;YOUG-2			75984000	53792000	62596000	50626000	38051000	32096000	4.02577e+07	64124000	1.59284	up	0.0465815	0.1743	0.235
460	tr|Q8C5M8|Q8C5M8_MOUSE	Q8C5M8	tr|Q8C5M8|Q8C5M8_MOUSE;sp|Q9EQS3|MYCBP_MOUSE;tr|A2A7K5|A2A7K5_MOUSE;tr|Q3V1X1|Q3V1X1_MOUSE	c-Myc-binding protein OS=Mus musculus OX=10090 GN=Mycbp PE=2 SV=1;c-Myc-binding protein OS=Mus musculus OX=10090 GN=Mycbp PE=1 SV=5;c-Myc-binding protein OS=Mus musculus OX=10090 GN=Mycbp PE=1 SV=1;MYCBP protein (Fragment) OS=Mus musculus OX=10090 GN=Mycbp PE=2 SV=1		Mycbp	5.97	-0.870874	4	4	4	HHLGAATPENPEIELLR;LELAEMK;SGVLDTLTK;VLVALYEEPEKPTSALDFLK		HHLGAATPENPEIELLR;LELAEMK;SGVLDTLTK;VLVALYEEPEKPTSALDFLK	51.5	11.998	103	0	5.9814	OLD+S-2;OLD+S-3;YOUG-1;YOUG-3			0	96112000	115920000	0	0	0	0	106016000	9999999	only in sample	--	0.1321	--
461	sp|Q9CY64|BIEA_MOUSE	Q9CY64	sp|Q9CY64|BIEA_MOUSE	Biliverdin reductase A OS=Mus musculus OX=10090 GN=Blvra PE=1 SV=1		Blvra	6.53	-0.292203	12	12	12	ELGSLDNVR;FGVVVVGVGR;FTASPLEEEK;FTASPLEEEKFGFPAFSGISR;ILHCLELASDIQR;LLGQVSAEDLAAEK;NIFLKDQDIFIQK;QISLEDALR;SGSLEEVPNVGVNK;SPLSWIEEK;SQEVDVAYICTESSSHEDYIR;VLHEEHIELLMEEFEFLKR		ELGSLDNVR;FGVVVVGVGR;FTASPLEEEK;FTASPLEEEKFGFPAFSGISR;ILHCLELASDIQR;LLGQVSAEDLAAEK;NIFLKDQDIFIQK;QISLEDALR;SGSLEEVPNVGVNK;SPLSWIEEK;SQEVDVAYICTESSSHEDYIR;VLHEEHIELLMEEFEFLKR	51.5	33.524	295	0	38.855	OLD+S-1;OLD+S-2;OLD+S-3;OLD-1;OLD-2;OLD-3;YOUG-1;YOUG-2;YOUG-3			203320000	251040000	141980000	167440000	118680000	92559000	1.26226e+08	198780000	1.57479	--	0.128625	0.275	0.3011
465	tr|Q3UJR8|Q3UJR8_MOUSE	Q3UJR8	tr|Q3UJR8|Q3UJR8_MOUSE;sp|Q64152|BTF3_MOUSE	Transcription factor BTF3 OS=Mus musculus OX=10090 GN=Btf3 PE=2 SV=1;Transcription factor BTF3 OS=Mus musculus OX=10090 GN=Btf3 PE=1 SV=3		Btf3	6.85	-0.569753	5	5	5	APLATGEDDDDEVPDLVENFDEASKNEAN;KLGVNNISGIEEVNMFTNQGTVIHFNNPK;LGVNNISGIEEVNMFTNQGTVIHFNNPK;LQFSLK;VQASLAANTFTITGHAETK	LGVN(Deamidation (NQ))NISGIEEVNMFTNQGTVIHFNNPK	APLATGEDDDDEVPDLVENFDEASKNEAN;KLGVNNISGIEEVNMFTNQGTVIHFNNPK;LGVNNISGIEEVNMFTNQGTVIHFNNPK;LQFSLK;VQASLAANTFTITGHAETK	51.2	17.699	162	0	39.074	OLD+S-1;OLD+S-2;OLD+S-3;OLD-1;OLD-2;OLD-3;YOUG-1;YOUG-2;YOUG-3	54;55		311980000	304260000	307350000	197470000	202190000	216440000	2.05367e+08	3.07863e+08	1.49909	--	0.000140535	0.0126	0.0481
467	sp|Q9D1A2|CNDP2_MOUSE	Q9D1A2	sp|Q9D1A2|CNDP2_MOUSE;tr|Q6KAT3|Q6KAT3_MOUSE;tr|Q3TG71|Q3TG71_MOUSE	Cytosolic non-specific dipeptidase OS=Mus musculus OX=10090 GN=Cndp2 PE=1 SV=1;MFLJ00064 protein (Fragment) OS=Mus musculus OX=10090 GN=Cndp2 PE=2 SV=1;M20_dimer domain-containing protein OS=Mus musculus OX=10090 GN=Cndp2 PE=2 SV=1		Cndp2	5.43	-0.287789	17	17	17	AVFQYIDENQDRYVK;EGGSIPVTLTFQEATGK;FCLEGMEESGSEGLDELIFAQK;GSTDDKGPVAGWMNALEAYQK;ILIPGINDAVAPVTDEEHALYDHIDFDMEEFAK;LAEWVAIQSVSAWPEKR;LGGSVELVDIGK;LPDGSEIPLPPILLGK;LVPDMIPEVVSEQVSSYLSK;LVPDMIPEVVSEQVSSYLSKK;MLAAYLYEVSQLKN;MMEVAAADVQR;NVMLLPVGSADDGAHSQNEK;QKLPDGSEIPLPPILLGK;RMMEVAAADVQR;TGQEIPVNLR;TVFGVEPDLTR	(Gln->pyro-Glu)QKLPDGSEIPLPPILLGK	AVFQYIDENQDRYVK;EGGSIPVTLTFQEATGK;FCLEGMEESGSEGLDELIFAQK;GSTDDKGPVAGWMNALEAYQK;ILIPGINDAVAPVTDEEHALYDHIDFDMEEFAK;LAEWVAIQSVSAWPEKR;LGGSVELVDIGK;LPDGSEIPLPPILLGK;LVPDMIPEVVSEQVSSYLSK;LVPDMIPEVVSEQVSSYLSKK;MLAAYLYEVSQLKN;MMEVAAADVQR;NVMLLPVGSADDGAHSQNEK;QKLPDGSEIPLPPILLGK;RMMEVAAADVQR;TGQEIPVNLR;TVFGVEPDLTR	51.2	52.767	475	0	82.877	OLD+S-1;OLD+S-2;OLD+S-3;OLD-1;OLD-2;OLD-3;YOUG-1;YOUG-2;YOUG-3			608720000	657940000	693510000	754030000	655570000	527380000	645660000	653390000	1.01197	--	0.857937	0.0652	0.176
469	tr|E9Q7B0|E9Q7B0_MOUSE	E9Q7B0	tr|E9Q7B0|E9Q7B0_MOUSE;tr|Q3TTT2|Q3TTT2_MOUSE	Procollagen-proline 4-dioxygenase OS=Mus musculus OX=10090 GN=P4ha1 PE=1 SV=1;Procollagen-proline 4-dioxygenase OS=Mus musculus OX=10090 GN=P4ha1 PE=2 SV=1		P4ha1	6.26	-0.580617	18	1	1	ANGNLVYFEYIMSK;ATVHDPETGKLTTAQYR;DPEGFVGHPVNAFK;FHDIISDAEIEIVK;FHDIISDAEIEIVKDLAKPR;FILAPAKQEDEWDKPR;GIAVDYLPER;HAACPVLVGNK;IQDLTGLDVSTAEELQVANYGVGGQYEPHFDFAR;KDEPDAFRELGTGNR;LNTEWSELENLILK;LQDTYNLDTNTISK;LTSTATKDPEGFVGHPVNAFK;QKYEMLCR;QYFPNDEDQVGAAK;RLNTEWSELENLILK;RPCTLSELE;SAWLSGYEDPVVSR	ANGN(Deamidation (NQ))LVYFEYIMSK;DPEGFVGHPVN(Deamidation (NQ))AFK;LN(Deamidation (NQ))TEWSELENLILK;LQDTYNLDTN(Deamidation (NQ))TISK;LTSTATKDPEGFVGHPVN(Deamidation (NQ))AFK;(Gln->pyro-Glu)QKYEMLCR;(Gln->pyro-Glu)QYFPNDEDQVGAAK	ATVHDPETGKLTTAQYR	51.1	51.753	454	0	11.569	OLD-2;YOUG-1;YOUG-2;YOUG-3	83;92;146		0	0	0	0	257460000	0	0	0	--	--	--	--	--
472	sp|P51881|ADT2_MOUSE	P51881	sp|P51881|ADT2_MOUSE;tr|Q545A2|Q545A2_MOUSE	ADP/ATP translocase 2 OS=Mus musculus OX=10090 GN=Slc25a5 PE=1 SV=3;ADP/ATP translocase OS=Mus musculus OX=10090 GN=Slc25a5 PE=1 SV=1		Slc25a5	9.74	0.0194631	19	10	19	AAYFGIYDTAK;DFLAGGVAAAISK;EFKGLGDCLVK;EQGVLSFWR;GAWSNVLR;GIIDCVVR;GLGDCLVK;GMGGAFVLVLYDEIK;GMGGAFVLVLYDEIKK;GNLANVIR;GTDIMYTGTLDCWR;IPKEQGVLSFWR;KGTDIMYTGTLDCWR;LLLQVQHASK;MMMQSGR;QIFLGGVDKR;TDAAVSFAK;YFPTQALNFAFK;YFPTQALNFAFKDK	GM(Oxidation (M))GGAFVLVLYDEIKK;GN(Deamidation (NQ))LANVIR;(Gln->pyro-Glu)QIFLGGVDKR;(Acetyl (Protein N-term))TDAAVSFAK	AAYFGIYDTAK;DFLAGGVAAAISK;EFKGLGDCLVK;EQGVLSFWR;GAWSNVLR;GIIDCVVR;GLGDCLVK;GMGGAFVLVLYDEIK;GMGGAFVLVLYDEIKK;GNLANVIR;GTDIMYTGTLDCWR;IPKEQGVLSFWR;KGTDIMYTGTLDCWR;LLLQVQHASK;MMMQSGR;QIFLGGVDKR;TDAAVSFAK;YFPTQALNFAFK;YFPTQALNFAFKDK	51	32.931	298	0	46.685	OLD+S-1;OLD+S-2;OLD+S-3;OLD-1;OLD-2;OLD-3;YOUG-1;YOUG-2;YOUG-3	74	282	548250000	385580000	435270000	759920000	680580000	837680000	7.59393e+08	4.56367e+08	0.600962	down	0.0123956	0.1827	0.1034
474	sp|P50543|S10AB_MOUSE	P50543	sp|P50543|S10AB_MOUSE	Protein S100-A11 OS=Mus musculus OX=10090 GN=S100a11 PE=1 SV=1		S100a11	5.28	-0.353061	9	9	9	CIESLIAVFQK;DGNNTQLSKTEFLSFMNTELAAFTK;DPGVLDR;NQKDPGVLDR;TEFLSFMNTELAAFTK;TEFLSFMNTELAAFTKNQK;TEFLSFMNTELAAFTKNQKDPGVLDR;YSGKDGNNTQLSK;YSGKDGNNTQLSKTEFLSFMNTELAAFTK	DGNN(Deamidation (NQ))TQLSKTEFLSFMNTELAAFTK;N(Deamidation (NQ))QKDPGVLDR;TEFLSFM(Oxidation (M))NTELAAFTK;TEFLSFMN(Deamidation (NQ))TELAAFTK;TEFLSFMNTELAAFTKN(Deamidation (NQ))QK;TEFLSFMNTELAAFTKN(Deamidation (NQ))QKDPGVLDR;YSGKDGN(Deamidation (NQ))NTQLSK;YSGKDGN(Deamidation (NQ))NTQLSKTEFLSFMNTELAAFTK	CIESLIAVFQK;DGNNTQLSKTEFLSFMNTELAAFTK;DPGVLDR;NQKDPGVLDR;TEFLSFMNTELAAFTK;TEFLSFMNTELAAFTKNQK;TEFLSFMNTELAAFTKNQKDPGVLDR;YSGKDGNNTQLSK;YSGKDGNNTQLSKTEFLSFMNTELAAFTK	51	11.083	98	0	91.983	OLD+S-1;OLD+S-2;OLD+S-3;OLD-1;OLD-2;OLD-3;YOUG-1;YOUG-2;YOUG-3	25;26;28;39;48;49	38	12819000000	13190000000	10587000000	11105000000	10559000000	10647000000	1.07703e+10	1.21987e+10	1.13262	--	0.164814	0.1154	0.0272
476	tr|Q6PAC1|Q6PAC1_MOUSE	Q6PAC1	tr|Q6PAC1|Q6PAC1_MOUSE;tr|Q3UCW8|Q3UCW8_MOUSE;tr|Q3U9Q8|Q3U9Q8_MOUSE;tr|Q3TGJ9|Q3TGJ9_MOUSE;sp|P13020|GELS_MOUSE;tr|A0A0J9YUQ8|A0A0J9YUQ8_MOUSE	Gelsolin OS=Mus musculus OX=10090 GN=Gsn PE=2 SV=1;Gelsolin OS=Mus musculus OX=10090 GN=Gsn PE=2 SV=1;Gelsolin OS=Mus musculus OX=10090 GN=Gsn PE=2 SV=1;Gelsolin OS=Mus musculus OX=10090 GN=Gsn PE=2 SV=1;Gelsolin OS=Mus musculus OX=10090 GN=Gsn PE=1 SV=3;Gelsolin (Fragment) OS=Mus musculus OX=10090 GN=Gsn PE=1 SV=1		Gsn	5.52	-0.472367	31	18	31	AGKEPGLQIWR;AQVHVSEEGGEPEAMLQVLGPK;AQVHVSEEGGEPEAMLQVLGPKPALPEGTEDTAK;AQVHVSEEGGEPEAMLQVLGPKPALPEGTEDTAKEDAANR;AVEVMPK;DGGQTAPASIR;DSQEEEKTEALTSAK;DSQEEEKTEALTSAKR;EPGLQIWR;EVQGFESSTFSGYFK;GGVASGFK;HVVPNEVVVQR;LFACSNR;LFQVKGR;MVVEHPEFLK;NWRDPDQTDGPGLGYLSSHIANVER;PALPEGTEDTAKEDAANR;QGQIIYNWQGAQSTQDEVAASAILTAQLDEELGGTPVQSR;QTQVSVLPEGGETPLFK;RTPITVVR;SEDCFILDHGR;SEDCFILDHGRDGK;SGALNSNDAFVLK;SQHVQVEE…	HVVPN(Deamidation (NQ))EVVVQR;LFACSN(Deamidation (NQ))R;(Acetyl (Protein N-term))MVVEHPEFLK;N(Deamidation (NQ))WRDPDQTDGPGLGYLSSHIANVER;(Gln->pyro-Glu)QTQVSVLPEGGETPLFK;SGALN(Deamidation (NQ))SNDAFVLK;SGALN(Deamidation (NQ))SN(Deamidation (NQ))DAFVLK;VSN(Deamidation (NQ))GAGSM(Oxidation (M))SVSLVADENPFAQGALR;VSN(Deamidation (NQ))GAGSMSVSLVADENPFAQGALR	AGKEPGLQIWR;AQVHVSEEGGEPEAMLQVLGPK;AQVHVSEEGGEPEAMLQVLGPKPALPEGTEDTAK;AQVHVSEEGGEPEAMLQVLGPKPALPEGTEDTAKEDAANR;AVEVMPK;DGGQTAPASIR;DSQEEEKTEALTSAK;DSQEEEKTEALTSAKR;EPGLQIWR;EVQGFESSTFSGYFK;GGVASGFK;HVVPNEVVVQR;LFACSNR;LFQVKGR;MVVEHPEFLK;NWRDPDQTDGPGLGYLSSHIANVER;PALPEGTEDTAKEDAANR;QGQIIYNWQGAQSTQDEVAASAILTAQLDEELGGTPVQSR;QTQVSVLPEGGETPLFK;RTPITVVR;SEDCFILDHGR;SEDCFILDHGRDGK;SGALNSNDAFVLK;SQHVQVEE…	50.9	80.762	731	0	323.31	OLD+S-1;OLD+S-2;OLD+S-3;OLD-1;OLD-2;OLD-3;YOUG-1;YOUG-2;YOUG-3	131;254;344;538;540	259	8474300000	7959600000	8662500000	6836800000	6744200000	6730800000	6770600000	8.36547e+09	1.23556	--	0.00122373	0.0435	0.0085
477	tr|F7DBQ0|F7DBQ0_MOUSE	F7DBQ0	tr|F7DBQ0|F7DBQ0_MOUSE;tr|Q3TML0|Q3TML0_MOUSE;tr|Q3TJL8|Q3TJL8_MOUSE;sp|Q922R8|PDIA6_MOUSE;tr|Q3THH1|Q3THH1_MOUSE;tr|Q9DAB4|Q9DAB4_MOUSE	Protein disulfide-isomerase A6 OS=Mus musculus OX=10090 GN=Pdia6 PE=1 SV=1;Protein disulfide-isomerase A6 OS=Mus musculus OX=10090 GN=Pdia6 PE=1 SV=1;Protein disulfide-isomerase A6 OS=Mus musculus OX=10090 GN=Pdia6 PE=2 SV=1;Protein disulfide-isomerase A6 OS=Mus musculus OX=10090 GN=Pdia6 PE=1 SV=3;Protein disulfide-isomerase A6 OS=Mus musculus OX=10090 GN=Pdia6 PE=2 SV=1;Protein disulfide-isomer…		Pdia6	5	-0.307955	18	18	18	ALDLFSDNAPPPELLEIINEDIAK;ALDLFSDNAPPPELLEIINEDIAKK;DVVELTDDTFDK;EPWDGKDGELPVEDDIDLSDVELDDLEKDEL;GESPVDYDGGR;GFPTIK;GSFSEQGINEFLR;GSTAPVGGGSFPTITPR;HQSLGGQYGVQGFPTIK;IFQKGESPVDYDGGR;KTCEEHQLCVVAVLPHILDTGAAGR;LAAVDATMNQVLASR;NLEPEWAAAATEVK;NLEPEWAAAATEVKEQTK;NSYLEVLLK;TCEEHQLCVVAVLPHILDTGAAGR;TGEAIVDAALSALR;VGAVNADKHQSLGGQYGVQGFPTIK	GSFSEQGIN(Deamidation (NQ))EFLR;LAAVDATM(Oxidation (M))NQVLASR;LAAVDATMN(Deamidation (NQ))QVLASR;LAAVDATM(Oxidation (M))N(Deamidation (NQ))QVLASR;N(Deamidation (NQ))LEPEWAAAATEVK;N(Deamidation (NQ))LEPEWAAAATEVKEQTK;N(Deamidation (NQ))SYLEVLLK;VGAVNADKHQSLGGQ(Deamidation (NQ))YGVQGFPTIK	ALDLFSDNAPPPELLEIINEDIAK;ALDLFSDNAPPPELLEIINEDIAKK;DVVELTDDTFDK;EPWDGKDGELPVEDDIDLSDVELDDLEKDEL;GESPVDYDGGR;GFPTIK;GSFSEQGINEFLR;GSTAPVGGGSFPTITPR;HQSLGGQYGVQGFPTIK;IFQKGESPVDYDGGR;KTCEEHQLCVVAVLPHILDTGAAGR;LAAVDATMNQVLASR;NLEPEWAAAATEVK;NLEPEWAAAATEVKEQTK;NSYLEVLLK;TCEEHQLCVVAVLPHILDTGAAGR;TGEAIVDAALSALR;VGAVNADKHQSLGGQYGVQGFPTIK	50.9	48.132	440	0	97.78	OLD+S-1;OLD+S-2;OLD+S-3;OLD-1;OLD-2;OLD-3;YOUG-1;YOUG-2;YOUG-3	87;92;195;225;314;382	224	1834400000	1907500000	1685600000	2519200000	2653100000	2628900000	2600400000	1.80917e+09	0.695726	--	0.000796983	0.0625	0.0274
478	tr|Q80ZP8|Q80ZP8_MOUSE	Q80ZP8	tr|Q80ZP8|Q80ZP8_MOUSE;tr|A8C1V1|A8C1V1_MOUSE;tr|Q3TMX5|Q3TMX5_MOUSE;sp|Q9CXI5|MANF_MOUSE;tr|F6USD5|F6USD5_MOUSE;tr|F6T4L3|F6T4L3_MOUSE	Armet protein OS=Mus musculus OX=10090 GN=Manf PE=1 SV=1;Mesencephalic astrocyte derived neurotrophic factor (Fragment) OS=Mus musculus OX=10090 GN=Manf PE=2 SV=1;Mesencephalic astrocyte-derived neurotrophic factor OS=Mus musculus OX=10090 GN=Manf PE=1 SV=1;Mesencephalic astrocyte-derived neurotrophic factor OS=Mus musculus OX=10090 GN=Manf PE=1 SV=1;Mesencephalic astrocyte-derived neurotrophic f…		Manf	8.38	-0.579394	10	10	10	DRDVTFSPATIEEELIK;DSQICELK;DVTFSPATIEEELIK;FYQDLKDRDVTFSPATIEEELIK;IINEVSKPLAHHIPVEK;ILDDWGEMCK;KILDDWGEMCK;LCYYIGATDDAATK;QIDLSTVDLK;QIDLSTVDLKK	(Gln->pyro-Glu)QIDLSTVDLK;(Gln->pyro-Glu)QIDLSTVDLKK	DRDVTFSPATIEEELIK;DSQICELK;DVTFSPATIEEELIK;FYQDLKDRDVTFSPATIEEELIK;IINEVSKPLAHHIPVEK;ILDDWGEMCK;KILDDWGEMCK;LCYYIGATDDAATK;QIDLSTVDLK;QIDLSTVDLKK	50.9	19.012	165	0	30.194	OLD+S-1;OLD+S-2;OLD+S-3;OLD-1;OLD-2;OLD-3;YOUG-1;YOUG-2;YOUG-3			21122000	157200000	47477000	142540000	163950000	264730000	1.90407e+08	7.52663e+07	0.395293	--	0.116451	0.9589	0.3427
480	tr|Q4VA29|Q4VA29_MOUSE	Q4VA29	tr|Q4VA29|Q4VA29_MOUSE;sp|Q9CQE8|RTRAF_MOUSE	RNA transcription, translation and transport factor protein OS=Mus musculus OX=10090 GN=Rtraf PE=1 SV=1;RNA transcription, translation and transport factor protein OS=Mus musculus OX=10090 GN=RTRAF PE=1 SV=1		Rtraf	6.4	-0.496721	11	11	11	AGVMALANLLQIQR;EGLPVALEK;HDDYLVMLK;HILGFDTGDAVLNEAAQILR;INEAIVAVQAIIADPK;IQDRQEAIDWLLGLAVR;LLHIEELR;LLHIEELRELQTK;NAEPLINLDVNNPDFK;NFIVWLEDQK;QEAIDWLLGLAVR	(Gln->pyro-Glu)QEAIDWLLGLAVR	AGVMALANLLQIQR;EGLPVALEK;HDDYLVMLK;HILGFDTGDAVLNEAAQILR;INEAIVAVQAIIADPK;IQDRQEAIDWLLGLAVR;LLHIEELR;LLHIEELRELQTK;NAEPLINLDVNNPDFK;NFIVWLEDQK;QEAIDWLLGLAVR	50.8	28.152	244	0	69.004	OLD+S-1;OLD+S-2;OLD+S-3;OLD-1;OLD-2;OLD-3;YOUG-1;YOUG-2;YOUG-3			252980000	271150000	263880000	183050000	138540000	163290000	1.61627e+08	262670000	1.62516	up	0.00412935	0.0348	0.138
484	tr|Q564E8|Q564E8_MOUSE	Q564E8	tr|Q564E8|Q564E8_MOUSE;sp|Q9D8E6|RL4_MOUSE;tr|Q9CSM5|Q9CSM5_MOUSE	60S ribosomal protein L4 OS=Mus musculus OX=10090 GN=Rpl4 PE=1 SV=1;60S ribosomal protein L4 OS=Mus musculus OX=10090 GN=Rpl4 PE=1 SV=3;60S ribosomal protein L4 OS=Mus musculus OX=10090 GN=Rpl4 PE=2 SV=2		Rpl4	11.01	-0.665394	33	33	33	ACARPLISVYSEK;ACARPLISVYSEKGESSGK;APIRPDIVNFVHTNLR;APIRPDIVNFVHTNLRK;AWNDIK;EAVQLLK;EAVQLLKK;FCIWTESAFR;GHRIEEVPELPLVVEDK;GHRIEEVPELPLVVEDKVEGYK;GPCIIYNEDNGIIK;IEEVPELPLVVEDK;IEEVPELPLVVEDKVEGYK;IEEVPELPLVVEDKVEGYKK;ILKSPEIQR;KLDELYGTWR;KLDELYGTWRK;KLEAAATALATK;KNNRQPYAVSELAGHQTSAESWGTGR;LDELYGTWR;LEAAATALATK;LKAWNDIK;MFAPTK;MMNTDLSR;NIPGITLLNVSK;NNRQPYAVSELAGHQTSAESWGTGR;NVTLPAVFK;PLISVYSEK;PLIS…	(Acetyl (Protein N-term))ACARPLISVYSEK;(Acetyl (Protein N-term))ACARPLISVYSEKGESSGK;APIRPDIVN(Deamidation (NQ))FVHTNLR;APIRPDIVNFVHTN(Deamidation (NQ))LRK;GPCIIYNEDN(Deamidation (NQ))GIIK;GPCIIYN(Deamidation (NQ))EDN(Deamidation (NQ))GIIK;KN(Deamidation (NQ))NRQPYAVSELAGHQTSAESWGTGR;KN(Deamidation (NQ))NRQ(Deamidation (NQ))PYAVSELAGHQTSAESWGTGR;LKAWN(Deamidation (NQ))DIK;MMN(Deamidation (NQ))TDLS…	ACARPLISVYSEK;ACARPLISVYSEKGESSGK;APIRPDIVNFVHTNLR;APIRPDIVNFVHTNLRK;AWNDIK;EAVQLLK;EAVQLLKK;FCIWTESAFR;GHRIEEVPELPLVVEDK;GHRIEEVPELPLVVEDKVEGYK;GPCIIYNEDNGIIK;IEEVPELPLVVEDK;IEEVPELPLVVEDKVEGYK;IEEVPELPLVVEDKVEGYKK;ILKSPEIQR;KLDELYGTWR;KLDELYGTWRK;KLEAAATALATK;KNNRQPYAVSELAGHQTSAESWGTGR;LDELYGTWR;LEAAATALATK;LKAWNDIK;MFAPTK;MMNTDLSR;NIPGITLLNVSK;NNRQPYAVSELAGHQTSAESWGTGR;NVTLPAVFK;PLISVYSEK;PLIS…	50.6	47.153	419	0	289.88	OLD+S-1;OLD+S-2;OLD+S-3;OLD-1;OLD-2;OLD-3;YOUG-1;YOUG-2;YOUG-3	21;38;43;47;48;50;94;178;212;215;231;276;286	285	4696000000	5301400000	4722400000	2859600000	2873000000	2723400000	2.81867e+09	4906600000	1.74075	up	0.000211881	0.0697	0.0294
485	sp|Q02257|PLAK_MOUSE	Q02257	sp|Q02257|PLAK_MOUSE	Junction plakoglobin OS=Mus musculus OX=10090 GN=Jup PE=1 SV=3		Jup	5.75	-0.161208	28	24	24	AAMIVNQLSK;AGDKDDITEPAVCALR;ALMGSPQLVAAVVR;ALPELTK;ATIGLIR;EAMCPGVSGEDSSLLLATQVEGQTTNLQR;EGLLAIFK;HVAAGTQQPYTDGVR;LIILANGGPQGLVQIMR;LLNDEDPVVVTK;LLNQPNQWPLVK;LLWTTSR;LNYGIPAIVK;LVQLLVK;MEEIVEGCTGALHILAR;MEVMNLIEQPIK;MVPLLNK;NEGTATYAAAVLFR;NLALCPANHAPLQEAAVIPR;NLSDVATKQEGLESVLK;RALMGSPQLVAAVVR;SAIVHLINYQDDAELATR;TLVTQNSGVEALIHAILR;TMQNTSDLDTAR;TTTYTQGVPQNQGDLEYQMSTTAR;VAAGVLCELAQDK;VAAGVLCELAQDKEA…	LIILAN(Deamidation (NQ))GGPQGLVQIMR;M(Oxidation (M))EEIVEGCTGALHILAR;(Acetyl (Protein N-term))MEVMNLIEQPIK;TLVTQN(Deamidation (NQ))SGVEALIHAILR;VSVELTN(Deamidation (NQ))SLFK	AAMIVNQLSK;AGDKDDITEPAVCALR;ALMGSPQLVAAVVR;ALPELTK;ATIGLIR;EAMCPGVSGEDSSLLLATQVEGQTTNLQR;HVAAGTQQPYTDGVR;LIILANGGPQGLVQIMR;LLNDEDPVVVTK;LLNQPNQWPLVK;LNYGIPAIVK;LVQLLVK;MEVMNLIEQPIK;MVPLLNK;NEGTATYAAAVLFR;NLALCPANHAPLQEAAVIPR;NLSDVATKQEGLESVLK;RALMGSPQLVAAVVR;SAIVHLINYQDDAELATR;TLVTQNSGVEALIHAILR;TMQNTSDLDTAR;TTTYTQGVPQNQGDLEYQMSTTAR;VAAGVLCELAQDKEAADAIDAEGASAPLMELLHSR;VSVELTNSLFK	50.6	81.8	745	0	99.707	OLD+S-1;OLD+S-2;OLD+S-3;OLD-1;OLD-2;OLD-3;YOUG-1;YOUG-2;YOUG-3	309;432;670	556	258600000	331310000	324580000	410070000	438320000	415890000	4.21427e+08	304830000	0.723329	--	0.0158297	0.1318	0.0354
488	sp|Q921E2|RAB31_MOUSE	Q921E2	sp|Q921E2|RAB31_MOUSE;tr|Q3TXV4|Q3TXV4_MOUSE	Ras-related protein Rab-31 OS=Mus musculus OX=10090 GN=Rab31 PE=1 SV=1;Rab22B OS=Mus musculus OX=10090 GN=Rab31 PE=1 SV=1		Rab31	7	-0.206186	7	5	5	ELKEHGPENIVMAIAGNK;FHSLAPMYYR;FLIWDTAGQER;FVQDHFDHNISPTIGASFMTK;GSAAAVIVYDITK;NAINIEELFQGISR;VCLLGDTGVGK		ELKEHGPENIVMAIAGNK;FHSLAPMYYR;FVQDHFDHNISPTIGASFMTK;GSAAAVIVYDITK;NAINIEELFQGISR	50.5	21.331	194	0	17.02	OLD+S-1;OLD+S-2;OLD+S-3;OLD-1;OLD-2;OLD-3;YOUG-1;YOUG-2;YOUG-3			178120000	256000000	228770000	179970000	201640000	234140000	205250000	2.20963e+08	1.07656	--	0.630526	0.1789	0.1328
489	sp|Q9R0P3|ESTD_MOUSE	Q9R0P3	sp|Q9R0P3|ESTD_MOUSE;tr|H3BKH6|H3BKH6_MOUSE;tr|H3BLJ9|H3BLJ9_MOUSE;tr|H3BJL6|H3BJL6_MOUSE;tr|H3BJP2|H3BJP2_MOUSE;tr|H3BK43|H3BK43_MOUSE	S-formylglutathione hydrolase OS=Mus musculus OX=10090 GN=Esd PE=1 SV=1;S-formylglutathione hydrolase OS=Mus musculus OX=10090 GN=Esd PE=1 SV=1;S-formylglutathione hydrolase OS=Mus musculus OX=10090 GN=Esd PE=1 SV=1;S-formylglutathione hydrolase OS=Mus musculus OX=10090 GN=Esd PE=1 SV=1;S-formylglutathione hydrolase (Fragment) OS=Mus musculus OX=10090 GN=Esd PE=1 SV=1;S-formylglutathione hydrolas…		Esd	6.7	-0.254255	14	14	14	AFSGYLGPDESK;AFSGYLGPDESKWK;AYDATCLVK;AYSGSQIDILIDQGK;CFGGLQK;FAVYLPPQAESGK;IPVVFR;KAFSGYLGPDESK;KAFSGYLGPDESKWK;KIPVVFR;LQEGYDHSYYFIATFIADHIR;MYSYVTEELPQLINANFPVDPQR;SGYQQAASEHGLVVIAPDTSPR;VFEHSSVELK	M(Oxidation (M))YSYVTEELPQLINANFPVDPQR;MYSYVTEELPQLIN(Deamidation (NQ))ANFPVDPQR;SGYQ(Deamidation (NQ))Q(Deamidation (NQ))AASEHGLVVIAPDTSPR	AFSGYLGPDESK;AFSGYLGPDESKWK;AYDATCLVK;AYSGSQIDILIDQGK;CFGGLQK;FAVYLPPQAESGK;IPVVFR;KAFSGYLGPDESK;KAFSGYLGPDESKWK;KIPVVFR;LQEGYDHSYYFIATFIADHIR;MYSYVTEELPQLINANFPVDPQR;SGYQQAASEHGLVVIAPDTSPR;VFEHSSVELK	50.4	31.319	282	0	184.27	OLD+S-1;OLD+S-2;OLD+S-3;OLD-1;OLD-2;OLD-3;YOUG-1;YOUG-2;YOUG-3	68;69;133	120	2892700000	3073000000	2639400000	2133700000	2362500000	2427300000	2.30783e+09	2.86837e+09	1.24288	--	0.0213802	0.0759	0.0668
490	tr|Q6P1A9|Q6P1A9_MOUSE	Q6P1A9	tr|Q6P1A9|Q6P1A9_MOUSE;tr|Q5EBG5|Q5EBG5_MOUSE;tr|Q58ET1|Q58ET1_MOUSE;sp|P12970|RL7A_MOUSE;tr|Q80UT7|Q80UT7_MOUSE	60S ribosomal protein L7a OS=Mus musculus OX=10090 GN=Rpl7a PE=2 SV=1;60S ribosomal protein L7a OS=Mus musculus OX=10090 GN=Rpl7a PE=2 SV=1;60S ribosomal protein L7a OS=Mus musculus OX=10090 GN=Rpl7a PE=1 SV=1;60S ribosomal protein L7a OS=Mus musculus OX=10090 GN=Rpl7a PE=1 SV=2;60S ribosomal protein L7a (Fragment) OS=Mus musculus OX=10090 GN=Rpl7a PE=2 SV=1		Rpl7a	10.56	-0.547368	22	22	22	AGVNTVTTLVENK;AGVNTVTTLVENKK;GDVPTKRPPVLR;HWGGNVLGPK;KMGVPYCIIK;KTCTTVAFTQVNSEDK;KTCTTVAFTQVNSEDKGALAK;KVAPAPAVVK;KVVNPLFEK;LKVPPAINQFTQALDR;MGVPYCIIK;NFGIGQDIQPK;QTATQLLK;RHWGGNVLGPK;RLKVPPAINQFTQALDR;TCTTVAFTQVNSEDK;TCTTVAFTQVNSEDKGALAK;TNYNDRYDEIR;TNYNDRYDEIRR;VAPAPAVVK;VPPAINQFTQALDR;VVNPLFEK	AGVN(Deamidation (NQ))TVTTLVENK;AGVN(Deamidation (NQ))TVTTLVENKK;HWGGN(Deamidation (NQ))VLGPK;KTCTTVAFTQVN(Deamidation (NQ))SEDKGALAK;LKVPPAIN(Deamidation (NQ))QFTQALDR;N(Deamidation (NQ))FGIGQDIQPK;(Gln->pyro-Glu)QTATQLLK;TCTTVAFTQVN(Deamidation (NQ))SEDKGALAK;TN(Deamidation (NQ))YNDRYDEIR;TN(Deamidation (NQ))YN(Deamidation (NQ))DRYDEIR;TNYN(Deamidation (NQ))DRYDEIRR;TN(Deamidation (NQ))YN(Deami…	AGVNTVTTLVENK;AGVNTVTTLVENKK;GDVPTKRPPVLR;HWGGNVLGPK;KMGVPYCIIK;KTCTTVAFTQVNSEDK;KTCTTVAFTQVNSEDKGALAK;KVAPAPAVVK;KVVNPLFEK;LKVPPAINQFTQALDR;MGVPYCIIK;NFGIGQDIQPK;QTATQLLK;RHWGGNVLGPK;RLKVPPAINQFTQALDR;TCTTVAFTQVNSEDK;TCTTVAFTQVNSEDKGALAK;TNYNDRYDEIR;TNYNDRYDEIRR;VAPAPAVVK;VPPAINQFTQALDR;VVNPLFEK	50.4	30.024	266	0	127.82	OLD+S-1;OLD+S-2;OLD+S-3;OLD-1;OLD-2;OLD-3;YOUG-1;YOUG-2;YOUG-3	38;81;141;149;206;208;225;227;240		5488300000	4432300000	5367900000	2586500000	2717800000	2699100000	2667800000	5.09617e+09	1.91025	up	0.000762492	0.1134	0.0266
493	tr|Q3TRJ7|Q3TRJ7_MOUSE	Q3TRJ7	tr|Q3TRJ7|Q3TRJ7_MOUSE;sp|Q62419|SH3G1_MOUSE;tr|Q3U3C4|Q3U3C4_MOUSE;tr|Q3TJB4|Q3TJB4_MOUSE;tr|A0A3B2W7K0|A0A3B2W7K0_MOUSE	SH3-domain GRB2-like 1 OS=Mus musculus OX=10090 GN=Sh3gl1 PE=1 SV=1;Endophilin-A2 OS=Mus musculus OX=10090 GN=Sh3gl1 PE=1 SV=1;SH3 domain containing GRB2 like 1, endophilin A2 OS=Mus musculus OX=10090 GN=Sh3gl1 PE=2 SV=1;SH3 domain containing GRB2 like 1, endophilin A2 OS=Mus musculus OX=10090 GN=Sh3gl1 PE=2 SV=1;Endophilin-A2 OS=Mus musculus OX=10090 GN=Sh3gl1 PE=1 SV=1		Sh3gl1	5.53	-0.690761	18	18	18	ALYDFEPENDGELGFR;AVAEVLVR;DSLDIEVK;ELGGESNFGDALLDAGESMK;ELGGESNFGDALLDAGESMKR;EPFELGELEQPNGGFPCAPAPK;HGKELGGESNFGDALLDAGESMKR;LTMLNTVSK;NPGYPQSEGLLGECMVR;PREPFELGELEQPNGGFPCAPAPK;QAVQILEELADK;QAVQILEELADKLK;QAVQILEELADKLKR;QNFIDPLQNLCDKDLK;RLDFDYK;SMPPLDQPSCK;TIEYLQPNPASR;VGGAEGTKLDDDFKDMEK	ALYDFEPEN(Deamidation (NQ))DGELGFR;EPFELGELEQPN(Deamidation (NQ))GGFPCAPAPK;PREPFELGELEQPN(Deamidation (NQ))GGFPCAPAPK;(Gln->pyro-Glu)QAVQILEELADK;(Gln->pyro-Glu)QAVQILEELADKLK;(Gln->pyro-Glu)QAVQILEELADKLKR;(Gln->pyro-Glu)QNFIDPLQNLCDKDLK	ALYDFEPENDGELGFR;AVAEVLVR;DSLDIEVK;ELGGESNFGDALLDAGESMK;ELGGESNFGDALLDAGESMKR;EPFELGELEQPNGGFPCAPAPK;HGKELGGESNFGDALLDAGESMKR;LTMLNTVSK;NPGYPQSEGLLGECMVR;PREPFELGELEQPNGGFPCAPAPK;QAVQILEELADK;QAVQILEELADKLK;QAVQILEELADKLKR;QNFIDPLQNLCDKDLK;RLDFDYK;SMPPLDQPSCK;TIEYLQPNPASR;VGGAEGTKLDDDFKDMEK	50.3	41.518	368	0	198.81	OLD+S-1;OLD+S-2;OLD+S-3;OLD-1;OLD-2;OLD-3;YOUG-1;YOUG-2;YOUG-3	272;321		2227500000	2846600000	2376600000	2152700000	2125600000	2523400000	2.26723e+09	2.48357e+09	1.09542	--	0.388409	0.1301	0.098
496	tr|Q3TPN0|Q3TPN0_MOUSE	Q3TPN0	tr|Q3TPN0|Q3TPN0_MOUSE;sp|O88322|NID2_MOUSE;tr|Q8CFA3|Q8CFA3_MOUSE;tr|Q3US45|Q3US45_MOUSE;tr|Q8R5G0|Q8R5G0_MOUSE;tr|A0A286YCQ5|A0A286YCQ5_MOUSE;tr|Q8C6Z2|Q8C6Z2_MOUSE	Nidogen-2 OS=Mus musculus OX=10090 GN=Nid2 PE=2 SV=1;Nidogen-2 OS=Mus musculus OX=10090 GN=Nid2 PE=1 SV=2;Nidogen-2 OS=Mus musculus OX=10090 GN=NID-2 PE=4 SV=1;Nidogen-2 OS=Mus musculus OX=10090 GN=Nid2 PE=2 SV=1;Nidogen 2 protein OS=Mus musculus OX=10090 GN=Nid2 PE=2 SV=1;Nidogen-2 (Fragment) OS=Mus musculus OX=10090 GN=Nid2 PE=1 SV=1;Nidogen-2 OS=Mus musculus OX=10090 GN=Nid2 PE=2 SV=1		Nid2	5.16	-0.441126	50	49	50	ADPGLVDVGTSSPGSDR;AFALYSEDEGVLR;AITVDPIR;APAPPEADAALLTPVNEDLGGR;ASLEAGAEPETIITSGLISPEGLAIDHFR;ASLEAGAEPETIITSGLISPEGLAIDHFRR;CHPGTGVDYTCECTPGFQGDGR;DDQYVPQCDDLGHFIPLQCHGK;DGVISVNKDSGQFTDEFLPEQR;DIGLPNGLTFDPFSK;DSGQFTDEFLPEQR;EALYFSLTNTEQSVK;EAPKIETSSLDGENR;EAPKIETSSLDGENRR;EDTSGAVLSLAAR;ESLLEHYGGTPR;ESYNVQLQLPAR;ETESASLDPQTK;ETQYVDDDFPTDFPAIAPFLADIDTSHSR;FALDNVRPATVGGDPSTAR;FAVTNQIGPVEVDSAPVGVNPC…	DGVISVN(Deamidation (NQ))KDSGQFTDEFLPEQR;DIGLPN(Deamidation (NQ))GLTFDPFSK;FAVTN(Deamidation (NQ))QIGPVEVDSAPVGVNPCYDGSHTCDTTAR;FYDAQFSSLYVGTN(Deamidation (NQ))GIISTQDFPR;GN(Deamidation (NQ))LYWTDWNR;IDVSFN(Deamidation (NQ))SK;ITQTAEGLDPEN(Deamidation (NQ))YLSIK;N(Deamidation (NQ))TQSYPEAGPVPSEPDVPVPPLEGEVLPHYPESGHVPPLR;TM(Oxidation (M))YWTDSGLDKIER;VGHIPVHFTDVDLHAYIVGN(Deamidation (NQ))DGR;YVIGL…	ADPGLVDVGTSSPGSDR;AFALYSEDEGVLR;AITVDPIR;APAPPEADAALLTPVNEDLGGR;ASLEAGAEPETIITSGLISPEGLAIDHFR;ASLEAGAEPETIITSGLISPEGLAIDHFRR;CHPGTGVDYTCECTPGFQGDGR;DDQYVPQCDDLGHFIPLQCHGK;DGVISVNKDSGQFTDEFLPEQR;DIGLPNGLTFDPFSK;DSGQFTDEFLPEQR;EALYFSLTNTEQSVK;EAPKIETSSLDGENR;EAPKIETSSLDGENRR;EDTSGAVLSLAAR;ESLLEHYGGTPR;ESYNVQLQLPAR;ETESASLDPQTK;ETQYVDDDFPTDFPAIAPFLADIDTSHSR;FALDNVRPATVGGDPSTAR;FAVTNQIGPVEVDSAPVGVNPC…	50.2	153.94	1403	0	323.31	OLD+S-1;OLD+S-2;OLD+S-3;OLD-1;OLD-2;OLD-3;YOUG-1;YOUG-2;YOUG-3	80;347;443;445;497;499;504;584;663;769;1270;1305;1370	1228	2697400000	2860600000	2376400000	1261300000	1170800000	1239000000	1223700000	2644800000	2.16131	up	0.000202655	0.0931	0.0385
497	sp|Q8VDN2|AT1A1_MOUSE	Q8VDN2	sp|Q8VDN2|AT1A1_MOUSE;tr|Q3TXF9|Q3TXF9_MOUSE;tr|Q8R3M4|Q8R3M4_MOUSE;tr|Q3UCH8|Q3UCH8_MOUSE	Sodium/potassium-transporting ATPase subunit alpha-1 OS=Mus musculus OX=10090 GN=Atp1a1 PE=1 SV=1;Sodium/potassium-transporting ATPase subunit alpha OS=Mus musculus OX=10090 GN=Atp1a1 PE=2 SV=1;Sodium/potassium-transporting ATPase subunit alpha (Fragment) OS=Mus musculus OX=10090 GN=Atp1a1 PE=2 SV=1;Sodium/potassium-transporting ATPase subunit alpha (Fragment) OS=Mus musculus OX=10090 GN=Atp1a1 P…		Atp1a1	5.3	0.00205279	53	37	53	AAVPDAVGK;ACVVHGSDLKDMTSEELDDILR;ADIGVAMGIVGSDVSK;AVAGDASESALLK;AVFQANQENLPILK;AVFQANQENLPILKR;CSSILLHGK;CSSILLHGKEQPLDEELKDAFQNAYLELGGLGER;DAFQNAYLELGGLGER;DGPNALTPPPTTPEWVK;DKYEPAAVSEHGDK;DMTSEELDDILR;EQPLDEELKDAFQNAYLELGGLGER;ETWDDRWVNDVEDSYGQQWTYEQR;EVSMDDHKLSLDELHR;EVSMDDHKLSLDELHRK;GGDRIPADLR;GIVVYTGDR;GVGIISEGNETVEDIAAR;IAGLCNR;IISANGCK;IISANGCKVDNSSLTGESEPQTR;IVEIPFNSTNK;IVEIPFNSTNKYQLSIH…	ACVVHGSDLKDM(Oxidation (M))TSEELDDILR;AVFQAN(Deamidation (NQ))QENLPILK;AVFQAN(Deamidation (NQ))QENLPILKR;AVFQ(Deamidation (NQ))AN(Deamidation (NQ))QENLPILKR;DGPN(Deamidation (NQ))ALTPPPTTPEWVK;EQPLDEELKDAFQN(Deamidation (NQ))AYLELGGLGER;ETWDDRWVN(Deamidation (NQ))DVEDSYGQQWTYEQR;GVGIISEGN(Deamidation (NQ))ETVEDIAAR;IISAN(Deamidation (NQ))GCK;IISAN(Deamidation (NQ))GCKVDNSSLTGESEPQTR;IISAN(Deamida…	AAVPDAVGK;ACVVHGSDLKDMTSEELDDILR;ADIGVAMGIVGSDVSK;AVAGDASESALLK;AVFQANQENLPILK;AVFQANQENLPILKR;CSSILLHGK;CSSILLHGKEQPLDEELKDAFQNAYLELGGLGER;DAFQNAYLELGGLGER;DGPNALTPPPTTPEWVK;DKYEPAAVSEHGDK;DMTSEELDDILR;EQPLDEELKDAFQNAYLELGGLGER;ETWDDRWVNDVEDSYGQQWTYEQR;EVSMDDHKLSLDELHR;EVSMDDHKLSLDELHRK;GGDRIPADLR;GIVVYTGDR;GVGIISEGNETVEDIAAR;IAGLCNR;IISANGCK;IISANGCKVDNSSLTGESEPQTR;IVEIPFNSTNK;IVEIPFNSTNKYQLSIH…	50	112.98	1023	0	323.31	OLD+S-1;OLD+S-2;OLD+S-3;OLD-1;OLD-2;OLD-3;YOUG-1;YOUG-2;YOUG-3	78;163;181;209;215;233;235;248;395;396;405;406;434;436;437;483;486;497;540;638;653;720;771;896;942	178;615;673;748	5203800000	5217200000	5301300000	6991600000	7255900000	6784100000	7.01053e+09	5.24077e+09	0.747556	--	0.000138124	0.0101	0.0337
499	tr|F7ARZ1|F7ARZ1_MOUSE	F7ARZ1	tr|F7ARZ1|F7ARZ1_MOUSE;tr|Q3THH3|Q3THH3_MOUSE;sp|Q8VE22|RT23_MOUSE;tr|Q3TI14|Q3TI14_MOUSE;tr|Q99LZ4|Q99LZ4_MOUSE;tr|A7M7Q8|A7M7Q8_MOUSE	28S ribosomal protein S23, mitochondrial (Fragment) OS=Mus musculus OX=10090 GN=Mrps23 PE=1 SV=1;MRP-S23 domain-containing protein OS=Mus musculus OX=10090 GN=Mrps23 PE=2 SV=1;28S ribosomal protein S23, mitochondrial OS=Mus musculus OX=10090 GN=Mrps23 PE=1 SV=1;28S ribosomal protein S23, mitochondrial OS=Mus musculus OX=10090 GN=Mrps23 PE=1 SV=1;Mrps23 protein (Fragment) OS=Mus musculus OX=10090 …		Mrps23	5.26	-0.690833	4	4	4	ALLAEGIILR;LETVGSVFSR;LQASSEGHEPQEDDDLAQR;YTELQNLGETDEEKLFVETGK		ALLAEGIILR;LETVGSVFSR;LQASSEGHEPQEDDDLAQR;YTELQNLGETDEEKLFVETGK	50	13.295	120	0	15.029	OLD+S-1;OLD-1;YOUG-1;YOUG-2;YOUG-3			39212000	0	0	24956000	0	0	0	0	--	--	--	--	--
501	tr|A7VJ98|A7VJ98_MOUSE	A7VJ98	tr|A7VJ98|A7VJ98_MOUSE;sp|Q9CQI3|GMFB_MOUSE;tr|A0A2I3BR94|A0A2I3BR94_MOUSE;tr|Q80X87|Q80X87_MOUSE;tr|A0A2I3BPS1|A0A2I3BPS1_MOUSE	Glia maturation factor OS=Mus musculus OX=10090 GN=Gmfb PE=2 SV=1;Glia maturation factor beta OS=Mus musculus OX=10090 GN=Gmfb PE=1 SV=3;Glia maturation factor beta (Fragment) OS=Mus musculus OX=10090 GN=Gmfb PE=1 SV=1;Glia maturation factor OS=Mus musculus OX=10090 GN=Gmfb PE=2 SV=1;Glia maturation factor beta (Fragment) OS=Mus musculus OX=10090 GN=Gmfb PE=1 SV=1		Gmfb	5.32	-0.528873	7	7	7	FIVYSYK;LVQTAELTK;LVVLDEELEGVSPDELKDELPER;LVVLDEELEGVSPDELKDELPERQPR;NTEDLTEEWLR;NTEDLTEEWLREK;SESLVVCDVAEDLVEK	(Acetyl (Protein N-term))SESLVVCDVAEDLVEK	FIVYSYK;LVQTAELTK;LVVLDEELEGVSPDELKDELPER;LVVLDEELEGVSPDELKDELPERQPR;NTEDLTEEWLR;NTEDLTEEWLREK;SESLVVCDVAEDLVEK	50	16.722	142	0	109.74	OLD+S-1;OLD+S-2;OLD+S-3;OLD-1;OLD-2;OLD-3;YOUG-1;YOUG-2;YOUG-3			568610000	778730000	556770000	505210000	460470000	458180000	474620000	6.34703e+08	1.33729	--	0.0687775	0.1967	0.0559
503	tr|Q542I7|Q542I7_MOUSE	Q542I7	tr|Q542I7|Q542I7_MOUSE;tr|Q3TX23|Q3TX23_MOUSE;sp|O88653|LTOR3_MOUSE;tr|A0A0G2JGQ3|A0A0G2JGQ3_MOUSE	Ragulator complex protein LAMTOR3 OS=Mus musculus OX=10090 GN=Lamtor3 PE=1 SV=1;Ragulator complex protein LAMTOR3 OS=Mus musculus OX=10090 GN=Lamtor3 PE=2 SV=1;Ragulator complex protein LAMTOR3 OS=Mus musculus OX=10090 GN=Lamtor3 PE=1 SV=1;Ragulator complex protein LAMTOR3 (Fragment) OS=Mus musculus OX=10090 GN=Lamtor3 PE=1 SV=1		Lamtor3	6.72	0.216935	5	5	5	ELAPLFEELIK;KLPSVEGLHAIVVSDR;KLPSVEGLHAIVVSDRDGVPVIK;LPSVEGLHAIVVSDRDGVPVIK;VANDSAPEHALRPGFLSTFALATDQGSK	VAN(Deamidation (NQ))DSAPEHALRPGFLSTFALATDQGSK	ELAPLFEELIK;KLPSVEGLHAIVVSDR;KLPSVEGLHAIVVSDRDGVPVIK;LPSVEGLHAIVVSDRDGVPVIK;VANDSAPEHALRPGFLSTFALATDQGSK	50	13.553	124	0	19.122	OLD+S-1;OLD+S-2;OLD+S-3;OLD-1;OLD-2;OLD-3;YOUG-1;YOUG-2;YOUG-3	37		667410000	654990000	602200000	197040000	225380000	219180000	2.13867e+08	6.41533e+08	2.99969	up	2.8996e-05	0.054	0.0697
506	tr|Q3U8S5|Q3U8S5_MOUSE	Q3U8S5	tr|Q3U8S5|Q3U8S5_MOUSE;sp|O08529|CAN2_MOUSE;tr|Q3U3A8|Q3U3A8_MOUSE;tr|Q8R486|Q8R486_MOUSE;tr|Q8BPV9|Q8BPV9_MOUSE	Calpain-2 catalytic subunit OS=Mus musculus OX=10090 GN=Capn2 PE=2 SV=1;Calpain-2 catalytic subunit OS=Mus musculus OX=10090 GN=Capn2 PE=1 SV=4;Calpain-2 catalytic subunit OS=Mus musculus OX=10090 GN=Capn2 PE=2 SV=1;M-calpain 80 kDa large subunit (Fragment) OS=Mus musculus OX=10090 PE=3 SV=1;Calpain-2 catalytic subunit OS=Mus musculus OX=10090 GN=Capn2 PE=2 SV=1		Capn2	4.86	-0.435429	29	29	29	ADYQAVDDEIEANIEEIDANEEDIDDGFRR;AGIAIK;ANLTERQEDGEFWMSFSDFLR;DGELLFVHSAEGSEFWSALLEK;EFYILWTK;ERSDTFINLR;FADDELIIDFDNFVR;GHAYSVTGAEEVESSGSLQK;IMVDMLDEDGSGK;IMVDMLDEDGSGKLGLK;IYREIDVDR;KADYQAVDDEIEANIEEIDANEEDIDDGFR;KADYQAVDDEIEANIEEIDANEEDIDDGFRR;KMGEDMHTIGFGIYEVPEELTGQTNIHLGK;LEEEDEDEEDGER;LEEEDEDEEDGERGCTFLVGLIQK;LEICNLTPDTLTCDSYK;LEICNLTPDTLTCDSYKK;LPCQLHQVIVAR;LPPGEYVLVPSTFEPHKDGDFCIR;MGEDMHTIG…	(Acetyl (Protein N-term))AGIAIK;KADYQAVDDEIEAN(Deamidation (NQ))IEEIDANEEDIDDGFR;KM(Oxidation (M))GEDMHTIGFGIYEVPEELTGQ(Deamidation (NQ))TNIHLGK;N(Deamidation (NQ))FFLTTR;SDTFIN(Deamidation (NQ))LR;WN(Deamidation (NQ))DNCPSWNTVDPEVR;YLN(Deamidation (NQ))QDYETLR	ADYQAVDDEIEANIEEIDANEEDIDDGFRR;AGIAIK;ANLTERQEDGEFWMSFSDFLR;DGELLFVHSAEGSEFWSALLEK;EFYILWTK;ERSDTFINLR;FADDELIIDFDNFVR;GHAYSVTGAEEVESSGSLQK;IMVDMLDEDGSGK;IMVDMLDEDGSGKLGLK;IYREIDVDR;KADYQAVDDEIEANIEEIDANEEDIDDGFR;KADYQAVDDEIEANIEEIDANEEDIDDGFRR;KMGEDMHTIGFGIYEVPEELTGQTNIHLGK;LEEEDEDEEDGER;LEEEDEDEEDGERGCTFLVGLIQK;LEICNLTPDTLTCDSYK;LEICNLTPDTLTCDSYKK;LPCQLHQVIVAR;LPPGEYVLVPSTFEPHKDGDFCIR;MGEDMHTIG…	49.9	79.873	700	0	323.31	OLD+S-1;OLD+S-2;OLD+S-3;OLD-1;OLD-2;OLD-3;YOUG-1;YOUG-2;YOUG-3	29;298;300;443;451;467;519	422	1771500000	1849400000	1759200000	1812700000	1676300000	1466100000	1651700000	1.79337e+09	1.08577	--	0.250308	0.0273	0.1057
507	sp|Q80YX1|TENA_MOUSE	Q80YX1	sp|Q80YX1|TENA_MOUSE;tr|Q148T5|Q148T5_MOUSE;tr|Q148T4|Q148T4_MOUSE	Tenascin OS=Mus musculus OX=10090 GN=Tnc PE=1 SV=1;Tnc protein OS=Mus musculus OX=10090 GN=Tnc PE=2 SV=1;Tnc protein OS=Mus musculus OX=10090 GN=Tnc PE=2 SV=1		Tnc	4.77	-0.398057	87	87	87	AADIPGLK;ADIDSYR;AETITEAEPEVDNLLVSDATPDGFR;APTAQVESFR;ASTEEVPSLENLTVTEAGWDGLR;ASVTGYLLVYESVDGTVK;AVDIPGLK;AVDIPGLKADTPYR;AYAAGFGDRREEFWLGLDNLSK;CEDGQCICHEGFTGLDCGQR;CICEQGFK;CVNGMCICDDDYTGEDCRDR;CVNGQCICHEGFTGK;CVNGQCVCDEGYTGEDCSQR;DATSHVLTDLEPGQEYTVLLIAEK;DGFAGEDCNEPLCLNNCYNR;DLIVTEVTEETVNLAWDNEMR;DLTPTPESSGSFQEHTVDGENQIVFTHR;DTDSAITNCALSYK;DVPGDRTTIDLTHEDNQYSIGNLRPDTEYEVSLISR;EATEYEIELYGISR;EEF…	CVN(Deamidation (NQ))GMCICDDDYTGEDCRDR;CVN(Deamidation (NQ))GQCICHEGFTGK;CVNGQ(Deamidation (NQ))CVCDEGYTGEDCSQR;DGFAGEDCNEPLCLN(Deamidation (NQ))NCYNR;EIMFSDITEN(Deamidation (NQ))AATVSWR;EIM(Oxidation (M))FSDITENAATVSWR;GDKESDPATIN(Deamidation (NQ))AATEIDAPK;GFDCSEMSCPN(Deamidation (NQ))DCHQHGR;GHEYSIQFAEM(Oxidation (M))K;ITYVPM(Oxidation (M))TGGAPSMVTVDGTDTETR;LKVEGYSGTAGDSMNYHN(Deamidation (NQ)…	AADIPGLK;ADIDSYR;AETITEAEPEVDNLLVSDATPDGFR;APTAQVESFR;ASTEEVPSLENLTVTEAGWDGLR;ASVTGYLLVYESVDGTVK;AVDIPGLK;AVDIPGLKADTPYR;AYAAGFGDRREEFWLGLDNLSK;CEDGQCICHEGFTGLDCGQR;CICEQGFK;CVNGMCICDDDYTGEDCRDR;CVNGQCICHEGFTGK;CVNGQCVCDEGYTGEDCSQR;DATSHVLTDLEPGQEYTVLLIAEK;DGFAGEDCNEPLCLNNCYNR;DLIVTEVTEETVNLAWDNEMR;DLTPTPESSGSFQEHTVDGENQIVFTHR;DTDSAITNCALSYK;DVPGDRTTIDLTHEDNQYSIGNLRPDTEYEVSLISR;EATEYEIELYGISR;EEF…	49.9	231.8	2110	0	323.31	OLD+S-1;OLD+S-2;OLD+S-3;OLD-1;OLD-2;OLD-3;YOUG-1;YOUG-2;YOUG-3	286;420;422;472;482;544;546;596;698;856;862;907;980;1633;1757;2024;2027;2044	655;666;880;1626;1656;1663;2023;2093	1889600000	2095200000	1848900000	12116000000	11799000000	10739000000	1.15513e+10	1.94457e+09	0.168341	down	4.73043e-06	0.0679	0.0624
508	sp|P24527|LKHA4_MOUSE	P24527	sp|P24527|LKHA4_MOUSE	Leukotriene A-4 hydrolase OS=Mus musculus OX=10090 GN=Lta4h PE=1 SV=4		Lta4h	5.98	-0.249591	25	25	25	AILPCQDTPSVK;APLPLGHIK;ASMHPVTAMLVGR;CSVDFAR;DGEAPDPEDPSR;DLAAFDK;DLAAFDKSHDQAVHTYQEHK;DLSSHQLNEFLAQVLQK;DVDPDVAYSSIPYEK;ELVALMSAIR;ELVALMSAIRDGEAPDPEDPSR;GSPMEISLPIALSK;HFHALGGWGELQNTIK;LTYTAEVSVPK;LVVDLK;MQEVYNFNAINNSEIR;RTLTGTAALTVQSQEENLR;SANEFSETESMLK;SLSNVIAHEISHSWTGNLVTNK;SSALQWLTPEQTSGK;TLTGTAALTVQSQEENLR;TLVWSEKEQVEK;TWDHFWLNEGHTVYLER;WEEAIPLALK;WVTAKEEDLSSFSIADLK		AILPCQDTPSVK;APLPLGHIK;ASMHPVTAMLVGR;CSVDFAR;DGEAPDPEDPSR;DLAAFDK;DLAAFDKSHDQAVHTYQEHK;DLSSHQLNEFLAQVLQK;DVDPDVAYSSIPYEK;ELVALMSAIR;ELVALMSAIRDGEAPDPEDPSR;GSPMEISLPIALSK;HFHALGGWGELQNTIK;LTYTAEVSVPK;LVVDLK;MQEVYNFNAINNSEIR;RTLTGTAALTVQSQEENLR;SANEFSETESMLK;SLSNVIAHEISHSWTGNLVTNK;SSALQWLTPEQTSGK;TLTGTAALTVQSQEENLR;TLVWSEKEQVEK;TWDHFWLNEGHTVYLER;WEEAIPLALK;WVTAKEEDLSSFSIADLK	49.8	69.05	611	0	79.871	OLD+S-1;OLD+S-2;OLD+S-3;OLD-1;OLD-2;OLD-3;YOUG-1;YOUG-2;YOUG-3			401180000	371320000	376700000	314700000	410730000	307990000	3.44473e+08	3.83067e+08	1.11204	--	0.297271	0.0415	0.1669
510	sp|O55091|IMPCT_MOUSE	O55091	sp|O55091|IMPCT_MOUSE;tr|A0A3Q4EC12|A0A3Q4EC12_MOUSE	Protein IMPACT OS=Mus musculus OX=10090 GN=Impact PE=1 SV=2;Protein IMPACT (Fragment) OS=Mus musculus OX=10090 GN=Impact PE=1 SV=1		Impact	4.97	-0.587421	10	10	10	ADLSNSLEEIYVHNMGESILYQWVEK;IFCEDKQTFLQDCEDDGETAAGGR;ISEETQPETEELPPVAHGVPITDRR;KKTEEVEVESEEDPILEHPPENPVK;LLHLMEILNVK;NVMVVVSR;QTFLQDCEDDGETAAGGR;SQITEPDPDVK;STFQAHVAPVVCPEQVK;WYGGILLGPDR	ADLSN(Deamidation (NQ))SLEEIYVHNMGESILYQWVEK	ADLSNSLEEIYVHNMGESILYQWVEK;IFCEDKQTFLQDCEDDGETAAGGR;ISEETQPETEELPPVAHGVPITDRR;KKTEEVEVESEEDPILEHPPENPVK;LLHLMEILNVK;NVMVVVSR;QTFLQDCEDDGETAAGGR;SQITEPDPDVK;STFQAHVAPVVCPEQVK;WYGGILLGPDR	49.7	36.276	318	0	56.468	OLD+S-1;OLD+S-2;OLD+S-3;OLD-1;OLD-2;OLD-3;YOUG-1;YOUG-2;YOUG-3	87		385310000	414360000	314340000	317410000	323360000	282160000	3.07643e+08	3.71337e+08	1.20704	--	0.120197	0.1386	0.0724
511	sp|P21956|MFGM_MOUSE	P21956	sp|P21956|MFGM_MOUSE;tr|Q3TDU5|Q3TDU5_MOUSE	Lactadherin OS=Mus musculus OX=10090 GN=Mfge8 PE=1 SV=3;Lactadherin OS=Mus musculus OX=10090 GN=Mfge8 PE=2 SV=1		Mfge8	6.1	-0.286609	29	29	29	AFGWYPHLGR;CLVTLDTQR;DFGHIQYVASYK;DFGHIQYVASYKVAHSDDGVQWTVYEEQGSSK;EFLGNLDNNSLK;EWLQVDLGTQR;FEFIQDESGGDK;FEFIQDESGGDKEFLGNLDNNSLK;FELLGCELHGCSEPLGLK;GPCSPNPCYNDAK;INAWTAQSNSAK;INAWTAQSNSAKEWLQVDLGTQR;KFEFIQDESGGDK;KFEFIQDESGGDKEFLGNLDNNSLK;KNIFEKPFMAR;LDNQGKINAWTAQSNSAKEWLQVDLGTQR;LYPVSCHR;NIFEKPFMAR;QVTGIITQGAR;QVTGIITQGARDFGHIQYVASYK;TFKVAYSLDGR;VAHSDDGVQWTVYEEQGSSK;VAYSLDGR;VFQGNLDNNSHK;VFQGNL…	DFGHIQ(Deamidation (NQ))YVASYK;EFLGNLDNN(Deamidation (NQ))SLK;FEFIQDESGGDKEFLGNLDNN(Deamidation (NQ))SLK;GPCSPNPCYN(Deamidation (NQ))DAK;INAWTAQSN(Deamidation (NQ))SAK;IN(Deamidation (NQ))AWTAQSN(Deamidation (NQ))SAK;INAWTAQSN(Deamidation (NQ))SAKEWLQVDLGTQR;IN(Deamidation (NQ))AWTAQSN(Deamidation (NQ))SAKEWLQVDLGTQR;KFEFIQDESGGDKEFLGN(Deamidation (NQ))LDNNSLK;KFEFIQDESGGDKEFLGNLDN(Deamidation (N…	AFGWYPHLGR;CLVTLDTQR;DFGHIQYVASYK;DFGHIQYVASYKVAHSDDGVQWTVYEEQGSSK;EFLGNLDNNSLK;EWLQVDLGTQR;FEFIQDESGGDK;FEFIQDESGGDKEFLGNLDNNSLK;FELLGCELHGCSEPLGLK;GPCSPNPCYNDAK;INAWTAQSNSAK;INAWTAQSNSAKEWLQVDLGTQR;KFEFIQDESGGDK;KFEFIQDESGGDKEFLGNLDNNSLK;KNIFEKPFMAR;LDNQGKINAWTAQSNSAKEWLQVDLGTQR;LYPVSCHR;NIFEKPFMAR;QVTGIITQGAR;QVTGIITQGARDFGHIQYVASYK;TFKVAYSLDGR;VAHSDDGVQWTVYEEQGSSK;VAYSLDGR;VFQGNLDNNSHK;VFQGNL…	49.7	51.24	463	0	323.31	OLD+S-1;OLD+S-2;OLD+S-3;OLD-1;OLD-2;OLD-3;YOUG-1;YOUG-2;YOUG-3	75;251;263;266;267;272;275;354;359;361;392;414;426;427;432;452	273;439	14608000000	16108000000	14793000000	25198000000	24166000000	22071000000	2.38117e+10	1.51697e+10	0.637069	down	0.00082348	0.0539	0.0669
512	tr|Q8C6E3|Q8C6E3_MOUSE	Q8C6E3	tr|Q8C6E3|Q8C6E3_MOUSE;sp|P24270|CATA_MOUSE;tr|Q3UZE7|Q3UZE7_MOUSE;tr|Q542K4|Q542K4_MOUSE;tr|Q3TVZ1|Q3TVZ1_MOUSE;tr|Q3UF58|Q3UF58_MOUSE;tr|Q91XI2|Q91XI2_MOUSE	Catalase OS=Mus musculus OX=10090 GN=Cat PE=2 SV=1;Catalase OS=Mus musculus OX=10090 GN=Cat PE=1 SV=4;Catalase OS=Mus musculus OX=10090 GN=Cat PE=2 SV=1;Catalase OS=Mus musculus OX=10090 GN=Cat PE=2 SV=1;Catalase OS=Mus musculus OX=10090 GN=Cat PE=2 SV=1;Catalase OS=Mus musculus OX=10090 GN=Cat PE=2 SV=1;Catalase OS=Mus musculus OX=10090 GN=Cat PE=2 SV=1		Cat	7.73	-0.63814	21	21	21	ASQRPDVLTTGGGNPIGDK;ASQRPDVLTTGGGNPIGDKLNIMTAGSR;DAILFPSFIHSQK;DAILFPSFIHSQKR;DAQLFIQK;DGPMCMHDNQGGAPNYYPNSFSAPEQQR;EAETFPFNPFDLTK;FNSANEDNVTQVR;FSTVTGESGSADTVRDPR;GAGAFGYFEVTHDITR;GPLLVQDVVFTDEMAHFDR;GPLLVQDVVFTDEMAHFDRER;IQALLDKYNAEKPK;LAQEDPDYGLR;LCENIAGHLK;LFAYPDTHR;LGPNYLQIPVNCPYR;NAIHTYTQAGSHMAAK;NFTDVHPDYGAR;SALEHSVQCAVDVK;SALEHSVQCAVDVKR	DGPMCMHDNQGGAPNYYPN(Deamidation (NQ))SFSAPEQQR;N(Deamidation (NQ))AIHTYTQAGSHMAAK	ASQRPDVLTTGGGNPIGDK;ASQRPDVLTTGGGNPIGDKLNIMTAGSR;DAILFPSFIHSQK;DAILFPSFIHSQKR;DAQLFIQK;DGPMCMHDNQGGAPNYYPNSFSAPEQQR;EAETFPFNPFDLTK;FNSANEDNVTQVR;FSTVTGESGSADTVRDPR;GAGAFGYFEVTHDITR;GPLLVQDVVFTDEMAHFDR;GPLLVQDVVFTDEMAHFDRER;IQALLDKYNAEKPK;LAQEDPDYGLR;LCENIAGHLK;LFAYPDTHR;LGPNYLQIPVNCPYR;NAIHTYTQAGSHMAAK;NFTDVHPDYGAR;SALEHSVQCAVDVK;SALEHSVQCAVDVKR	49.7	59.835	527	0	108.69	OLD+S-1;OLD+S-2;OLD+S-3;OLD-1;OLD-2;OLD-3;YOUG-1;YOUG-2;YOUG-3	407;507		292980000	361190000	152540000	387770000	375310000	412820000	3.91967e+08	2.68903e+08	0.686036	--	0.232532	0.3956	0.0487
514	tr|A0A1B0GT81|A0A1B0GT81_MOUSE	A0A1B0GT81	tr|A0A1B0GT81|A0A1B0GT81_MOUSE;tr|Q544Z6|Q544Z6_MOUSE;tr|Q3TXJ7|Q3TXJ7_MOUSE;sp|Q07813|BAX_MOUSE;tr|A0A1B0GS13|A0A1B0GS13_MOUSE;tr|A0A165ELP6|A0A165ELP6_MOUSE;tr|A0A1B0GTA4|A0A1B0GTA4_MOUSE;tr|Q8K3J2|Q8K3J2_MOUSE	Apoptosis regulator BAX OS=Mus musculus OX=10090 GN=Bax PE=1 SV=1;BCL domain-containing protein OS=Mus musculus OX=10090 GN=Bax PE=2 SV=1;BCL domain-containing protein OS=Mus musculus OX=10090 GN=Bax PE=2 SV=1;Apoptosis regulator BAX OS=Mus musculus OX=10090 GN=Bax PE=1 SV=1;Apoptosis regulator BAX (Fragment) OS=Mus musculus OX=10090 GN=Bax PE=1 SV=1;BCL2 associated-X protein (Fragment) OS=Mus mu…		Bax	4.94	-0.296491	8	8	8	IGDELDSNMELQR;MAGETPELTLEQPPQDASTK;MAGETPELTLEQPPQDASTKK;MDGSGEQLGSGGPTSSEQIMK;MIADVDTDSPR;MIADVDTDSPREVFFR;RIGDELDSNMELQR;TGAFLLQGFIQDR	(Acetyl (Protein N-term))MDGSGEQLGSGGPTSSEQIMK;M(Oxidation (M))IADVDTDSPR	IGDELDSNMELQR;MAGETPELTLEQPPQDASTK;MAGETPELTLEQPPQDASTKK;MDGSGEQLGSGGPTSSEQIMK;MIADVDTDSPR;MIADVDTDSPREVFFR;RIGDELDSNMELQR;TGAFLLQGFIQDR	49.7	18.955	171	0	57.851	OLD+S-1;OLD+S-2;OLD+S-3;OLD-1;OLD-2;OLD-3;YOUG-1;YOUG-2;YOUG-3		79	670850000	821860000	660950000	666120000	742920000	619920000	676320000	7.17887e+08	1.06146	--	0.549054	0.1256	0.0919
515	sp|Q8R2Y8|PTH2_MOUSE	Q8R2Y8	sp|Q8R2Y8|PTH2_MOUSE	Peptidyl-tRNA hydrolase 2, mitochondrial OS=Mus musculus OX=10090 GN=Ptrh2 PE=1 SV=1		Ptrh2	6.95	-0.0906077	5	5	5	APDEDTLIQLLTHAK;MILVVR;SHLGMFPQNSTSEANRDTETGTEASILGESGEYK;TLGLTVSLIQDAGR;TVLGIGPGPVELIDEVTGHLK		APDEDTLIQLLTHAK;MILVVR;SHLGMFPQNSTSEANRDTETGTEASILGESGEYK;TLGLTVSLIQDAGR;TVLGIGPGPVELIDEVTGHLK	49.7	19.526	181	0	25.671	OLD+S-1;OLD+S-2;OLD+S-3;OLD-1;OLD-2;OLD-3;YOUG-1;YOUG-2;YOUG-3			45340000	80440000	51950000	57462000	67301000	84370000	69711000	5.92433e+07	0.849842	--	0.42828	0.3148	0.1953
516	tr|E9QA16|E9QA16_MOUSE	E9QA16	tr|E9QA16|E9QA16_MOUSE;tr|E9Q0M9|E9Q0M9_MOUSE;tr|Q8VCQ8|Q8VCQ8_MOUSE;tr|S4R1T7|S4R1T7_MOUSE;tr|D3Z6I7|D3Z6I7_MOUSE;tr|Q3UGC3|Q3UGC3_MOUSE	Caldesmon 1 OS=Mus musculus OX=10090 GN=Cald1 PE=1 SV=1;Caldesmon 1 OS=Mus musculus OX=10090 GN=Cald1 PE=1 SV=1;Caldesmon 1 OS=Mus musculus OX=10090 GN=Cald1 PE=1 SV=1;Caldesmon 1 OS=Mus musculus OX=10090 GN=Cald1 PE=1 SV=1;Caldesmon 1 OS=Mus musculus OX=10090 GN=Cald1 PE=1 SV=1;Caldesmon (Fragment) OS=Mus musculus OX=10090 GN=Cald1 PE=2 SV=1		Cald1	6.6	-1.51791	31	2	31	AEFLNK;ASGDKEAEGAPQVEAGK;ASGDKEAEGAPQVEAGKR;ASKPMKPAASDLPVPAEGVR;EFDPTITDGSLSGPSR;GGSLGENQIKDEK;GSVFSAPSASGTPNK;GSVFSAPSASGTPNKETAGLK;IAYQRNDDDEEEAAR;IAYQRNDDDEEEAARER;IDSRLEQYTNAIEGTK;INEWLTK;LEQYTNAIEGTK;LKGGSLGENQIKDEK;LKQTENAFSPSR;LQEALER;MDDFER;MPEDGLSEDKKPFK;MQNDSAENETAEGEEKR;QKEFDPTITDGSLSGPSR;QKEFDPTITDGSLSGPSRR;QKQQEAALELEELK;QKQQEAALELEELKK;QQEAALELEELK;QQEAALELEELKK;QSVDKVTSPTKV;RGETEN…	GSVFSAPSASGTPN(Deamidation (NQ))KETAGLK;IAYQRN(Deamidation (NQ))DDDEEEAAR;IAYQ(Deamidation (NQ))RNDDDEEEAARER;IDSRLEQYTN(Deamidation (NQ))AIEGTK;LEQYTN(Deamidation (NQ))AIEGTK;LKQTEN(Deamidation (NQ))AFSPSR;(Acetyl (Protein N-term))MDDFER;MQN(Deamidation (NQ))DSAENETAEGEEKR;(Gln->pyro-Glu)QKEFDPTITDGSLSGPSR;(Gln->pyro-Glu)QKEFDPTITDGSLSGPSRR;(Gln->pyro-Glu)QKQQEAALELEELK;(Gln->pyro-Glu)QKQQEAALEL…	AEFLNK;ASGDKEAEGAPQVEAGK;ASGDKEAEGAPQVEAGKR;ASKPMKPAASDLPVPAEGVR;EFDPTITDGSLSGPSR;GGSLGENQIKDEK;GSVFSAPSASGTPNK;GSVFSAPSASGTPNKETAGLK;IAYQRNDDDEEEAAR;IAYQRNDDDEEEAARER;IDSRLEQYTNAIEGTK;INEWLTK;LEQYTNAIEGTK;LKGGSLGENQIKDEK;LKQTENAFSPSR;LQEALER;MDDFER;MPEDGLSEDKKPFK;MQNDSAENETAEGEEKR;QKEFDPTITDGSLSGPSR;QKEFDPTITDGSLSGPSRR;QKQQEAALELEELK;QKQQEAALELEELKK;QQEAALELEELK;QQEAALELEELKK;QSVDKVTSPTKV;RGETEN…	49.6	61.836	536	0	123.28	OLD+S-1;OLD+S-2;OLD+S-3;OLD-1;OLD-2;OLD-3;YOUG-1;YOUG-2;YOUG-3	28;30;139;251;427;475		1763100000	1747000000	1803300000	997290000	823660000	970020000	9.30323e+08	1.77113e+09	1.90378	up	0.00724883	0.0164	0.1004
518	tr|Q3V1Z5|Q3V1Z5_MOUSE	Q3V1Z5	tr|Q3V1Z5|Q3V1Z5_MOUSE	40S ribosomal protein S4 OS=Mus musculus OX=10090 GN=Rps4l PE=2 SV=1		Rps4l	10.28	-0.318321	15	1	1	ERHPGSFDVVHVK;FDTGNLCMVTGGANLGR;GIPHLVTHDAR;GNKPWISLPR;HPGSFDVVHVK;IGVITNR;ITPEEAKYK;LKYALTGDEVK;LSNIFVIGK;LTGVFAPR;LTIAEER;TDVAYPAGFMDVISIDK;TIRYPDPLIK;YALTGDEVK;YALTGDEVKK		TDVAYPAGFMDVISIDK	49.6	29.184	262	0.00093392	2.1311	OLD+S-1;YOUG-1;YOUG-3			91941000	0	0	0	0	0	0	0	--	--	--	--	--
519	tr|Q3V471|Q3V471_MOUSE	Q3V471	tr|Q3V471|Q3V471_MOUSE;tr|Q8C253|Q8C253_MOUSE;sp|P16110|LEG3_MOUSE;tr|Q61357|Q61357_MOUSE	Galectin (Fragment) OS=Mus musculus OX=10090 GN=Lgals3 PE=2 SV=1;Galectin OS=Mus musculus OX=10090 GN=Lgals3 PE=1 SV=1;Galectin-3 OS=Mus musculus OX=10090 GN=Lgals3 PE=1 SV=3;Galectin (Fragment) OS=Mus musculus OX=10090 GN=Lgals3 PE=2 SV=1		Lgals3	9.52	-0.332796	9	9	9	EISQLGISGDITLTSANHAMI;GNDVAFHFNPR;IQVLVEADHFK;IVLDFR;IVLDFRR;MLITIMGTVKPNANR;QSAFPFESGKPFK;RGNDVAFHFNPR;VAVNDAHLLQYNHR	GN(Deamidation (NQ))DVAFHFNPR;(Gln->pyro-Glu)QSAFPFESGKPFK;RGN(Deamidation (NQ))DVAFHFNPR;VAVN(Deamidation (NQ))DAHLLQYNHR;VAVN(Deamidation (NQ))DAHLLQYN(Deamidation (NQ))HR	EISQLGISGDITLTSANHAMI;GNDVAFHFNPR;IQVLVEADHFK;IVLDFR;IVLDFRR;MLITIMGTVKPNANR;QSAFPFESGKPFK;RGNDVAFHFNPR;VAVNDAHLLQYNHR	49.5	19.937	186	0	53.743	OLD+S-1;OLD+S-2;OLD+S-3;OLD-1;OLD-2;OLD-3;YOUG-1;YOUG-2;YOUG-3	89;150;158		1406100000	612870000	1406700000	960400000	953230000	1287500000	1.06704e+09	1141890000	1.07014	--	0.976142	0.4012	0.179
521	tr|Q3TX38|Q3TX38_MOUSE	Q3TX38	tr|Q3TX38|Q3TX38_MOUSE;sp|Q60931|VDAC3_MOUSE;tr|Q3TTN3|Q3TTN3_MOUSE;tr|Q5EBQ0|Q5EBQ0_MOUSE;tr|J3QMG3|J3QMG3_MOUSE	Voltage-dependent anion-selective channel protein 3 OS=Mus musculus OX=10090 GN=Vdac3 PE=1 SV=1;Voltage-dependent anion-selective channel protein 3 OS=Mus musculus OX=10090 GN=Vdac3 PE=1 SV=1;Voltage-dependent anion-selective channel protein 3 OS=Mus musculus OX=10090 GN=Vdac3 PE=2 SV=1;Voltage-dependent anion-selective channel protein 3 OS=Mus musculus OX=10090 GN=Vdac3 PE=2 SV=1;Voltage-depende…		Vdac3	8.96	-0.315194	10	9	9	AADFQLHTHVNDGTEFGGSIYQK;FGIAAK;GYGFGMVK;IETSINLAWTAGSNNTR;LSQNNFALGYK;LTLDTIFVPNTGK;LTLDTIFVPNTGKK;SCSGVEFSTSGHAYTDTGK;VNNASLIGLGYTQTLRPGVK;WNTDNTLGTEISWENKLAEGLK	IETSINLAWTAGSN(Deamidation (NQ))NTR;LTLDTIFVPN(Deamidation (NQ))TGK;LTLDTIFVPN(Deamidation (NQ))TGKK;VN(Deamidation (NQ))NASLIGLGYTQTLRPGVK	AADFQLHTHVNDGTEFGGSIYQK;GYGFGMVK;IETSINLAWTAGSNNTR;LSQNNFALGYK;LTLDTIFVPNTGK;LTLDTIFVPNTGKK;SCSGVEFSTSGHAYTDTGK;VNNASLIGLGYTQTLRPGVK;WNTDNTLGTEISWENKLAEGLK	49.5	30.752	283	0	134.52	OLD+S-1;OLD+S-2;OLD+S-3;OLD-1;OLD-2;OLD-3;YOUG-1;YOUG-2;YOUG-3	106;215;238;239		558750000	608840000	524640000	288550000	256420000	239550000	2.61507e+08	5.64077e+08	2.15703	up	0.00037569	0.0751	0.0952
522	sp|P49817|CAV1_MOUSE	P49817	sp|P49817|CAV1_MOUSE;tr|D3Z148|D3Z148_MOUSE;tr|H3BKG0|H3BKG0_MOUSE	Caveolin-1 OS=Mus musculus OX=10090 GN=Cav1 PE=1 SV=1;Caveolin (Fragment) OS=Mus musculus OX=10090 GN=Cav1 PE=1 SV=2;Caveolin-1 OS=Mus musculus OX=10090 GN=Cav1 PE=1 SV=1		Cav1	5.64	0.0421348	9	8	9	ASFTTFTVTK;EIDLVNRDPK;HLNDDVVK;HLNDDVVKIDFEDVIAEPEGTHSFDGIWK;IDFEDVIAEPEGTHSFDGIWK;IFSNIR;QVYDAHTK;YVDSEGHLYTVPIR;YVDSEGHLYTVPIREQGNIYKPNNK	EIDLVN(Deamidation (NQ))RDPK;HLN(Deamidation (NQ))DDVVK;HLN(Deamidation (NQ))DDVVKIDFEDVIAEPEGTHSFDGIWK;(Gln->pyro-Glu)QVYDAHTK;YVDSEGHLYTVPIREQGNIYKPN(Deamidation (NQ))NK	ASFTTFTVTK;EIDLVNRDPK;HLNDDVVK;HLNDDVVKIDFEDVIAEPEGTHSFDGIWK;IDFEDVIAEPEGTHSFDGIWK;IFSNIR;QVYDAHTK;YVDSEGHLYTVPIR;YVDSEGHLYTVPIREQGNIYKPNNK	49.4	20.538	178	0	47.017	OLD+S-1;OLD+S-2;OLD+S-3;OLD-1;OLD-2;OLD-3;YOUG-1;YOUG-2;YOUG-3	28;53;60		4663100000	7164100000	4579700000	5016500000	4251000000	4225700000	4.49773e+09	5.46897e+09	1.21594	--	0.323067	0.2685	0.0999
524	tr|Q564E6|Q564E6_MOUSE	Q564E6	tr|Q564E6|Q564E6_MOUSE;sp|P32067|LA_MOUSE;tr|Q8BTU4|Q8BTU4_MOUSE;tr|Q3TG93|Q3TG93_MOUSE;tr|Q9CYB9|Q9CYB9_MOUSE;tr|A2AR07|A2AR07_MOUSE	Ssb protein OS=Mus musculus OX=10090 GN=Ssb PE=1 SV=1;Lupus La protein homolog OS=Mus musculus OX=10090 GN=Ssb PE=1 SV=1;Lupus La protein OS=Mus musculus OX=10090 GN=Ssb PE=2 SV=1;Lupus La protein OS=Mus musculus OX=10090 GN=Ssb PE=2 SV=1;Lupus La protein OS=Mus musculus OX=10090 GN=Ssb PE=2 SV=1;Lupus La protein homolog (Fragment) OS=Mus musculus OX=10090 GN=Ssb PE=1 SV=1		Ssb	9.77	-1.02241	17	17	17	AENGDNEKMTALEAK;EGIILFK;EQIKLDEGWVPLETMIK;FSGDLDDQTCR;FSGDLDDQTCREDLHFLFSNHGEIK;FVEIPGQK;GFPTDATLDDIKEWLDDKGQILNIQMR;GSIFAVFDSIQSAK;ITDDQQESLNK;LDEGWVPLETMIK;LMEVSADKTK;LTTDFNVIVQALSK;MGCLLK;NANNGNLLLR;SPSRPLPEVTDEYKNDVK;WVDFAR;YKDTNLLILFKEDYFAK	(Acetyl (Protein N-term))AEN(Deamidation (NQ))GDNEKMTALEAK;NANN(Deamidation (NQ))GNLLLR;N(Deamidation (NQ))ANN(Deamidation (NQ))GNLLLR;SPSRPLPEVTDEYKN(Deamidation (NQ))DVK	AENGDNEKMTALEAK;EGIILFK;EQIKLDEGWVPLETMIK;FSGDLDDQTCR;FSGDLDDQTCREDLHFLFSNHGEIK;FVEIPGQK;GFPTDATLDDIKEWLDDKGQILNIQMR;GSIFAVFDSIQSAK;ITDDQQESLNK;LDEGWVPLETMIK;LMEVSADKTK;LTTDFNVIVQALSK;MGCLLK;NANNGNLLLR;SPSRPLPEVTDEYKNDVK;WVDFAR;YKDTNLLILFKEDYFAK	49.4	47.756	415	0	58.498	OLD+S-1;OLD+S-2;OLD+S-3;OLD-1;OLD-2;OLD-3;YOUG-1;YOUG-2;YOUG-3	4;7;106;287;289;290		776920000	1082900000	782300000	77713000	80689000	104590000	87664000	8.80707e+08	10.0464	up	8.91299e-05	0.1988	0.1681
525	tr|Q5RKP0|Q5RKP0_MOUSE	Q5RKP0	tr|Q5RKP0|Q5RKP0_MOUSE;tr|Q499X4|Q499X4_MOUSE;tr|Q3TXD3|Q3TXD3_MOUSE;sp|Q62465|VAT1_MOUSE;tr|Q3U331|Q3U331_MOUSE	Vat1 protein (Fragment) OS=Mus musculus OX=10090 GN=Vat1 PE=2 SV=1;Vesicle amine transport protein 1 homolog (T californica) OS=Mus musculus OX=10090 GN=Vat1 PE=1 SV=1;PKS_ER domain-containing protein OS=Mus musculus OX=10090 GN=Vat1 PE=2 SV=1;Synaptic vesicle membrane protein VAT-1 homolog OS=Mus musculus OX=10090 GN=Vat1 PE=1 SV=3;PKS_ER domain-containing protein OS=Mus musculus OX=10090 GN=Vat…		Vat1	5.96	-0.0266833	25	25	25	ACGLNFADLMGR;CLVLTGFGGYDK;ENGVTHPIDYHTTDYVDEIK;ENGVTHPIDYHTTDYVDEIKK;GVDIVMDPLGGSDTAK;GVDIVMDPLGGSDTAKGYHLLKPMGK;GYHLLKPMGK;HEVLKENGVTHPIDYHTTDYVDEIK;HEVLKENGVTHPIDYHTTDYVDEIKK;IDSVWPFEK;LPPLPVTPGMEGAGVVVAVGEGVGDR;LPPLPVTPGMEGAGVVVAVGEGVGDRK;LQSRPAVPPAPGPGQLTLR;LVALYNQGHIKPR;NLMAMAR;PAVPPAPGPGQLTLR;QGLYDRLPPLPVTPGMEGAGVVVAVGEGVGDR;QGLYDRLPPLPVTPGMEGAGVVVAVGEGVGDRK;TVENVTVFGTASASK;TVENVTVFGTASASKH…	ACGLN(Deamidation (NQ))FADLMGR;EN(Deamidation (NQ))GVTHPIDYHTTDYVDEIK;EN(Deamidation (NQ))GVTHPIDYHTTDYVDEIKK;GVDIVM(Oxidation (M))DPLGGSDTAK;HEVLKEN(Deamidation (NQ))GVTHPIDYHTTDYVDEIK;HEVLKEN(Deamidation (NQ))GVTHPIDYHTTDYVDEIKK;LPPLPVTPGM(Oxidation (M))EGAGVVVAVGEGVGDR;LPPLPVTPGM(Oxidation (M))EGAGVVVAVGEGVGDRK;LVALYN(Deamidation (NQ))QGHIKPR;N(Deamidation (NQ))LMAMAR;QGLYDRLPPLPVTPGM(Oxidatio…	ACGLNFADLMGR;CLVLTGFGGYDK;ENGVTHPIDYHTTDYVDEIK;ENGVTHPIDYHTTDYVDEIKK;GVDIVMDPLGGSDTAK;GVDIVMDPLGGSDTAKGYHLLKPMGK;GYHLLKPMGK;HEVLKENGVTHPIDYHTTDYVDEIK;HEVLKENGVTHPIDYHTTDYVDEIKK;IDSVWPFEK;LPPLPVTPGMEGAGVVVAVGEGVGDR;LPPLPVTPGMEGAGVVVAVGEGVGDRK;LQSRPAVPPAPGPGQLTLR;LVALYNQGHIKPR;NLMAMAR;PAVPPAPGPGQLTLR;QGLYDRLPPLPVTPGMEGAGVVVAVGEGVGDR;QGLYDRLPPLPVTPGMEGAGVVVAVGEGVGDRK;TVENVTVFGTASASK;TVENVTVFGTASASKH…	49.4	42.521	401	0	270.21	OLD+S-1;OLD+S-2;OLD+S-3;OLD-1;OLD-2;OLD-3;YOUG-1;YOUG-2;YOUG-3	97;222;240;358	120;269;295	3934600000	4896400000	4294900000	3687700000	3747200000	3464300000	3.63307e+09	4375300000	1.2043	--	0.0548812	0.1111	0.0411
526	tr|Q3UM23|Q3UM23_MOUSE	Q3UM23	tr|Q3UM23|Q3UM23_MOUSE;sp|Q91VI7|RINI_MOUSE;tr|A0A1B0GSG5|A0A1B0GSG5_MOUSE;tr|A0A1B0GRG4|A0A1B0GRG4_MOUSE	Ribonuclease inhibitor OS=Mus musculus OX=10090 GN=Rnh1 PE=2 SV=1;Ribonuclease inhibitor OS=Mus musculus OX=10090 GN=Rnh1 PE=1 SV=1;Ribonuclease inhibitor OS=Mus musculus OX=10090 GN=Rnh1 PE=1 SV=1;Ribonuclease inhibitor (Fragment) OS=Mus musculus OX=10090 GN=Rnh1 PE=1 SV=1		Rnh1	4.69	-0.0361842	19	19	19	ADFKELVLSNNDLHEPGVR;ALEEERPSLR;ALSQPDTVLR;ASLQELDLSSNK;CKDISSAVQANPALTELSLR;DISSAVQANPALTELSLR;DLCDVVASK;DSACQLESLK;ELHLNDNPMGDAGLK;ELSLASNELKDEGAR;ELVLSNNDLHEPGVR;ILCQGLK;LDDCGLTEVR;LLCEGLQDPQCR;QSLKELSLASNELKDEGAR;SLDIQCEQLSDAR;SLLELQMSSNPLGDEGVQELCK;TNELGDGGVGLVLQGLQNPTCK;WTELLPLIQQYEVVR	ADFKELVLSNN(Deamidation (NQ))DLHEPGVR;ELHLN(Deamidation (NQ))DNPMGDAGLK;ELVLSN(Deamidation (NQ))NDLHEPGVR;(Acetyl (Protein N-term))SLDIQCEQLSDAR	ADFKELVLSNNDLHEPGVR;ALEEERPSLR;ALSQPDTVLR;ASLQELDLSSNK;CKDISSAVQANPALTELSLR;DISSAVQANPALTELSLR;DLCDVVASK;DSACQLESLK;ELHLNDNPMGDAGLK;ELSLASNELKDEGAR;ELVLSNNDLHEPGVR;ILCQGLK;LDDCGLTEVR;LLCEGLQDPQCR;QSLKELSLASNELKDEGAR;SLDIQCEQLSDAR;SLLELQMSSNPLGDEGVQELCK;TNELGDGGVGLVLQGLQNPTCK;WTELLPLIQQYEVVR	49.3	49.843	456	0	209.97	OLD+S-1;OLD+S-2;OLD+S-3;OLD-1;OLD-2;OLD-3;YOUG-1;YOUG-2;YOUG-3	116;118;174;175		1601200000	1775100000	1441700000	1330300000	1310600000	1232400000	1291100000	1606000000	1.2439	--	0.0288654	0.1038	0.0401
534	tr|Q0PD35|Q0PD35_MOUSE	Q0PD35	tr|Q0PD35|Q0PD35_MOUSE;sp|P35282|RAB21_MOUSE;tr|Q6A0C7|Q6A0C7_MOUSE	Ras-related protein Rab-21 OS=Mus musculus OX=10090 GN=Rab21 PE=1 SV=1;Ras-related protein Rab-21 OS=Mus musculus OX=10090 GN=Rab21 PE=1 SV=4;Ras-related protein Rab-21 (Fragment) OS=Mus musculus OX=10090 GN=Rab21 PE=2 SV=1		Rab21	8.11	-0.342342	10	10	10	AAAGGGAAAAAGR;DSNGAILVYDVTDEDSFQK;FHALGPIYYR;GIEELFLDLCK;GIEELFLDLCKR;HVSIQEAESYAESVGAK;MIETAQVDER;QNKGIEELFLDLCKR;RVNLAIWDTAGQER;VVLLGEGCVGK	(Acetyl (Protein N-term))AAAGGGAAAAAGR;DSN(Deamidation (NQ))GAILVYDVTDEDSFQK	AAAGGGAAAAAGR;DSNGAILVYDVTDEDSFQK;FHALGPIYYR;GIEELFLDLCK;GIEELFLDLCKR;HVSIQEAESYAESVGAK;MIETAQVDER;QNKGIEELFLDLCKR;RVNLAIWDTAGQER;VVLLGEGCVGK	49.1	24.106	222	0	124.1	OLD+S-1;OLD+S-2;OLD+S-3;OLD-1;OLD-2;OLD-3;YOUG-1;YOUG-2;YOUG-3	91		793210000	1362900000	767930000	1017500000	950080000	869460000	945680000	974680000	1.03067	--	0.983862	0.3452	0.0784
539	sp|Q6ZWN5|RS9_MOUSE	Q6ZWN5	sp|Q6ZWN5|RS9_MOUSE;tr|F7CJS8|F7CJS8_MOUSE;tr|D3YWH9|D3YWH9_MOUSE;tr|Q96EC0|Q96EC0_MOUSE;tr|Q9CXW7|Q9CXW7_MOUSE	40S ribosomal protein S9 OS=Mus musculus OX=10090 GN=Rps9 PE=1 SV=3;40S ribosomal protein S9 (Fragment) OS=Mus musculus OX=10090 GN=Rps9 PE=1 SV=1;40S ribosomal protein S9 OS=Mus musculus OX=10090 GN=Rps9 PE=1 SV=1;40S ribosomal protein S9 (Fragment) OS=Mus musculus OX=10090 GN=Rps9 PE=2 SV=1;40S ribosomal protein S9 OS=Mus musculus OX=10090 GN=Rps9 PE=1 SV=1		Rps9	10.66	-0.64433	22	22	22	ELLTLDEK;ELLTLDEKDPR;ELLTLDEKDPRR;HIDFSLR;IEDFLER;IEDFLERR;IGVLDEGK;IGVLDEGKMK;IGVLDEGKMKLDYILGLK;KQVVNIPSFIVR;LDSQKHIDFSLR;LDYILGLK;LDYILGLKIEDFLER;LFEGNALLR;LFEGNALLRR;LIGEYGLR;MKLDYILGLK;QVVNIPSFIVR;RLFEGNALLR;RLQTQVFK;SRLDQELK;SRLDQELKLIGEYGLR	LFEGN(Deamidation (NQ))ALLR;LFEGN(Deamidation (NQ))ALLRR;(Gln->pyro-Glu)QVVNIPSFIVR;RLFEGN(Deamidation (NQ))ALLR	ELLTLDEK;ELLTLDEKDPR;ELLTLDEKDPRR;HIDFSLR;IEDFLER;IEDFLERR;IGVLDEGK;IGVLDEGKMK;IGVLDEGKMKLDYILGLK;KQVVNIPSFIVR;LDSQKHIDFSLR;LDYILGLK;LDYILGLKIEDFLER;LFEGNALLR;LFEGNALLRR;LIGEYGLR;MKLDYILGLK;QVVNIPSFIVR;RLFEGNALLR;RLQTQVFK;SRLDQELK;SRLDQELKLIGEYGLR	49	22.591	194	0	65.24	OLD+S-1;OLD+S-2;OLD+S-3;OLD-1;OLD-2;OLD-3;YOUG-1;YOUG-2;YOUG-3	75		5348900000	3922900000	5747100000	2594900000	2440700000	2752500000	2.59603e+09	5006300000	1.92844	up	0.00618836	0.1916	0.0601
540	sp|Q9QXY6|EHD3_MOUSE	Q9QXY6	sp|Q9QXY6|EHD3_MOUSE;tr|Q8R0V6|Q8R0V6_MOUSE	EH domain-containing protein 3 OS=Mus musculus OX=10090 GN=Ehd3 PE=1 SV=2;Ehd3 protein (Fragment) OS=Mus musculus OX=10090 GN=Ehd3 PE=2 SV=1		Ehd3	6.03	-0.352897	26	12	14	ADQIETQQLMR;DIQSLPR;DKPMYDEIFYTLSPVDGK;EHQISPGDFPNLKR;FHEFHSPALEDADFDNKPMVLLVGQYSTGK;GGAFEGTLQGPFGHGYGEGAGEGIDDAEWVVAR;IILLFDAHK;IILLFDAHKLDISDEFSEVIK;IVNTPEVIR;KDPEVFQTVSDGLK;KLFEAEEQDLFR;KLFEAEEQDLFRDIQSLPR;KLNAFGNAFLNR;LADIDKDGMLDDEEFALANHLIK;LDISDEFSEVIK;LFEAEEQDLFR;LFEAEEQDLFRDIQSLPR;LNAFGNAFLNR;LPNSVLGK;MQDQLQAQDFSK;RMQDQLQAQDFSK;VHAYIISSLK;VHAYIISSLKK;VVLNKADQIETQQLMR;VYGALMWSLGK;YLLEQDFPG…	ADQIETQQLM(Oxidation (M))R;DKPM(Oxidation (M))YDEIFYTLSPVDGK;FHEFHSPALEDADFDNKPM(Oxidation (M))VLLVGQYSTGK;KLN(Deamidation (NQ))AFGNAFLNR;KLN(Deamidation (NQ))AFGN(Deamidation (NQ))AFLNR;LADIDKDGMLDDEEFALAN(Deamidation (NQ))HLIK;LN(Deamidation (NQ))AFGNAFLNR;M(Oxidation (M))QDQLQAQDFSK;VVLN(Deamidation (NQ))KADQIETQQLMR;YLLEQDFPGM(Oxidation (M))R	DKPMYDEIFYTLSPVDGK;EHQISPGDFPNLKR;GGAFEGTLQGPFGHGYGEGAGEGIDDAEWVVAR;IVNTPEVIR;KDPEVFQTVSDGLK;KLFEAEEQDLFR;KLFEAEEQDLFRDIQSLPR;LADIDKDGMLDDEEFALANHLIK;LFEAEEQDLFR;LFEAEEQDLFRDIQSLPR;LPNSVLGK;MQDQLQAQDFSK;RMQDQLQAQDFSK;YLLEQDFPGMR	49	60.82	535	0	82.472	OLD+S-1;OLD+S-2;OLD+S-3;OLD-1;OLD-2;OLD-3;YOUG-1;YOUG-2;YOUG-3	126;130;219;505	60;86;230;359;447	212810000	204900000	210990000	942060000	982490000	943530000	9.56027e+08	2.09567e+08	0.219206	down	1.16168e-07	0.0198	0.024
541	sp|Q9CQW9|IFM3_MOUSE	Q9CQW9	sp|Q9CQW9|IFM3_MOUSE	Interferon-induced transmembrane protein 3 OS=Mus musculus OX=10090 GN=Ifitm3 PE=1 SV=1		Ifitm3	6.89	0.350365	5	4	5	IKEEYEVAEMGAPHGSASVR;KMVGDVTGAQAYASTAK;MNHTSQAFITAASGGQPPNYER;MVGDVTGAQAYASTAK;TTVINMPR	IKEEYEVAEM(Oxidation (M))GAPHGSASVR;(Acetyl (Protein N-term))MNHTSQAFITAASGGQPPNYER;(Acetyl (Protein N-term))MN(Deamidation (NQ))HTSQAFITAASGGQPPNYER;(Acetyl (Protein N-term))M(Oxidation (M))NHTSQAFITAASGGQPPNYER;(Acetyl (Protein N-term))M(Oxidation (M))N(Deamidation (NQ))HTSQAFITAASGGQPPNYER;TTVIN(Deamidation (NQ))MPR;TTVINM(Oxidation (M))PR	IKEEYEVAEMGAPHGSASVR;KMVGDVTGAQAYASTAK;MNHTSQAFITAASGGQPPNYER;MVGDVTGAQAYASTAK;TTVINMPR	48.9	14.954	137	0	256.11	OLD+S-1;OLD+S-2;OLD+S-3;OLD-1;OLD-2;OLD-3;YOUG-1;YOUG-2;YOUG-3	2;6;19;47	1;32;48	4453600000	2728900000	2631700000	3135600000	3590400000	4048000000	3.59133e+09	3271400000	0.910915	--	0.558167	0.3133	0.127
542	sp|Q8CCK0|H2AW_MOUSE	Q8CCK0	sp|Q8CCK0|H2AW_MOUSE;tr|Q8BP16|Q8BP16_MOUSE;tr|A0PJB8|A0PJB8_MOUSE	Core histone macro-H2A.2 OS=Mus musculus OX=10090 GN=Macroh2a2 PE=1 SV=3;Core histone macro-H2A OS=Mus musculus OX=10090 GN=Macroh2a2 PE=2 SV=1;H2afy2 protein (Fragment) OS=Mus musculus OX=10090 GN=Macroh2a2 PE=2 SV=1		Macroh2a2	9.71	-0.420699	19	14	19	AGGKEFLETVK;AGVIFPVGR;AISAHFDDSSSSSLK;AKDSDKEGTSNSTSEDGPGDGFTILSSK;CEEQLEETIK;DSDKEGTSNSTSEDGPGDGFTILSSK;EFLETVK;EGTSNSTSEDGPGDGFTILSSK;GVTIASGGVLPR;IHPELLAK;KSQGPLEVAEAAVSQSSGLAAK;LSLTQSDISHIGSMR;QTAAQVTLK;SETILSPPPEK;SETILSPPPEKR;SQGPLEVAEAAVSQSSGLAAK;SVAFPPFPSGR;VEGIVHPTTAEIDLK;VEGIVHPTTAEIDLKEEIGK	AKDSDKEGTSN(Deamidation (NQ))STSEDGPGDGFTILSSK;DSDKEGTSN(Deamidation (NQ))STSEDGPGDGFTILSSK;(Gln->pyro-Glu)QTAAQVTLK	AGGKEFLETVK;AGVIFPVGR;AISAHFDDSSSSSLK;AKDSDKEGTSNSTSEDGPGDGFTILSSK;CEEQLEETIK;DSDKEGTSNSTSEDGPGDGFTILSSK;EFLETVK;EGTSNSTSEDGPGDGFTILSSK;GVTIASGGVLPR;IHPELLAK;KSQGPLEVAEAAVSQSSGLAAK;LSLTQSDISHIGSMR;QTAAQVTLK;SETILSPPPEK;SETILSPPPEKR;SQGPLEVAEAAVSQSSGLAAK;SVAFPPFPSGR;VEGIVHPTTAEIDLK;VEGIVHPTTAEIDLKEEIGK	48.9	40.092	372	0	63.43	OLD+S-1;OLD+S-2;OLD+S-3;OLD-1;OLD-2;OLD-3;YOUG-1;YOUG-2;YOUG-3	172		413780000	231730000	421860000	765450000	732660000	678590000	7.25567e+08	355790000	0.490362	down	0.0200879	0.3022	0.0605
543	sp|Q8BWT1|THIM_MOUSE	Q8BWT1	sp|Q8BWT1|THIM_MOUSE;tr|Q3UKH3|Q3UKH3_MOUSE	3-ketoacyl-CoA thiolase, mitochondrial OS=Mus musculus OX=10090 GN=Acaa2 PE=1 SV=3;Acetyl-CoA acyltransferase 2 OS=Mus musculus OX=10090 GN=Acaa2 PE=2 SV=1		Acaa2	8.33	-0.0418136	12	12	12	AANEAGYFNEEMAPIEVK;ALDLDPSKTNVSGGAIALGHPLGGSGSR;DGTVTAGNASGVSDGAGAVIIASEDAVKK;DMDLIDVNEAFAPQFLSVQK;FGLDLK;GVFIVAAK;ITAHLVHELR;LEDTLWAGLTDQHVK;QTMQVDEHARPQTTLEQLQK;TNVSGGAIALGHPLGGSGSR;VGVPTETGALTLNR;VPPETIDSVIVGNVMQSSSDAAYLAR	(Gln->pyro-Glu)QTMQVDEHARPQTTLEQLQK	AANEAGYFNEEMAPIEVK;ALDLDPSKTNVSGGAIALGHPLGGSGSR;DGTVTAGNASGVSDGAGAVIIASEDAVKK;DMDLIDVNEAFAPQFLSVQK;FGLDLK;GVFIVAAK;ITAHLVHELR;LEDTLWAGLTDQHVK;QTMQVDEHARPQTTLEQLQK;TNVSGGAIALGHPLGGSGSR;VGVPTETGALTLNR;VPPETIDSVIVGNVMQSSSDAAYLAR	48.9	41.829	397	0	32.37	OLD+S-1;OLD+S-3;OLD-1;OLD-2;OLD-3;YOUG-1;YOUG-2;YOUG-3			73327000	0	84424000	123870000	61632000	81513000	89005000	78875500	0.886192	--	0.779756	0.0995	0.3572
544	sp|P81117|NUCB2_MOUSE	P81117	sp|P81117|NUCB2_MOUSE;tr|Q3UKN6|Q3UKN6_MOUSE;tr|Q3TV28|Q3TV28_MOUSE	Nucleobindin-2 OS=Mus musculus OX=10090 GN=Nucb2 PE=1 SV=2;Nucleobindin-2 OS=Mus musculus OX=10090 GN=Nucb2 PE=1 SV=1;NUCB2 (Fragment) OS=Mus musculus OX=10090 GN=Nucb2 PE=2 SV=1		Nucb2	5.05	-1.085	16	16	16	AATADLEQYDR;DLDMLIK;DQLKEVWEETDGLDPNDFDPK;EVWEETDGLDPNDFDPK;IEPPDTGLYYDEYLK;KLQQGIAPSGPAGELKFEPHT;LDALQDTGMNHHLLLK;LHDVNNDGFLDEQELEALFTR;LSQELDLVSHK;LVTLEEFLR;QFEHLNHQNPNTFESR;QHDHLEAQKQEYHQAVQHLEQK;QVIEVLETDPHFR;QVIEVLETDPHFREK;VYNPQNAEDDMIEMEEER;VYNPQNAEDDMIEMEEERLR	LDALQ(Deamidation (NQ))DTGMNHHLLLK;(Gln->pyro-Glu)QFEHLNHQNPNTFESR;(Gln->pyro-Glu)QHDHLEAQKQEYHQAVQHLEQK;(Gln->pyro-Glu)QVIEVLETDPHFR;(Gln->pyro-Glu)QVIEVLETDPHFREK	AATADLEQYDR;DLDMLIK;DQLKEVWEETDGLDPNDFDPK;EVWEETDGLDPNDFDPK;IEPPDTGLYYDEYLK;KLQQGIAPSGPAGELKFEPHT;LDALQDTGMNHHLLLK;LHDVNNDGFLDEQELEALFTR;LSQELDLVSHK;LVTLEEFLR;QFEHLNHQNPNTFESR;QHDHLEAQKQEYHQAVQHLEQK;QVIEVLETDPHFR;QVIEVLETDPHFREK;VYNPQNAEDDMIEMEEER;VYNPQNAEDDMIEMEEERLR	48.8	50.304	420	0	88.09	OLD+S-1;OLD+S-2;OLD+S-3;OLD-1;OLD-2;OLD-3;YOUG-1;YOUG-2;YOUG-3	126		42929000	51674000	36181000	437860000	431000000	473920000	4.47593e+08	4.35947e+07	0.0973979	down	2.59531e-05	0.1782	0.0515
545	tr|Q497K3|Q497K3_MOUSE	Q497K3	tr|Q497K3|Q497K3_MOUSE;tr|Q3UX80|Q3UX80_MOUSE;sp|P62307|RUXF_MOUSE;tr|Q6NZQ3|Q6NZQ3_MOUSE	Sm protein F OS=Mus musculus OX=10090 GN=Snrpf PE=1 SV=1;Sm protein F OS=Mus musculus OX=10090 GN=Snrpf PE=2 SV=1;Small nuclear ribonucleoprotein F OS=Mus musculus OX=10090 GN=Snrpf PE=1 SV=1;Sm protein F (Fragment) OS=Mus musculus OX=10090 GN=Snrpf PE=2 SV=1		Snrpf	4.63	-0.305814	3	3	3	GVEEEEEDGEMRE;LKWGMEYK;SLPLNPKPFLNGLTGKPVMVK	(Acetyl (Protein N-term))SLPLNPKPFLN(Deamidation (NQ))GLTGKPVMVK	GVEEEEEDGEMRE;LKWGMEYK;SLPLNPKPFLNGLTGKPVMVK	48.8	9.7251	86	0	14.323	OLD+S-1;OLD+S-2;OLD+S-3;OLD-1;OLD-2;OLD-3;YOUG-1;YOUG-2;YOUG-3	12		815560000	241840000	720770000	460510000	374770000	296470000	377250000	5.92723e+08	1.57117	--	0.449383	0.5189	0.2175
547	sp|P47963|RL13_MOUSE	P47963	sp|P47963|RL13_MOUSE;tr|Q5RKP3|Q5RKP3_MOUSE	60S ribosomal protein L13 OS=Mus musculus OX=10090 GN=Rpl13 PE=1 SV=3;60S ribosomal protein L13 OS=Mus musculus OX=10090 GN=Rpl13 PE=2 SV=1		Rpl13	11.54	-0.872038	14	14	14	AFASLR;AGRGFSLEELR;GFSLEELR;IAPRPASGPIRPIVR;KGDSSAEELKLATQLTGPVMPIR;LATQLTGPVMPIR;LILFPR;PASGPIRPIVR;SKLILFPR;STESLQANVQR;TIGISVDPR;VDTWFNQPAR;VITEEEKNFK;VITEEEKNFKAFASLR	LATQLTGPVM(Oxidation (M))PIR	AFASLR;AGRGFSLEELR;GFSLEELR;IAPRPASGPIRPIVR;KGDSSAEELKLATQLTGPVMPIR;LATQLTGPVMPIR;LILFPR;PASGPIRPIVR;SKLILFPR;STESLQANVQR;TIGISVDPR;VDTWFNQPAR;VITEEEKNFK;VITEEEKNFKAFASLR	48.8	24.305	211	0	55.074	OLD+S-1;OLD+S-2;OLD+S-3;OLD-1;OLD-2;OLD-3;YOUG-1;YOUG-2;YOUG-3		155	5839700000	3412600000	4712000000	2535600000	2218000000	2599500000	2.45103e+09	4.65477e+09	1.8991	up	0.0193203	0.2609	0.0834
548	tr|A0A1L1SUX8|A0A1L1SUX8_MOUSE	A0A1L1SUX8	tr|A0A1L1SUX8|A0A1L1SUX8_MOUSE;tr|Q53YX2|Q53YX2_MOUSE;sp|P01831|THY1_MOUSE	Thy-1 membrane glycoprotein (Fragment) OS=Mus musculus OX=10090 GN=Thy1 PE=1 SV=1;Thy-1 membrane glycoprotein OS=Mus musculus OX=10090 GN=Thy1 PE=2 SV=1;Thy-1 membrane glycoprotein OS=Mus musculus OX=10090 GN=Thy1 PE=1 SV=1		Thy1	9.33	-0.3896	8	8	8	DNSIQHEFSLTR;HVLSGTLGIPEHTYR;KHVLSGTLGIPEHTYR;RKHVLSGTLGIPEHTYR;SISVYR;SRVTLSNQPYIK;VTLSNQPYIK;VTSLTACLVNQNLR	DN(Deamidation (NQ))SIQHEFSLTR;VTLSN(Deamidation (NQ))QPYIK;VTSLTACLVNQN(Deamidation (NQ))LR	DNSIQHEFSLTR;HVLSGTLGIPEHTYR;KHVLSGTLGIPEHTYR;RKHVLSGTLGIPEHTYR;SISVYR;SRVTLSNQPYIK;VTLSNQPYIK;VTSLTACLVNQNLR	48.8	14.038	125	0	58.628	OLD+S-1;OLD+S-2;OLD+S-3;OLD-1;OLD-2;OLD-3;YOUG-1;YOUG-2;YOUG-3	31;33;47;83		15790000000	10490000000	12433000000	15160000000	15712000000	13965000000	1.49457e+10	1.29043e+10	0.863416	--	0.265734	0.2078	0.0598
549	sp|P48962|ADT1_MOUSE	P48962	sp|P48962|ADT1_MOUSE;tr|Q8BVI9|Q8BVI9_MOUSE	ADP/ATP translocase 1 OS=Mus musculus OX=10090 GN=Slc25a4 PE=1 SV=4;ADP/ATP translocase OS=Mus musculus OX=10090 GN=Slc25a4 PE=2 SV=1		Slc25a4	9.73	0.0560403	17	8	8	AAYFGVYDTAK;DEGANAFFK;DFLAGGIAAAVSK;EFNGLGDCLTK;EQGFLSFWR;GAWSNVLR;GDQALSFLK;GIIDCVVR;GMGGAFVLVLYDEIK;GMGGAFVLVLYDEIKK;GNLANVIR;IPKEQGFLSFWR;LLLQVQHASK;MMMQSGR;QIFLGGVDR;YFPTQALNFAFK;YFPTQALNFAFKDK	DEGAN(Deamidation (NQ))AFFK;EFN(Deamidation (NQ))GLGDCLTK;(Acetyl (Protein N-term))GDQALSFLK;GM(Oxidation (M))GGAFVLVLYDEIKK;GN(Deamidation (NQ))LANVIR;(Gln->pyro-Glu)QIFLGGVDR	AAYFGVYDTAK;DEGANAFFK;DFLAGGIAAAVSK;EFNGLGDCLTK;EQGFLSFWR;GDQALSFLK;IPKEQGFLSFWR;QIFLGGVDR	48.7	32.904	298	0	17.109	OLD+S-1;OLD+S-2;OLD+S-3;OLD-1;OLD-2;OLD-3;YOUG-1;YOUG-2;YOUG-3	74;155	282	371930000	263940000	455270000	516360000	502060000	426550000	4.81657e+08	3.63713e+08	0.75513	--	0.150141	0.2637	0.1002
550	sp|Q05186|RCN1_MOUSE	Q05186	sp|Q05186|RCN1_MOUSE	Reticulocalbin-1 OS=Mus musculus OX=10090 GN=Rcn1 PE=1 SV=1		Rcn1	4.7	-0.996615	15	15	15	ASDLDGDLTATR;ASDLDGDLTATREEFTAFLHPEEFEHMK;EEFTAFLHPEEFEHMK;EQFNDFR;EQFNDFRDLNK;FKASDLDGDLTATR;HWILPQDYDHAQAEAR;IDSDGDGLVTTEELK;ISWEEYK;IVDRIDSDGDGLVTTEELK;QATYGYYLGNPAEFHDSSDHHTFK;QATYGYYLGNPAEFHDSSDHHTFKK;TFDQLSPDESKER;VVRPDSELGERPPEDNQSFQYDHEAFLGK;YIYDNVAK	EQFN(Deamidation (NQ))DFR;(Gln->pyro-Glu)QATYGYYLGNPAEFHDSSDHHTFK;(Gln->pyro-Glu)QATYGYYLGNPAEFHDSSDHHTFKK	ASDLDGDLTATR;ASDLDGDLTATREEFTAFLHPEEFEHMK;EEFTAFLHPEEFEHMK;EQFNDFR;EQFNDFRDLNK;FKASDLDGDLTATR;HWILPQDYDHAQAEAR;IDSDGDGLVTTEELK;ISWEEYK;IVDRIDSDGDGLVTTEELK;QATYGYYLGNPAEFHDSSDHHTFK;QATYGYYLGNPAEFHDSSDHHTFKK;TFDQLSPDESKER;VVRPDSELGERPPEDNQSFQYDHEAFLGK;YIYDNVAK	48.6	38.113	325	0	116.81	OLD+S-1;OLD+S-2;OLD+S-3;OLD-1;OLD-2;OLD-3;YOUG-1;YOUG-2;YOUG-3	247		1041000000	1203300000	1091900000	1927300000	1667700000	1959800000	1851600000	1.11207e+09	0.600598	down	0.00157843	0.0746	0.0865
552	sp|Q9CPQ3|TOM22_MOUSE	Q9CPQ3	sp|Q9CPQ3|TOM22_MOUSE;tr|Q3UBW3|Q3UBW3_MOUSE	Mitochondrial import receptor subunit TOM22 homolog OS=Mus musculus OX=10090 GN=Tomm22 PE=1 SV=3;Mitochondrial import receptor subunit TOM22 homolog OS=Mus musculus OX=10090 GN=Tomm22 PE=2 SV=1		Tomm22	4.29	-0.169718	4	4	4	AAAVAAAGAGEPLSPEELLPK;AEAEKAEEELEEDDDDELDETLSER;LQMEQQQQLQQR;LWGLTEMFPER	(Acetyl (Protein N-term))AAAVAAAGAGEPLSPEELLPK	AAAVAAAGAGEPLSPEELLPK;AEAEKAEEELEEDDDDELDETLSER;LQMEQQQQLQQR;LWGLTEMFPER	48.6	15.537	142	0	45.001	OLD+S-1;OLD-1;OLD-2;OLD-3;YOUG-1;YOUG-2;YOUG-3			153380000	0	0	331600000	313050000	336180000	3.26943e+08	0	1e-07	only in control	--	--	0.0375
553	tr|Q0PD64|Q0PD64_MOUSE	Q0PD64	tr|Q0PD64|Q0PD64_MOUSE;sp|P59279|RAB2B_MOUSE;tr|Q3TEG7|Q3TEG7_MOUSE;tr|Q9DB48|Q9DB48_MOUSE;tr|Q5U628|Q5U628_MOUSE	Rab2B OS=Mus musculus OX=10090 GN=Rab2b PE=1 SV=1;Ras-related protein Rab-2B OS=Mus musculus OX=10090 GN=Rab2b PE=1 SV=1;Ras-related protein Rab-2B OS=Mus musculus OX=10090 GN=Rab2b PE=1 SV=1;Ras-related protein Rab-2B OS=Mus musculus OX=10090 GN=Rab2b PE=2 SV=1;RAB2B, member RAS oncogene family OS=Mus musculus OX=10090 GN=Rab2b PE=2 SV=1		Rab2b	6.22	-0.345833	10	2	2	EHGLIFMETSAK;FQPVHDLTIGVEFGAR;GAAGALLVYDITR;GAAGALLVYDITRR;LQIWDTAGQESFR;RETFNHLTSWLEDAR;SCLLLQFTDK;SCLLLQFTDKR;TACNVEEAYINTAK;YIIIGDTGVGK		RETFNHLTSWLEDAR;TACNVEEAYINTAK	48.6	24.198	216	0.00094118	2.2307	OLD-3;YOUG-2;YOUG-3			0	0	0	0	0	0	0	0	--	--	--	--	--
554	sp|P06467|HBAZ_MOUSE	P06467	sp|P06467|HBAZ_MOUSE;tr|Q78PA4|Q78PA4_MOUSE;tr|A7M7S6|A7M7S6_MOUSE	Hemoglobin subunit zeta OS=Mus musculus OX=10090 GN=Hbz PE=2 SV=2;Hemoglobin subunit zeta OS=Mus musculus OX=10090 GN=Hba-x PE=3 SV=1;Hemoglobin X, alpha-like embryonic chain in Hba complex (Fragment) OS=Mus musculus OX=10090 GN=Hba-x PE=1 SV=1		Hbz	7.06	-0.0535211	6	5	5	IMTAVGDAVK;LSELHAYILR;MAAQAEPIGTETLER;SIDNLSSALTK;TYFPHFDLHHGSQQLR;VDPVNFK	M(Oxidation (M))AAQAEPIGTETLER;VDPVN(Deamidation (NQ))FK	IMTAVGDAVK;LSELHAYILR;MAAQAEPIGTETLER;SIDNLSSALTK;TYFPHFDLHHGSQQLR	48.6	16.235	142	0	18.847	YOUG-1;YOUG-2;YOUG-3	98	18	0	0	0	0	0	0	0	0	--	--	--	--	--
555	tr|A2AKI5|A2AKI5_MOUSE	A2AKI5	tr|A2AKI5|A2AKI5_MOUSE;sp|P43406|ITAV_MOUSE;tr|A0A0F7IQ06|A0A0F7IQ06_MOUSE;tr|Q3U4C8|Q3U4C8_MOUSE	Integrin alpha-V OS=Mus musculus OX=10090 GN=Itgav PE=1 SV=1;Integrin alpha-V OS=Mus musculus OX=10090 GN=Itgav PE=1 SV=2;Alpha v integrin OS=Mus musculus OX=10090 GN=Itgav PE=2 SV=1;Integrin_alpha2 domain-containing protein (Fragment) OS=Mus musculus OX=10090 GN=Itgav PE=2 SV=1		Itgav	5.45	-0.23244	50	50	50	AGTQLLAGLR;AILNLQWPYK;ARPVVTVNAGLEVYPSILNQDNK;AVGDFQTTK;AVGDFQTTKLNGFEVFAR;CQPIEFDSTGNR;CQPIEFDSTGNRDYAKDDPLEFK;DKLTPITIFMEYR;DYAKDDPLEFK;EGDVHTLGCGIAK;ENPETEEDVGPIVQHIYELR;EPVGTCFLQDGTK;EQLQPHENGEGNSET;FGSAIAPLGDLDQDGFNDIAIAAPYGGEDK;FGSAIAPLGDLDQDGFNDIAIAAPYGGEDKK;FSVHQQSEMDTSVK;GATDVDRNGYPDLVVGAFGVDR;GGQMQCEELVAYLR;GGQMQCEELVAYLRDESEFR;GGQMQCEELVAYLRDESEFRDK;GLVYIFNGR;GSDGKLQEVGQVSVSLQR;GVSSPDH…	AVGDFQTTKLN(Deamidation (NQ))GFEVFAR;EQLQPHEN(Deamidation (NQ))GEGNSET;EQLQPHEN(Deamidation (NQ))GEGN(Deamidation (NQ))SET;GATDVDRN(Deamidation (NQ))GYPDLVVGAFGVDR;GGQM(Oxidation (M))QCEELVAYLRDESEFRDK;GLVYIFN(Deamidation (NQ))GR;IQSSN(Deamidation (NQ))SFDNVSPVVSYK;KGLVYIFN(Deamidation (NQ))GR;LEVSVN(Deamidation (NQ))SDQK;LN(Deamidation (NQ))GFEVFAR;N(Deamidation (NQ))GYPDLVVGAFGVDR;(Gln->pyro-Gl…	AGTQLLAGLR;AILNLQWPYK;ARPVVTVNAGLEVYPSILNQDNK;AVGDFQTTK;AVGDFQTTKLNGFEVFAR;CQPIEFDSTGNR;CQPIEFDSTGNRDYAKDDPLEFK;DKLTPITIFMEYR;DYAKDDPLEFK;EGDVHTLGCGIAK;ENPETEEDVGPIVQHIYELR;EPVGTCFLQDGTK;EQLQPHENGEGNSET;FGSAIAPLGDLDQDGFNDIAIAAPYGGEDK;FGSAIAPLGDLDQDGFNDIAIAAPYGGEDKK;FSVHQQSEMDTSVK;GATDVDRNGYPDLVVGAFGVDR;GGQMQCEELVAYLR;GGQMQCEELVAYLRDESEFR;GGQMQCEELVAYLRDESEFRDK;GLVYIFNGR;GSDGKLQEVGQVSVSLQR;GVSSPDH…	48.6	111.51	1008	0	323.31	OLD+S-1;OLD+S-2;OLD+S-3;OLD-1;OLD-2;OLD-3;YOUG-1;YOUG-2;YOUG-3	326;371;411;605;715;1001;1005	527	1082500000	1273700000	1078400000	1343600000	1313900000	1262200000	1.30657e+09	1.14487e+09	0.876241	--	0.0800913	0.0975	0.0315
556	tr|E9Q9E4|E9Q9E4_MOUSE	E9Q9E4	tr|E9Q9E4|E9Q9E4_MOUSE;tr|E9PZX7|E9PZX7_MOUSE;tr|Q8BP21|Q8BP21_MOUSE;tr|Q545C3|Q545C3_MOUSE;sp|P30285|CDK4_MOUSE;tr|Q9D193|Q9D193_MOUSE	Cyclin-dependent kinase 4 (Fragment) OS=Mus musculus OX=10090 GN=Cdk4 PE=1 SV=1;Cyclin-dependent kinase 4 (Fragment) OS=Mus musculus OX=10090 GN=Cdk4 PE=1 SV=1;Protein kinase domain-containing protein OS=Mus musculus OX=10090 GN=Cdk4 PE=2 SV=1;Protein kinase domain-containing protein OS=Mus musculus OX=10090 GN=Cdk4 PE=1 SV=1;Cyclin-dependent kinase 4 OS=Mus musculus OX=10090 GN=Cdk4 PE=1 SV=1;Pr…		Cdk4	6.6	-0.0201581	9	8	8	APPPGLPVETIKDLMR;DLKPENILVTSNGTVK;IFDLIGLPPEDDWPR;LADFGLAR;LMDVCATSR;RLEAFEHPNVVR;VPNGGAAGGGLPVSTVR;VTLVFEHIDQDLR;YEPVAEIGVGAYGTVYK	DLKPENILVTSN(Deamidation (NQ))GTVK;VPN(Deamidation (NQ))GGAAGGGLPVSTVR	APPPGLPVETIKDLMR;DLKPENILVTSNGTVK;IFDLIGLPPEDDWPR;LMDVCATSR;RLEAFEHPNVVR;VPNGGAAGGGLPVSTVR;VTLVFEHIDQDLR;YEPVAEIGVGAYGTVYK	48.6	28.021	253	0	23.685	OLD+S-1;OLD+S-2;OLD+S-3;OLD-1;OLD-2;OLD-3;YOUG-1;YOUG-2;YOUG-3	41;151		402540000	407070000	564840000	390300000	315790000	365730000	3.57273e+08	458150000	1.28235	--	0.133253	0.2017	0.1063
558	sp|Q8K124|PKHO2_MOUSE	Q8K124	sp|Q8K124|PKHO2_MOUSE	Pleckstrin homology domain-containing family O member 2 OS=Mus musculus OX=10090 GN=Plekho2 PE=1 SV=1		Plekho2	5.4	-0.804444	17	17	17	AFDEVKVDK;ALMPPVKPSPGPETSAVEDSK;ALMPPVKPSPGPETSAVEDSKETPAGER;ALTPDSASSGANPESQEDAETPAKEDSDVK;CVETVELGSYEK;DLGELNQETPGLVQK;ELVTLYR;EVASAASDGLSR;FQAPSGEEKESWIK;LDLDVPDSGPPVFAPLSDISEDQPQEPPR;LKVSWENPSPEKPSAPESAQLSSSETPEATPR;MEEESIKEGSEKPR;QATQVLQEMR;SSGGLLGLWK;SSSLGDLLR;TCALEHVTR;VSWENPSPEKPSAPESAQLSSSETPEATPR	(Acetyl (Protein N-term))MEEESIKEGSEKPR;(Acetyl (Protein N-term))M(Oxidation (M))EEESIKEGSEKPR;(Gln->pyro-Glu)QATQVLQEMR	AFDEVKVDK;ALMPPVKPSPGPETSAVEDSK;ALMPPVKPSPGPETSAVEDSKETPAGER;ALTPDSASSGANPESQEDAETPAKEDSDVK;CVETVELGSYEK;DLGELNQETPGLVQK;ELVTLYR;EVASAASDGLSR;FQAPSGEEKESWIK;LDLDVPDSGPPVFAPLSDISEDQPQEPPR;LKVSWENPSPEKPSAPESAQLSSSETPEATPR;MEEESIKEGSEKPR;QATQVLQEMR;SSGGLLGLWK;SSSLGDLLR;TCALEHVTR;VSWENPSPEKPSAPESAQLSSSETPEATPR	48.5	53.872	495	0	103.74	OLD+S-1;OLD+S-2;OLD+S-3;OLD-1;OLD-2;OLD-3;YOUG-1;YOUG-2;YOUG-3		1	1638400000	1456800000	1563000000	2672100000	2633500000	2619500000	2641700000	1.55273e+09	0.587778	down	0.000104537	0.0588	0.0103
559	tr|Q58EU6|Q58EU6_MOUSE	Q58EU6	tr|Q58EU6|Q58EU6_MOUSE;tr|Q3U850|Q3U850_MOUSE;sp|P47962|RL5_MOUSE;tr|Q3THE1|Q3THE1_MOUSE;tr|D3YYV8|D3YYV8_MOUSE	Ribosomal protein L5 OS=Mus musculus OX=10090 GN=Rpl5 PE=1 SV=1;Ribosomal_L18_c domain-containing protein OS=Mus musculus OX=10090 GN=Rpl5 PE=2 SV=1;60S ribosomal protein L5 OS=Mus musculus OX=10090 GN=Rpl5 PE=1 SV=3;Ribosomal_L18_c domain-containing protein (Fragment) OS=Mus musculus OX=10090 GN=Rpl5 PE=2 SV=1;60S ribosomal protein L5 (Fragment) OS=Mus musculus OX=10090 GN=Rpl5 PE=1 SV=1		Rpl5	9.78	-0.754882	24	2	24	DIICQIAYAR;EFNAEVHR;FPGYDSESKEFNAEVHR;FPGYDSESKEFNAEVHRK;GAVDGGLSIPHSTK;GAVDGGLSIPHSTKR;HIMGQNVADYMR;IEGDMIVCAAYAHELPK;IEGDMIVCAAYAHELPKYGVK;KHIMGQNVADYMR;LVIQDK;LVIQDKNKYNTPK;NNVTPDMMEEMYK;NNVTPDMMEEMYKK;QFSQYIK;RFPGYDSESK;RFPGYDSESKEFNAEVHR;TDYYAR;TTTGNKVFGALK;TTTGNKVFGALKGAVDGGLSIPHSTK;VTNRDIICQIAYAR;YLMEEDEDAYK;YLMEEDEDAYKK;YLMEEDEDAYKKQFSQYIK	FPGYDSESKEFN(Deamidation (NQ))AEVHR;FPGYDSESKEFN(Deamidation (NQ))AEVHRK;HIM(Oxidation (M))GQNVADYMR;HIMGQN(Deamidation (NQ))VADYMR;IEGDM(Oxidation (M))IVCAAYAHELPK;KHIMGQN(Deamidation (NQ))VADYMR;LVIQDKN(Deamidation (NQ))KYNTPK;N(Deamidation (NQ))NVTPDMMEEMYK;N(Deamidation (NQ))NVTPDMMEEMYKK;RFPGYDSESKEFN(Deamidation (NQ))AEVHR;TTTGN(Deamidation (NQ))KVFGALK;VTN(Deamidation (NQ))RDIICQIAYAR;YLM(…	DIICQIAYAR;EFNAEVHR;FPGYDSESKEFNAEVHR;FPGYDSESKEFNAEVHRK;GAVDGGLSIPHSTK;GAVDGGLSIPHSTKR;HIMGQNVADYMR;IEGDMIVCAAYAHELPK;IEGDMIVCAAYAHELPKYGVK;KHIMGQNVADYMR;LVIQDK;LVIQDKNKYNTPK;NNVTPDMMEEMYK;NNVTPDMMEEMYKK;QFSQYIK;RFPGYDSESK;RFPGYDSESKEFNAEVHR;TDYYAR;TTTGNKVFGALK;TTTGNKVFGALKGAVDGGLSIPHSTK;VTNRDIICQIAYAR;YLMEEDEDAYK;YLMEEDEDAYKK;YLMEEDEDAYKKQFSQYIK	48.5	34.4	297	0	132.15	OLD+S-1;OLD+S-2;OLD+S-3;OLD-1;OLD-2;OLD-3;YOUG-1;YOUG-2;YOUG-3	42;57;157;191;203;229;230	73;200;208;212	6557500000	6225700000	6460800000	2721200000	2681900000	2516700000	2.63993e+09	6.41467e+09	2.42986	up	6.34152e-06	0.0266	0.0411
561	tr|A2RSV8|A2RSV8_MOUSE	A2RSV8	tr|A2RSV8|A2RSV8_MOUSE;sp|P19783|COX41_MOUSE	Cytochrome c oxidase subunit 4 OS=Mus musculus OX=10090 GN=Cox4i1 PE=1 SV=1;Cytochrome c oxidase subunit 4 isoform 1, mitochondrial OS=Mus musculus OX=10090 GN=Cox4i1 PE=1 SV=2		Cox4i1	9.25	-0.411834	10	10	10	ADWSSLSR;ADWSSLSRDEK;ANPIQGFSAK;DWVAMQTK;DYPLPDVAHVTMLSASQK;IQFNESFAEMNR;RDYPLPDVAHVTMLSASQK;SEDYAFPTYADR;SEDYAFPTYADRR;WDYDKNEWKK	IQFN(Deamidation (NQ))ESFAEMNR	ADWSSLSR;ADWSSLSRDEK;ANPIQGFSAK;DWVAMQTK;DYPLPDVAHVTMLSASQK;IQFNESFAEMNR;RDYPLPDVAHVTMLSASQK;SEDYAFPTYADR;SEDYAFPTYADRR;WDYDKNEWKK	48.5	19.53	169	0	25.905	OLD+S-1;OLD+S-2;OLD+S-3;OLD-1;OLD-2;OLD-3;YOUG-1;YOUG-2;YOUG-3	87;94		515090000	482990000	504880000	603620000	559080000	552860000	5.71853e+08	5.00987e+08	0.876075	--	0.0170311	0.0327	0.0484
562	tr|A0A0A6YX73|A0A0A6YX73_MOUSE	A0A0A6YX73	tr|A0A0A6YX73|A0A0A6YX73_MOUSE;sp|P12367|KAP2_MOUSE;tr|Q8K1M3|Q8K1M3_MOUSE;tr|A0A0A6YY28|A0A0A6YY28_MOUSE	cAMP-dependent protein kinase type II-alpha regulatory subunit OS=Mus musculus OX=10090 GN=Prkar2a PE=1 SV=1;cAMP-dependent protein kinase type II-alpha regulatory subunit OS=Mus musculus OX=10090 GN=Prkar2a PE=1 SV=2;Protein kinase, cAMP dependent regulatory, type II alpha OS=Mus musculus OX=10090 GN=Prkar2a PE=1 SV=1;cAMP-dependent protein kinase type II-alpha regulatory subunit (Fragment) OS=M…		Prkar2a	4.81	-0.501316	14	11	11	AATIIATSEGSLWGLDR;CLVMDVQAFER;GQYFGELALVTNKPR;GSFGELALMYNTPR;GTYDILVTK;KMFESFIESVPLFK;LLGPCMDIMK;LQEACKDILLFK;MFESFIESVPLFK;MFGSNLDLMDPGQ;NISHYEEQLVK;NLDQEQLSQVLDAMFEK;RVSVCAETFNPDEEEEDNDPR;TDEHVIDQGDDGDNFYVIER		AATIIATSEGSLWGLDR;CLVMDVQAFER;GTYDILVTK;KMFESFIESVPLFK;LLGPCMDIMK;MFESFIESVPLFK;MFGSNLDLMDPGQ;NISHYEEQLVK;NLDQEQLSQVLDAMFEK;RVSVCAETFNPDEEEEDNDPR;TDEHVIDQGDDGDNFYVIER	48.4	43.165	380	0	90.706	OLD+S-1;OLD+S-2;OLD+S-3;OLD-1;OLD-2;OLD-3;YOUG-1;YOUG-2;YOUG-3			458560000	270300000	562960000	685770000	624410000	453760000	587980000	4.30607e+08	0.732349	--	0.246639	0.3444	0.2045
563	tr|Q9D0B2|Q9D0B2_MOUSE	Q9D0B2	tr|Q9D0B2|Q9D0B2_MOUSE;tr|Q9CR49|Q9CR49_MOUSE	GLOBIN domain-containing protein OS=Mus musculus OX=10090 GN=Hbb-y PE=2 SV=1;Globin b1 OS=Mus musculus OX=10090 GN=Hbb-y PE=1 SV=1		Hbb-y	8.71	0.0632653	6	1	1	LLVVYPWTHR;LSELHCDKLHVDPENFK;LVAGVATALSHK;TLINGLWSK;VLTAFGESIK;VNVEEVGGEALGR	TLIN(Deamidation (NQ))GLWSK	LLVVYPWTHR	48.3	16.073	147	0	3.4253	YOUG-1;YOUG-2	13		0	0	0	0	0	0	0	0	--	--	--	--	--
566	sp|Q60847|COCA1_MOUSE	Q60847	sp|Q60847|COCA1_MOUSE;tr|E9PX70|E9PX70_MOUSE	Collagen alpha-1(XII) chain OS=Mus musculus OX=10090 GN=Col12a1 PE=2 SV=3;Collagen alpha-1(XII) chain OS=Mus musculus OX=10090 GN=Col12a1 PE=1 SV=1		Col12a1	5.47	-0.467788	127	127	127	ADIVFLTDASWSIGDDNFNK;AEWSPPGDNVFSYHVTYK;AFLEVLAK;AINTFPYR;ALALGALQNIR;ALTFIK;DITDTSIGAYWTSAPGMVR;DLTADTEYQISVFAMK;DPHTEFTLK;DPHTEFTLKEFNRVEDIIK;DTRGEVQTVTFDTDEVK;DVTHSTMNVVWEPVLGK;DYRPQVGVIADPSSK;EDLLAAVK;EFNRVEDIIK;EGTQYDLSVTALYASGAGEALSGK;EVTLPLPRPQDVK;FNQMLNQIPNDYHSSR;FTQVTANSFK;GDIASQNMMR;GDRGDIASQNMMR;GDTGPPGPQGPPGPQGPNGLSIPGEQGR;GEPGPGGRPGFPGTPGMQGPPGER;GEVQTVTFDTDEVK;GEVQTVTFDTDEVKTLFYGSFH…	AIN(Deamidation (NQ))TFPYR;DITDTSIGAYWTSAPGM(Oxidation (M))VR;FNQMLNQIPN(Deamidation (NQ))DYHSSR;FTQVTAN(Deamidation (NQ))SFK;GDTGPPGPQGPPGPQGPN(Deamidation (NQ))GLSIPGEQGR;GEPGPGGRPGFPGTPGM(Oxidation (M))QGPPGER;GIN(Deamidation (NQ))GAVGPPGPR;GLTSSEPTSVM(Oxidation (M))EK;GPPGPPGRPGN(Deamidation (NQ))SGIR;IIDEN(Deamidation (NQ))TVHMSWERPVDPIVGYR;ITVIAIYEDGDGGHLTGN(Deamidation (NQ))GR;ITYQPSTGEGN(…	ADIVFLTDASWSIGDDNFNK;AEWSPPGDNVFSYHVTYK;AFLEVLAK;AINTFPYR;ALALGALQNIR;ALTFIK;DITDTSIGAYWTSAPGMVR;DLTADTEYQISVFAMK;DPHTEFTLK;DPHTEFTLKEFNRVEDIIK;DTRGEVQTVTFDTDEVK;DVTHSTMNVVWEPVLGK;DYRPQVGVIADPSSK;EDLLAAVK;EFNRVEDIIK;EGTQYDLSVTALYASGAGEALSGK;EVTLPLPRPQDVK;FNQMLNQIPNDYHSSR;FTQVTANSFK;GDIASQNMMR;GDRGDIASQNMMR;GDTGPPGPQGPPGPQGPNGLSIPGEQGR;GEPGPGGRPGFPGTPGMQGPPGER;GEVQTVTFDTDEVK;GEVQTVTFDTDEVKTLFYGSFH…	48.3	340.21	3120	0	323.31	OLD+S-1;OLD+S-2;OLD+S-3;OLD-1;OLD-2;OLD-3;YOUG-1;YOUG-2;YOUG-3	39;193;195;266;508;566;646;1140;1254;1377;1797;1904;1906;1941;1943;1950;1987;2041;2080;2081;2112;2772;2799;2926;2927;2930;2931;2934;3033	419;931;1345;2837;2975	675110000	752210000	671520000	2709000000	2635300000	2578000000	2.64077e+09	6.99613e+08	0.264928	down	4.71919e-06	0.0652	0.0249
568	sp|P02104|HBE_MOUSE	P02104	sp|P02104|HBE_MOUSE	Hemoglobin subunit epsilon-Y2 OS=Mus musculus OX=10090 GN=Hbb-y PE=1 SV=2		Hbb-y	7.9	0.0401361	6	0	5	LLVVYPWTQR;LSELHCDKLHVDPENFK;LVAGVATALSHK;TLINGLWSK;VLTAFGESIK;VNVEEVGGEALGR	TLIN(Deamidation (NQ))GLWSK	LSELHCDKLHVDPENFK;LVAGVATALSHK;TLINGLWSK;VLTAFGESIK;VNVEEVGGEALGR	48.3	16.136	147	0	6.9402	YOUG-1;YOUG-2;YOUG-3	13		0	0	0	0	0	0	0	0	--	--	--	--	--
569	sp|Q62159|RHOC_MOUSE	Q62159	sp|Q62159|RHOC_MOUSE;tr|H3BL56|H3BL56_MOUSE;tr|A0A0G2JEP8|A0A0G2JEP8_MOUSE	Rho-related GTP-binding protein RhoC OS=Mus musculus OX=10090 GN=Rhoc PE=1 SV=2;Rho-related GTP-binding protein RhoC OS=Mus musculus OX=10090 GN=Rhoc PE=1 SV=1;Rho-related GTP-binding protein RhoC (Fragment) OS=Mus musculus OX=10090 GN=Rhoc PE=1 SV=1		Rhoc	6.2	-0.421244	9	2	2	EVFEMATR;HFCPNVPIILVGNK;HFCPNVPIILVGNKK;ISAFGYLECSAK;LVIVGDGACGK;QEPVRSEEGRDMANR;QVELALWDTAGQEDYDR;TCLLIVFSK;WTPEVK	HFCPNVPIILVGN(Deamidation (NQ))KK;(Gln->pyro-Glu)QEPVRSEEGRDMANR;(Gln->pyro-Glu)QVELALWDTAGQEDYDR	ISAFGYLECSAK;QEPVRSEEGRDMANR	48.2	22.006	193	0	8.4262	OLD+S-1;OLD+S-2;OLD+S-3;OLD-1;OLD-2;OLD-3;YOUG-2	117		71263000	62858000	68414000	51923000	59202000	80162000	6.37623e+07	6.75117e+07	1.0588	--	0.615821	0.0633	0.2299
574	tr|G3X9V0|G3X9V0_MOUSE	G3X9V0	tr|G3X9V0|G3X9V0_MOUSE;tr|Q5SVP3|Q5SVP3_MOUSE;tr|A0A1G5SJA5|A0A1G5SJA5_MOUSE;sp|P97372|PSME2_MOUSE;tr|E0CZ90|E0CZ90_MOUSE	Proteasome activator complex subunit 2 OS=Mus musculus OX=10090 GN=Psme2 PE=1 SV=1;PA28 beta subunit OS=Mus musculus OX=10090 GN=PSME2b PE=1 SV=1;OTTMUSWSBP00075795 OS=Mus musculus domesticus OX=10092 GN=OTTMUSWSBG00059279 PE=3 SV=1;Proteasome activator complex subunit 2 OS=Mus musculus OX=10090 GN=Psme2 PE=1 SV=4;Proteasome activator complex subunit 2 (Fragment) OS=Mus musculus OX=10090 GN=Psme2…		Psme2	5.08	-0.208658	8	8	8	AFYAELYHIISSNLEK;ALVHERDEAAYGALR;AMVLDLR;APLDIPIPDPPPKDDEMETDKQEK;IEDGNDFGVAIQEK;KIISLSQLLQEDSLNVADLSSLR;TKVEAFQTTISK;VEAFQTTISK	IEDGN(Deamidation (NQ))DFGVAIQEK	AFYAELYHIISSNLEK;ALVHERDEAAYGALR;AMVLDLR;APLDIPIPDPPPKDDEMETDKQEK;IEDGNDFGVAIQEK;KIISLSQLLQEDSLNVADLSSLR;TKVEAFQTTISK;VEAFQTTISK	48.1	26.159	231	0	50.555	OLD+S-1;OLD+S-2;OLD+S-3;OLD-1;OLD-2;OLD-3;YOUG-1;YOUG-2;YOUG-3	128		941560000	567230000	988840000	484940000	477090000	534850000	498960000	8.32543e+08	1.66856	--	0.0558397	0.2774	0.0628
579	sp|P61953|GBG11_MOUSE	P61953	sp|P61953|GBG11_MOUSE	Guanine nucleotide-binding protein G(I)/G(S)/G(O) subunit gamma-11 OS=Mus musculus OX=10090 GN=Gng11 PE=1 SV=1		Gng11	5.47	-0.978082	4	4	4	CSEEIKNYIEER;LKMEVEQLR;LKMEVEQLRK;PALHIEDLPEKEK		CSEEIKNYIEER;LKMEVEQLR;LKMEVEQLRK;PALHIEDLPEKEK	47.9	8.4807	73	0	24.751	OLD+S-3;OLD-1;OLD-2;OLD-3;YOUG-1;YOUG-2;YOUG-3			0	0	28545000	152400000	150260000	185660000	1.62773e+08	0	1e-07	only in control	--	--	0.1219
584	tr|Q3UCH0|Q3UCH0_MOUSE	Q3UCH0	tr|Q3UCH0|Q3UCH0_MOUSE;sp|P47911|RL6_MOUSE;tr|Q3UFI4|Q3UFI4_MOUSE	60S ribosomal protein L6 OS=Mus musculus OX=10090 GN=Rpl6 PE=1 SV=1;60S ribosomal protein L6 OS=Mus musculus OX=10090 GN=Rpl6 PE=1 SV=3;60S ribosomal protein L6 OS=Mus musculus OX=10090 GN=Rpl6 PE=2 SV=1		Rpl6	10.69	-0.765203	19	19	19	AVDLQILPK;AVPQLQGYLR;FVIATSTK;FVIATSTKVDISDVK;FVIATSTKVDISDVKIPK;HLTDAYFK;HLTDAYFKK;HQEGEIFDTEKEKYEITEQR;IKAVPQLQGYLR;NPVLVR;QLDSGLLLVTGPLVINR;QLDSGLLLVTGPLVINRVPLR;QLDSGLLLVTGPLVINRVPLRR;SQFSLTNGMYPHK;SSITPGTVLIILTGR;VDISDVKIPK;VLATVTK;YYPTEDVPR;YYPTEDVPRK	QLDSGLLLVTGPLVIN(Deamidation (NQ))R;(Gln->pyro-Glu)QLDSGLLLVTGPLVINR;SQFSLTN(Deamidation (NQ))GMYPHK;SQFSLTN(Deamidation (NQ))GM(Oxidation (M))YPHK	AVDLQILPK;AVPQLQGYLR;FVIATSTK;FVIATSTKVDISDVK;FVIATSTKVDISDVKIPK;HLTDAYFK;HLTDAYFKK;HQEGEIFDTEKEKYEITEQR;IKAVPQLQGYLR;NPVLVR;QLDSGLLLVTGPLVINR;QLDSGLLLVTGPLVINRVPLR;QLDSGLLLVTGPLVINRVPLRR;SQFSLTNGMYPHK;SSITPGTVLIILTGR;VDISDVKIPK;VLATVTK;YYPTEDVPR;YYPTEDVPRK	47.6	33.509	296	0	161.15	OLD+S-1;OLD+S-2;OLD+S-3;OLD-1;OLD-2;OLD-3;YOUG-1;YOUG-2;YOUG-3	190;287	289	5499000000	7099100000	5904500000	3619300000	3102500000	3509800000	3.41053e+09	6.16753e+09	1.80838	up	0.00276311	0.1349	0.0798
588	tr|Q99JW7|Q99JW7_MOUSE	Q99JW7	tr|Q99JW7|Q99JW7_MOUSE;sp|P11440|CDK1_MOUSE;tr|D3Z2T9|D3Z2T9_MOUSE;tr|Q8R4A4|Q8R4A4_MOUSE	Cdc2a protein (Fragment) OS=Mus musculus OX=10090 GN=Cdk1 PE=2 SV=1;Cyclin-dependent kinase 1 OS=Mus musculus OX=10090 GN=Cdk1 PE=1 SV=3;Cyclin-dependent kinase 1 (Fragment) OS=Mus musculus OX=10090 GN=Cdk1 PE=1 SV=1;Cell cycle p34 CDC2 kinase protein (Fragment) OS=Mus musculus OX=10090 PE=4 SV=1		Cdk1	8.7	-0.240678	13	11	13	AFGIPIR;DLKPQNLLIDDK;DLKPQNLLIDDKGTIK;HPNIVSLQDVLMQDSR;HPYFDDLDNQIK;IGEGTYGVVYK;IRLESEEEGVPSTAIR;KPLFHGDSEIDQLFR;LADFGLAR;LESEEEGVPSTAIR;NLDENGLDLLSK;SPEVLLGSAR;YLDSIPPGQFMDSSLVK	NLDEN(Deamidation (NQ))GLDLLSK	AFGIPIR;DLKPQNLLIDDK;DLKPQNLLIDDKGTIK;HPNIVSLQDVLMQDSR;HPYFDDLDNQIK;IGEGTYGVVYK;IRLESEEEGVPSTAIR;KPLFHGDSEIDQLFR;LADFGLAR;LESEEEGVPSTAIR;NLDENGLDLLSK;SPEVLLGSAR;YLDSIPPGQFMDSSLVK	47.5	33.832	295	0	44.287	OLD+S-1;OLD+S-2;OLD+S-3;OLD-1;OLD-2;OLD-3;YOUG-1;YOUG-2;YOUG-3	257		644330000	245240000	357200000	499870000	498800000	531470000	5.10047e+08	415590000	0.814808	--	0.418137	0.4953	0.0364
590	sp|Q9CZN7|GLYM_MOUSE	Q9CZN7	sp|Q9CZN7|GLYM_MOUSE	Serine hydroxymethyltransferase, mitochondrial OS=Mus musculus OX=10090 GN=Shmt2 PE=1 SV=1		Shmt2	8.73	-0.265873	20	19	20	AALEALGSCLNNK;AHLLADMAHISGLVAAK;EIPYTFEDR;EYSLQVLR;GFPMPGFDER;GLELIASENFCSR;GYSLVSGGTDTHLVLVDLRPK;IMGLDLPDGGHLTHGYMSDVKR;ISATSIFFESMPYK;LIIAGTSAYAR;LNPQTGLIDYDQLALTAR;MREVCDEVR;NAQAMADALLK;NAQAMADALLKR;QFREDDFR;SFLLKDPETSQR;SGLIFYR;VIPSPFK;VLELVSITANK;VVDFIDEGVNIGLEVKR	(Gln->pyro-Glu)QFREDDFR	AALEALGSCLNNK;AHLLADMAHISGLVAAK;EIPYTFEDR;EYSLQVLR;GFPMPGFDER;GLELIASENFCSR;GYSLVSGGTDTHLVLVDLRPK;IMGLDLPDGGHLTHGYMSDVKR;ISATSIFFESMPYK;LIIAGTSAYAR;LNPQTGLIDYDQLALTAR;MREVCDEVR;NAQAMADALLK;NAQAMADALLKR;QFREDDFR;SFLLKDPETSQR;SGLIFYR;VIPSPFK;VLELVSITANK;VVDFIDEGVNIGLEVKR	47.4	55.758	504	0	72.128	OLD+S-1;OLD+S-2;OLD+S-3;OLD-1;OLD-2;OLD-3;YOUG-1;YOUG-2;YOUG-3			50585000	27759000	77308000	172850000	139000000	125290000	1.45713e+08	51884000	0.356069	down	0.0237773	0.478	0.168
592	tr|Q4FZH7|Q4FZH7_MOUSE	Q4FZH7	tr|Q4FZH7|Q4FZH7_MOUSE;sp|P84089|ERH_MOUSE;tr|G3UW85|G3UW85_MOUSE;tr|A0A1W2P7H9|A0A1W2P7H9_MOUSE;tr|A0A1W2P7T3|A0A1W2P7T3_MOUSE	Enhancer of rudimentary homolog OS=Mus musculus OX=10090 GN=Erh PE=1 SV=1;Enhancer of rudimentary homolog OS=Mus musculus OX=10090 GN=Erh PE=1 SV=1;Enhancer of rudimentary homolog OS=Mus musculus OX=10090 GN=Erh PE=1 SV=1;Enhancer of rudimentary homolog OS=Mus musculus OX=10090 GN=Erh PE=1 SV=1;Enhancer of rudimentary homolog OS=Mus musculus OX=10090 GN=Erh PE=1 SV=1		Erh	5.62	-0.666346	4	4	4	ADTQTYQPYNKDWIK;IYVLLR;SHTILLVQPTK;TYADYESVNECMEGVCK	(Acetyl (Protein N-term))SHTILLVQPTK	ADTQTYQPYNKDWIK;IYVLLR;SHTILLVQPTK;TYADYESVNECMEGVCK	47.1	12.259	104	0	20.401	OLD+S-1;OLD+S-2;OLD+S-3;OLD-1;OLD-2;OLD-3;YOUG-1;YOUG-2;YOUG-3			204090000	239460000	248290000	165620000	153160000	112800000	143860000	2.30613e+08	1.60304	up	0.0216736	0.1014	0.1919
594	sp|O08997|ATOX1_MOUSE	O08997	sp|O08997|ATOX1_MOUSE	Copper transport protein ATOX1 OS=Mus musculus OX=10090 GN=Atox1 PE=1 SV=1		Atox1	6.04	-0.213235	3	3	3	LGGVEFNIDLPNK;LGGVEFNIDLPNKK;VCIDSEHSSDTLLATLNK		LGGVEFNIDLPNK;LGGVEFNIDLPNKK;VCIDSEHSSDTLLATLNK	47.1	7.3384	68	0	12.98	OLD+S-1;OLD+S-2;OLD+S-3;OLD-1;OLD-2;OLD-3;YOUG-1;YOUG-2;YOUG-3			343050000	436290000	259970000	223440000	267720000	206130000	232430000	3.46437e+08	1.4905	--	0.0852558	0.2546	0.1367
597	sp|O35295|PURB_MOUSE	O35295	sp|O35295|PURB_MOUSE	Transcriptional activator protein Pur-beta OS=Mus musculus OX=10090 GN=Purb PE=1 SV=3		Purb	5.33	-0.678704	9	8	9	DSLGDFIEHYAQLGPSSPEQLAAGAEEGGGPR;FGGAFCR;GGGGGGGGGPGGFQPAPR;GGGGGGGGPGGEQETQELASK;LIDDYGGDEDELAGGPGGGAGGPGGGLYGELPEGTSITVDSKR;NAITVPFK;SEFLVR;YADEMKEIQER;YGVFLR	DSLGDFIEHYAQ(Deamidation (NQ))LGPSSPEQLAAGAEEGGGPR	DSLGDFIEHYAQLGPSSPEQLAAGAEEGGGPR;FGGAFCR;GGGGGGGGGPGGFQPAPR;GGGGGGGGPGGEQETQELASK;LIDDYGGDEDELAGGPGGGAGGPGGGLYGELPEGTSITVDSKR;NAITVPFK;SEFLVR;YADEMKEIQER;YGVFLR	46.9	33.901	324	0	113.4	OLD+S-1;OLD+S-2;OLD+S-3;OLD-1;OLD-2;OLD-3;YOUG-1;YOUG-2;YOUG-3	108		628080000	115670000	567120000	368270000	208320000	320760000	2.99117e+08	4.36957e+08	1.46082	--	0.779618	0.6406	0.2746
598	sp|Q9D8B3|CHM4B_MOUSE	Q9D8B3	sp|Q9D8B3|CHM4B_MOUSE	Charged multivesicular body protein 4b OS=Mus musculus OX=10090 GN=Chmp4b PE=1 SV=2		Chmp4b	4.76	-0.812946	7	7	7	EALENANTNTEVLK;GGPTPQEAIQR;IEQELTAAK;KEEEDDDMKELENWAGSM;LRDTEEMLSK;NLLEISGPETVPLPNVPSVALPSKPAK;QLAQIDGTLSTIEFQR	EALEN(Deamidation (NQ))ANTNTEVLK;LRDTEEM(Oxidation (M))LSK;(Gln->pyro-Glu)QLAQIDGTLSTIEFQR	EALENANTNTEVLK;GGPTPQEAIQR;IEQELTAAK;KEEEDDDMKELENWAGSM;LRDTEEMLSK;NLLEISGPETVPLPNVPSVALPSKPAK;QLAQIDGTLSTIEFQR	46.9	24.936	224	0	53.057	OLD+S-1;OLD+S-2;OLD+S-3;OLD-1;OLD-2;OLD-3;YOUG-1;YOUG-2;YOUG-3	98;100;102	35	1680000000	2002400000	1792100000	1458800000	1755800000	1603100000	1605900000	1.82483e+09	1.13633	--	0.159098	0.0897	0.0925
599	sp|P62715|PP2AB_MOUSE	P62715	sp|P62715|PP2AB_MOUSE;tr|Q8BN07|Q8BN07_MOUSE;tr|Q8VED4|Q8VED4_MOUSE	Serine/threonine-protein phosphatase 2A catalytic subunit beta isoform OS=Mus musculus OX=10090 GN=Ppp2cb PE=1 SV=1;Serine/threonine-protein phosphatase (Fragment) OS=Mus musculus OX=10090 GN=Ppp2cb PE=2 SV=1;Serine/threonine-protein phosphatase OS=Mus musculus OX=10090 GN=Ppp2cb PE=2 SV=1		Ppp2cb	5.21	-0.445631	13	1	1	AHQLVMEGYNWCHDR;CGNQAAIMELDDTLK;CGNQAAIMELDDTLKYSFLQFDPAPR;ELDQWVEQLNECK;GAGYTFGQDISETFNHANGLTLVSR;GGWGISPR;LQEVPHEGPMCDLLWSDPDDR;LQEVPHEGPMCDLLWSDPDDRGGWGISPR;QITQVYGFYDECLR;QITQVYGFYDECLRK;RTPDYFL;SPDTNYLFMGDYVDR;YSFLQFDPAPR	CGN(Deamidation (NQ))QAAIMELDDTLK;ELDQWVEQLN(Deamidation (NQ))ECK;GAGYTFGQDISETFN(Deamidation (NQ))HAN(Deamidation (NQ))GLTLVSR;GAGYTFGQDISETFNHAN(Deamidation (NQ))GLTLVSR;(Gln->pyro-Glu)QITQVYGFYDECLR;(Gln->pyro-Glu)QITQVYGFYDECLRK	ELDQWVEQLNECK	46.9	35.575	309	0	3.4932	OLD+S-1;OLD+S-3;YOUG-1;YOUG-3	18;222;229;232;271;272		71859000	0	248820000	0	0	0	0	160339500	9999999	only in sample	--	0.7804	--
601	tr|Q8C1T5|Q8C1T5_MOUSE	Q8C1T5	tr|Q8C1T5|Q8C1T5_MOUSE;sp|Q9CWZ7|SNAG_MOUSE;tr|D3Z4B2|D3Z4B2_MOUSE;tr|A0A494BA20|A0A494BA20_MOUSE;tr|A0A494BAE3|A0A494BAE3_MOUSE	Gamma-soluble NSF attachment protein OS=Mus musculus OX=10090 GN=Napg PE=2 SV=1;Gamma-soluble NSF attachment protein OS=Mus musculus OX=10090 GN=Napg PE=1 SV=1;Gamma-soluble NSF attachment protein (Fragment) OS=Mus musculus OX=10090 GN=Napg PE=1 SV=1;Gamma-soluble NSF attachment protein OS=Mus musculus OX=10090 GN=Napg PE=1 SV=1;Gamma-soluble NSF attachment protein OS=Mus musculus OX=10090 GN=Nap…		Napg	5.31	-0.565064	11	11	11	ASMMYLENGTPDTAAMALER;AVQLYQQTANVFENEER;AYEQAGMMLK;EMQKLPEAVQLIEK;FDEAALSIQK;INEGLEHLAK;KSPATPQAKPDGAAGMAAEEEEDEYSGGLC;LIENVDPEK;RFDEAALSIQK;TIAQVLVHLHR;WKPDYDSAASEYGK	ASMMYLEN(Deamidation (NQ))GTPDTAAMALER	ASMMYLENGTPDTAAMALER;AVQLYQQTANVFENEER;AYEQAGMMLK;EMQKLPEAVQLIEK;FDEAALSIQK;INEGLEHLAK;KSPATPQAKPDGAAGMAAEEEEDEYSGGLC;LIENVDPEK;RFDEAALSIQK;TIAQVLVHLHR;WKPDYDSAASEYGK	46.8	34.762	312	0	69.025	OLD+S-1;OLD+S-2;OLD+S-3;OLD-1;OLD-2;OLD-3;YOUG-1;YOUG-2;YOUG-3	108		203930000	207700000	135530000	168250000	194770000	192750000	1.85257e+08	1.82387e+08	0.984508	--	0.839104	0.2227	0.0797
602	tr|Q9CQB4|Q9CQB4_MOUSE	Q9CQB4	tr|Q9CQB4|Q9CQB4_MOUSE;sp|Q9D855|QCR7_MOUSE	Cytochrome b-c1 complex subunit 7 OS=Mus musculus OX=10090 GN=Uqcrb PE=1 SV=1;Cytochrome b-c1 complex subunit 7 OS=Mus musculus OX=10090 GN=Uqcrb PE=1 SV=3		Uqcrb	9.1	-1.04865	6	6	6	ALDLTMR;DQWTKYEEDKFYLEPYLK;LGLMRDDTLHETEDVK;LGLMRDDTLHETEDVKEAIR;WLDGFR;WLDGFRK		ALDLTMR;DQWTKYEEDKFYLEPYLK;LGLMRDDTLHETEDVK;LGLMRDDTLHETEDVKEAIR;WLDGFR;WLDGFRK	46.8	13.561	111	0	13.088	OLD+S-2;OLD+S-3;OLD-1;OLD-2;OLD-3;YOUG-1;YOUG-2;YOUG-3			0	0	19598000	63681000	31155000	50554000	4.84633e+07	0	1e-07	only in control	--	--	0.3376
603	tr|Q3THB3|Q3THB3_MOUSE	Q3THB3	tr|Q3THB3|Q3THB3_MOUSE;sp|Q9D0E1|HNRPM_MOUSE;tr|B8JK33|B8JK33_MOUSE;tr|Q3TL61|Q3TL61_MOUSE;tr|B8JK32|B8JK32_MOUSE;tr|Q3TW40|Q3TW40_MOUSE;tr|Q570Z0|Q570Z0_MOUSE;tr|A0A1S6GWJ8|A0A1S6GWJ8_MOUSE;tr|Q3TQ66|Q3TQ66_MOUSE	Heterogeneous nuclear ribonucleoprotein M OS=Mus musculus OX=10090 GN=Hnrnpm PE=1 SV=1;Heterogeneous nuclear ribonucleoprotein M OS=Mus musculus OX=10090 GN=Hnrnpm PE=1 SV=3;Heterogeneous nuclear ribonucleoprotein M OS=Mus musculus OX=10090 GN=Hnrnpm PE=1 SV=1;Heterogeneous nuclear ribonucleoprotein M OS=Mus musculus OX=10090 GN=Hnrnpm PE=2 SV=1;Heterogeneous nuclear ribonucleoprotein M OS=Mus mu…		Hnrnpm	8.9	-0.371884	25	25	25	AAGVEAAAEVAATEPK;ACQIFVR;AFITNIPFDVK;DKFNECGHVLYADIK;EKVGEVTYVELLMDAEGK;EVFSMAGVVVR;GCAVVEFK;GIGMGNLGPAGMGMEGIGFGINK;GNFGGSFAGSFGGAGGHAPGVAR;IGGMEGPFGGGMENMGR;INEILSNALK;LGSTVFVANLDYK;LKEVFSMAGVVVR;MEEESGAPCVPSGNGAPGPK;MGAGMGFGLER;MGANNLERMGLERMGANSLER;MGLAMGGAGGASFDR;MGLVMDR;MGPAMGPALGAGIER;MGPLGLDHMASSIER;MVPTGMGASLER;NLPFDFTWK;QGGGGAGGSVPGIER;VGEVTYVELLMDAEGK;WQSLKDLVK	(Acetyl (Protein N-term))AAGVEAAAEVAATEPK;GN(Deamidation (NQ))FGGSFAGSFGGAGGHAPGVAR;IN(Deamidation (NQ))EILSNALK;MEEESGAPCVPSGN(Deamidation (NQ))GAPGPK;M(Oxidation (M))GAN(Deamidation (NQ))N(Deamidation (NQ))LERM(Oxidation (M))GLERMGANSLER;(Gln->pyro-Glu)QGGGGAGGSVPGIER	AAGVEAAAEVAATEPK;ACQIFVR;AFITNIPFDVK;DKFNECGHVLYADIK;EKVGEVTYVELLMDAEGK;EVFSMAGVVVR;GCAVVEFK;GIGMGNLGPAGMGMEGIGFGINK;GNFGGSFAGSFGGAGGHAPGVAR;IGGMEGPFGGGMENMGR;INEILSNALK;LGSTVFVANLDYK;LKEVFSMAGVVVR;MEEESGAPCVPSGNGAPGPK;MGAGMGFGLER;MGANNLERMGLERMGANSLER;MGLAMGGAGGASFDR;MGLVMDR;MGPAMGPALGAGIER;MGPLGLDHMASSIER;MVPTGMGASLER;NLPFDFTWK;QGGGGAGGSVPGIER;VGEVTYVELLMDAEGK;WQSLKDLVK	46.8	73.74	690	0	63.202	OLD+S-1;OLD+S-2;OLD+S-3;OLD-1;OLD-2;OLD-3;YOUG-1;YOUG-2;YOUG-3	31;521;522;589	518;526	147250000	226150000	189810000	128090000	142490000	150320000	140300000	1.87737e+08	1.33811	--	0.10489	0.2104	0.0804
604	tr|Q0VBA4|Q0VBA4_MOUSE	Q0VBA4	tr|Q0VBA4|Q0VBA4_MOUSE;sp|Q9D7S7|RL22L_MOUSE	Ribosomal protein L22 like 1 OS=Mus musculus OX=10090 GN=Rpl22l1 PE=2 SV=1;60S ribosomal protein L22-like 1 OS=Mus musculus OX=10090 GN=Rpl22l1 PE=1 SV=1		Rpl22l1	9.44	-1.03279	5	3	3	FHLDLTHPVEDGIFDSGNFEQFLR;KNNLRDWLR;NNLRDWLR;TGNLGNVVHIER;VVASDKETYELR	KN(Deamidation (NQ))NLRDWLR;N(Deamidation (NQ))NLRDWLR	FHLDLTHPVEDGIFDSGNFEQFLR;TGNLGNVVHIER;VVASDKETYELR	46.7	14.467	122	0	21.762	OLD+S-1;OLD+S-3;OLD-1;YOUG-1;YOUG-2;YOUG-3	88		266760000	0	717170000	596150000	0	0	0	491965000	9999999	only in sample	--	0.6474	--
605	sp|P08003|PDIA4_MOUSE	P08003	sp|P08003|PDIA4_MOUSE;tr|A0A0R4J0Z1|A0A0R4J0Z1_MOUSE	Protein disulfide-isomerase A4 OS=Mus musculus OX=10090 GN=Pdia4 PE=1 SV=3;Protein disulfide-isomerase A4 OS=Mus musculus OX=10090 GN=Pdia4 PE=1 SV=1		Pdia4	5.16	-0.531191	34	34	34	AATQFWR;DFPEYTFAIADEEDYATEVK;DLGLSESGEDVNAAILDESGK;DLGLSESGEDVNAAILDESGKK;DNDPPIAVAK;EFVTAFK;EKYGIVDYMIEQSGPPSK;EKYGIVDYMIEQSGPPSKEILTLK;EVSQPDWTPPPEVTLSLTK;FAMEPEEFDSDTLR;FAMEPEEFDSDTLREFVTAFK;FAMEPEEFDSDTLREFVTAFKK;FDVSGYPTLK;FHHTFSPEIAK;FHVMDVQGSTEASAIKDYVVK;GRPFDYNGPR;IASTLKDNDPPIAVAK;IDATSASMLASK;KFAMEPEEFDSDTLR;KGQAVDYDGSRTQEEIVAK;MDATANDITNDQYK;MDATANDITNDQYKVEGFPTIYFAPSGDK;QFAPEYEK;QLEPIY…	DLGLSESGEDVN(Deamidation (NQ))AAILDESGKK;FAM(Oxidation (M))EPEEFDSDTLREFVTAFK;FHVM(Oxidation (M))DVQGSTEASAIKDYVVK;GRPFDYN(Deamidation (NQ))GPR;IDATSASM(Oxidation (M))LASK;MDATAN(Deamidation (NQ))DITNDQYKVEGFPTIYFAPSGDK;(Gln->pyro-Glu)QFAPEYEK;(Gln->pyro-Glu)QLEPIYTSLGK	AATQFWR;DFPEYTFAIADEEDYATEVK;DLGLSESGEDVNAAILDESGK;DLGLSESGEDVNAAILDESGKK;DNDPPIAVAK;EFVTAFK;EKYGIVDYMIEQSGPPSK;EKYGIVDYMIEQSGPPSKEILTLK;EVSQPDWTPPPEVTLSLTK;FAMEPEEFDSDTLR;FAMEPEEFDSDTLREFVTAFK;FAMEPEEFDSDTLREFVTAFKK;FDVSGYPTLK;FHHTFSPEIAK;FHVMDVQGSTEASAIKDYVVK;GRPFDYNGPR;IASTLKDNDPPIAVAK;IDATSASMLASK;KFAMEPEEFDSDTLR;KGQAVDYDGSRTQEEIVAK;MDATANDITNDQYK;MDATANDITNDQYKVEGFPTIYFAPSGDK;QFAPEYEK;QLEPIY…	46.7	71.982	638	0	171.03	OLD+S-1;OLD+S-2;OLD+S-3;OLD-1;OLD-2;OLD-3;YOUG-1;YOUG-2;YOUG-3	260;468;581;585;587	120;367;481	543560000	597530000	505190000	840670000	868690000	952490000	8.87283e+08	548760000	0.618472	down	0.00142028	0.0845	0.0656
608	sp|Q3UW53|NIBA1_MOUSE	Q3UW53	sp|Q3UW53|NIBA1_MOUSE;tr|E9PYV4|E9PYV4_MOUSE	Protein Niban 1 OS=Mus musculus OX=10090 GN=Niban1 PE=1 SV=2;Protein Niban 1 OS=Mus musculus OX=10090 GN=Niban1 PE=1 SV=1		Niban1	4.72	-0.473758	40	13	40	ALASTCKPELQK;ALFEKEVDELSQSFHATQDSAQLK;ALFEKEVDELSQSFHATQDSAQLKEGLQQLMK;DLEGTIR;DLTSQFLK;EAQPLEAEAPGVDLGILPEGR;EGLQQLMK;EKEAQPLEAEAPGVDLGILPEGR;EVDELSQSFHATQDSAQLK;EVDELSQSFHATQDSAQLKEGLQQLMK;FPHVDLVVQR;FRFPHVDLVVQR;FSALLNDCIR;GHYGSWEMTTGDEVQVLSK;GSTSQSTSGGLTENTSCPGPIEEPFEAQEPAEK;HGYFCFHEAAEQQK;HNLFEDNMALPSESVSSLTDLK;IFQEALIQITLPTVQK;IHPEASHPAAIQQDSCEER;IPVAIEK;KHNLFEDNMALPSESVSSLTDLK;LLDLQSR;LPLD…	EVDELSQSFHATQDSAQ(Deamidation (NQ))LKEGLQQLMK;FSALLN(Deamidation (NQ))DCIR;QYSVAFCN(Deamidation (NQ))HVR	ALASTCKPELQK;ALFEKEVDELSQSFHATQDSAQLK;ALFEKEVDELSQSFHATQDSAQLKEGLQQLMK;DLEGTIR;DLTSQFLK;EAQPLEAEAPGVDLGILPEGR;EGLQQLMK;EKEAQPLEAEAPGVDLGILPEGR;EVDELSQSFHATQDSAQLK;EVDELSQSFHATQDSAQLKEGLQQLMK;FPHVDLVVQR;FRFPHVDLVVQR;FSALLNDCIR;GHYGSWEMTTGDEVQVLSK;GSTSQSTSGGLTENTSCPGPIEEPFEAQEPAEK;HGYFCFHEAAEQQK;HNLFEDNMALPSESVSSLTDLK;IFQEALIQITLPTVQK;IHPEASHPAAIQQDSCEER;IPVAIEK;KHNLFEDNMALPSESVSSLTDLK;LLDLQSR;LPLD…	46.7	102.65	926	0	313.05	OLD+S-1;OLD+S-2;OLD+S-3;OLD-1;OLD-2;OLD-3;YOUG-1;YOUG-2;YOUG-3	42;191;387		1143100000	1554100000	1220300000	947610000	992350000	839200000	9.26387e+08	1.30583e+09	1.4096	--	0.0335611	0.1673	0.085
609	tr|Q8C845|Q8C845_MOUSE	Q8C845	tr|Q8C845|Q8C845_MOUSE;sp|Q9D8Y0|EFHD2_MOUSE	EF-hand domain-containing protein D2 OS=Mus musculus OX=10090 GN=Efhd2 PE=1 SV=1;EF-hand domain-containing protein D2 OS=Mus musculus OX=10090 GN=Efhd2 PE=1 SV=1		Efhd2	5.07	-0.6475	10	10	10	AAAGELQEDSGLHVLAR;DGFIDLMELK;EFLLIFR;FEEEIKAEQEER;KAAAGELQEDSGLHVLAR;LGAPQTHLGLK;LSEIDVSTEGVK;RADLNQGIGEPQSPSR;SMIQEVDEDFDSK;VFNPYTEFKEFSR		AAAGELQEDSGLHVLAR;DGFIDLMELK;EFLLIFR;FEEEIKAEQEER;KAAAGELQEDSGLHVLAR;LGAPQTHLGLK;LSEIDVSTEGVK;RADLNQGIGEPQSPSR;SMIQEVDEDFDSK;VFNPYTEFKEFSR	46.7	26.8	240	0	22.439	OLD+S-1;OLD+S-2;OLD+S-3;OLD-1;OLD-2;OLD-3;YOUG-1;YOUG-2;YOUG-3			153610000	248770000	208150000	158540000	141370000	126660000	142190000	203510000	1.43125	--	0.090965	0.2346	0.1122
610	tr|Q3UKA1|Q3UKA1_MOUSE	Q3UKA1	tr|Q3UKA1|Q3UKA1_MOUSE;tr|Q3UFV9|Q3UFV9_MOUSE;sp|Q91YW3|DNJC3_MOUSE	J domain-containing protein OS=Mus musculus OX=10090 GN=Dnajc3 PE=2 SV=1;J domain-containing protein OS=Mus musculus OX=10090 GN=Dnajc3 PE=1 SV=1;DnaJ homolog subfamily C member 3 OS=Mus musculus OX=10090 GN=Dnajc3 PE=1 SV=1		Dnajc3	5.68	-0.649405	15	15	15	AEAYLIEEMYDEAIQDYEAAQEHNENDQQIR;ATVFLAMGK;EVLSDPEMR;ICSEVLQMEPDNVNALKDR;ILEVCVWDAELR;ISTLYYQLGDHELSLSEVR;KKFDDGEDPLDAESQQGGGGNPFHR;LALQWHPDNFQNEEEKK;LIESAEELIRDGR;QGKLDEAEDDFKK;SNPSEQEEKEAESQLVK;SNPSEQEEKEAESQLVKADEMQR;SQALDAFDGADYTAAITFLDK;TEPSVAEYTVR;YTDATSKYESVMK	(Gln->pyro-Glu)QGKLDEAEDDFKK	AEAYLIEEMYDEAIQDYEAAQEHNENDQQIR;ATVFLAMGK;EVLSDPEMR;ICSEVLQMEPDNVNALKDR;ILEVCVWDAELR;ISTLYYQLGDHELSLSEVR;KKFDDGEDPLDAESQQGGGGNPFHR;LALQWHPDNFQNEEEKK;LIESAEELIRDGR;QGKLDEAEDDFKK;SNPSEQEEKEAESQLVK;SNPSEQEEKEAESQLVKADEMQR;SQALDAFDGADYTAAITFLDK;TEPSVAEYTVR;YTDATSKYESVMK	46.6	57.511	504	0	80.879	OLD+S-1;OLD+S-2;OLD+S-3;OLD-1;OLD-2;OLD-3;YOUG-1;YOUG-2;YOUG-3			54556000	75470000	76587000	143670000	180030000	168110000	1.63937e+08	68871000	0.420107	down	0.00249037	0.1802	0.1131
616	sp|O70404|VAMP8_MOUSE	O70404	sp|O70404|VAMP8_MOUSE;tr|A0A0R4J0R1|A0A0R4J0R1_MOUSE	Vesicle-associated membrane protein 8 OS=Mus musculus OX=10090 GN=Vamp8 PE=1 SV=1;Vesicle-associated membrane protein 8 OS=Mus musculus OX=10090 GN=Vamp8 PE=1 SV=1		Vamp8	7.92	-0.0148515	5	5	5	MEEASGSAGNDR;MEEASGSAGNDRVR;NIMTQNVER;NKTEDLEATSEHFK;NLQSEVEGVK	(Acetyl (Protein N-term))MEEASGSAGNDR;(Acetyl (Protein N-term))MEEASGSAGN(Deamidation (NQ))DRVR;N(Deamidation (NQ))KTEDLEATSEHFK	MEEASGSAGNDR;MEEASGSAGNDRVR;NIMTQNVER;NKTEDLEATSEHFK;NLQSEVEGVK	46.5	11.451	101	0	16.734	OLD+S-1;OLD+S-2;OLD+S-3;OLD-1;OLD-2;OLD-3;YOUG-2;YOUG-3	10;46		585840000	448850000	2044400000	2206300000	1730400000	1619000000	1851900000	1.02636e+09	0.554222	--	0.162909	0.8616	0.1684
617	sp|P47758|SRPRB_MOUSE	P47758	sp|P47758|SRPRB_MOUSE;tr|Q542X6|Q542X6_MOUSE	Signal recognition particle receptor subunit beta OS=Mus musculus OX=10090 GN=Srprb PE=1 SV=1;Signal recognition particle receptor subunit beta OS=Mus musculus OX=10090 GN=Srprb PE=2 SV=1		Srprb	9.34	-0.0769517	10	10	10	AVLFVGLCDSGK;AVVFVVDSAAFQR;DTQTSITDSSAIYK;FQLLDR;GDTGSADIQDLEK;GNSLTLIDLPGHESLR;LIQQQLEKELNTLR;RVGDGAGGAFQPYLDSLR;SAAPSTLDSSSTAPAQLGK;VGDGAGGAFQPYLDSLR	GN(Deamidation (NQ))SLTLIDLPGHESLR	AVLFVGLCDSGK;AVVFVVDSAAFQR;DTQTSITDSSAIYK;FQLLDR;GDTGSADIQDLEK;GNSLTLIDLPGHESLR;LIQQQLEKELNTLR;RVGDGAGGAFQPYLDSLR;SAAPSTLDSSSTAPAQLGK;VGDGAGGAFQPYLDSLR	46.5	29.579	269	0	36.112	OLD+S-1;OLD+S-2;OLD+S-3;OLD-1;OLD-2;OLD-3;YOUG-1;YOUG-2;YOUG-3	109		43492000	23254000	24269000	142310000	144440000	109030000	1.31927e+08	3.03383e+07	0.229964	down	0.00245882	0.3759	0.1505
620	sp|Q9DBZ5|EIF3K_MOUSE	Q9DBZ5	sp|Q9DBZ5|EIF3K_MOUSE;tr|A0A140LJ59|A0A140LJ59_MOUSE;tr|Q3TY56|Q3TY56_MOUSE	Eukaryotic translation initiation factor 3 subunit K OS=Mus musculus OX=10090 GN=Eif3k PE=1 SV=1;Eukaryotic translation initiation factor 3 subunit K OS=Mus musculus OX=10090 GN=Eif3k PE=1 SV=1;Eukaryotic translation initiation factor 3 subunit K OS=Mus musculus OX=10090 GN=Eif3k PE=1 SV=1		Eif3k	4.81	-0.184862	8	8	8	ALTNLPHTDFTLCK;AMFEQMR;CMIDQAHQEERPIR;ENAYDLEANLAVLK;GIDRYNPENLATLER;IDFDSVSSIMASSQ;YGWSADESGQVFICSQEESIKPK;YNPENLATLER	(Acetyl (Protein N-term))AMFEQMR	ALTNLPHTDFTLCK;AMFEQMR;CMIDQAHQEERPIR;ENAYDLEANLAVLK;GIDRYNPENLATLER;IDFDSVSSIMASSQ;YGWSADESGQVFICSQEESIKPK;YNPENLATLER	46.3	25.086	218	0	23.027	OLD+S-1;OLD+S-2;OLD+S-3;OLD-1;OLD-2;OLD-3;YOUG-1;YOUG-2;YOUG-3			721170000	790880000	720690000	376640000	344390000	397450000	3.72827e+08	7.44247e+08	1.99623	up	0.000183676	0.0543	0.0717
621	sp|Q61753|SERA_MOUSE	Q61753	sp|Q61753|SERA_MOUSE	D-3-phosphoglycerate dehydrogenase OS=Mus musculus OX=10090 GN=Phgdh PE=1 SV=3		Phgdh	6.12	0.0904315	26	26	26	AFANLR;AFANLRK;AGTGVDNVDLEAATR;AGTGVDNVDLEAATRK;ALQSGQCAGAALDVFTEEPPRDR;ALVDHENVISCPHLGASTK;CGEEIAVQFVDMVK;FMGTELNGK;FMGTELNGKTLGILGLGR;GGIVDEGALLR;GQPLLVFR;GTIQVVTQGTSLK;ILQDGGLQVVEK;KILQDGGLQVVEK;KVLISDSLDPCCR;LQVVGR;MQSFGMK;NAGTCLSPAVIVGLLR;QADVNLVNAK;QHVLEAFQFCF;QIPQATASMK;QNLSKEELIAELQDCEGLIVR;RGQPLLVFR;TLGILGLGR;VLISDSLDPCCR;VTADVINAAEK	(Acetyl (Protein N-term))AFANLR;(Acetyl (Protein N-term))AFANLRK;AGTGVDN(Deamidation (NQ))VDLEAATR;FMGTELN(Deamidation (NQ))GK;FMGTELN(Deamidation (NQ))GKTLGILGLGR;(Gln->pyro-Glu)QADVNLVNAK;(Gln->pyro-Glu)QIPQATASMK;(Gln->pyro-Glu)QNLSKEELIAELQDCEGLIVR;VTADVIN(Deamidation (NQ))AAEK	AFANLR;AFANLRK;AGTGVDNVDLEAATR;AGTGVDNVDLEAATRK;ALQSGQCAGAALDVFTEEPPRDR;ALVDHENVISCPHLGASTK;CGEEIAVQFVDMVK;FMGTELNGK;FMGTELNGKTLGILGLGR;GGIVDEGALLR;GQPLLVFR;GTIQVVTQGTSLK;ILQDGGLQVVEK;KILQDGGLQVVEK;KVLISDSLDPCCR;LQVVGR;MQSFGMK;NAGTCLSPAVIVGLLR;QADVNLVNAK;QHVLEAFQFCF;QIPQATASMK;QNLSKEELIAELQDCEGLIVR;RGQPLLVFR;TLGILGLGR;VLISDSLDPCCR;VTADVINAAEK	46.3	56.585	533	0	181.57	OLD+S-1;OLD+S-2;OLD+S-3;OLD-1;OLD-2;OLD-3;YOUG-1;YOUG-2;YOUG-3	65;144		3069100000	2905600000	2662800000	2240300000	2388300000	2738100000	2.45557e+09	2.87917e+09	1.17251	--	0.0896235	0.071	0.1041
622	tr|D3YYM6|D3YYM6_MOUSE	D3YYM6	tr|D3YYM6|D3YYM6_MOUSE;tr|D3Z1S8|D3Z1S8_MOUSE;tr|Q91V55|Q91V55_MOUSE;sp|P97461|RS5_MOUSE	40S ribosomal protein S5 (Fragment) OS=Mus musculus OX=10090 GN=Rps5 PE=1 SV=1;40S ribosomal protein S5 (Fragment) OS=Mus musculus OX=10090 GN=Rps5 PE=1 SV=1;40S ribosomal protein S5 OS=Mus musculus OX=10090 GN=Rps5 PE=1 SV=1;40S ribosomal protein S5 OS=Mus musculus OX=10090 GN=Rps5 PE=1 SV=3		Rps5	9.6	-0.256593	10	10	10	AQCPIVER;LTNSMMMHGR;MTEWEAATPAVAETPDIK;QAVDVSPLR;QAVDVSPLRR;RQAVDVSPLR;TEWEAATPAVAETPDIK;TIAECLADELINAAK;WSTDDVQINDISLQDYIAVK;WSTDDVQINDISLQDYIAVKEK	LTN(Deamidation (NQ))SMMMHGR;(Acetyl (Protein N-term))MTEWEAATPAVAETPDIK;(Gln->pyro-Glu)QAVDVSPLRR;(Acetyl (Protein N-term))TEWEAATPAVAETPDIK;TIAECLADELIN(Deamidation (NQ))AAK;WSTDDVQIN(Deamidation (NQ))DISLQDYIAVK	AQCPIVER;LTNSMMMHGR;MTEWEAATPAVAETPDIK;QAVDVSPLR;QAVDVSPLRR;RQAVDVSPLR;TEWEAATPAVAETPDIK;TIAECLADELINAAK;WSTDDVQINDISLQDYIAVK;WSTDDVQINDISLQDYIAVKEK	46.2	20.413	182	0	58.353	OLD+S-1;OLD+S-2;OLD+S-3;OLD-1;OLD-2;OLD-3;YOUG-1;YOUG-2;YOUG-3	31;74;179		3142500000	3396200000	3252600000	1921300000	1842200000	1773900000	1845800000	3.26377e+09	1.76821	up	5.97215e-05	0.039	0.04
625	sp|Q3TW96|UAP1L_MOUSE	Q3TW96	sp|Q3TW96|UAP1L_MOUSE;tr|Q8BVK3|Q8BVK3_MOUSE	UDP-N-acetylhexosamine pyrophosphorylase-like protein 1 OS=Mus musculus OX=10090 GN=Uap1l1 PE=1 SV=1;UAP1L protein (Fragment) OS=Mus musculus OX=10090 GN=Uap1l1 PE=2 SV=1		Uap1l1	5.27	-0.200789	21	19	21	AAAAGALAPGPLPDLAAR;AALLAELASLEADALR;AALLAELASLEADALREHCQR;ALLAQHYR;EFEPLLR;EHDFFHLDPTNVVLFEQR;FVFDVFQFAK;FYADLAPEAR;GFLDVVTR;GMYQVGLPSQK;GVEFVHVYCVDNILVR;LQPLPPER;LRWEEEGFR;MLPAVTFEGK;NFVAFEVCREEEFSPLK;QLQSPFILDEDQAR;TLYQLQAER;VAMAPDGNGGLYCALADHQILEDMK;VAMAPDGNGGLYCALADHQILEDMKQR;VAVLLLAGGQGTR;WEEEGFR	(Gln->pyro-Glu)QLQSPFILDEDQAR;VAMAPDGN(Deamidation (NQ))GGLYCALADHQILEDMK;VAMAPDGN(Deamidation (NQ))GGLYCALADHQILEDMKQR	AAAAGALAPGPLPDLAAR;AALLAELASLEADALR;AALLAELASLEADALREHCQR;ALLAQHYR;EFEPLLR;EHDFFHLDPTNVVLFEQR;FVFDVFQFAK;FYADLAPEAR;GFLDVVTR;GMYQVGLPSQK;GVEFVHVYCVDNILVR;LQPLPPER;LRWEEEGFR;MLPAVTFEGK;NFVAFEVCREEEFSPLK;QLQSPFILDEDQAR;TLYQLQAER;VAMAPDGNGGLYCALADHQILEDMK;VAMAPDGNGGLYCALADHQILEDMKQR;VAVLLLAGGQGTR;WEEEGFR	46.2	56.613	507	0	145.83	OLD+S-1;OLD+S-2;OLD+S-3;OLD-1;OLD-2;OLD-3;YOUG-1;YOUG-2;YOUG-3	226		1438400000	1189900000	1427700000	1069800000	809040000	997820000	9.58887e+08	1352000000	1.40997	--	0.0293379	0.1039	0.1404
631	tr|B9EKE9|B9EKE9_MOUSE	B9EKE9	tr|B9EKE9|B9EKE9_MOUSE;tr|Q3TQX5|Q3TQX5_MOUSE;sp|Q62167|DDX3X_MOUSE;tr|B7ZWF1|B7ZWF1_MOUSE;tr|B9EIA2|B9EIA2_MOUSE;sp|P16381|DDX3L_MOUSE	RNA helicase OS=Mus musculus OX=10090 GN=Ddx3x PE=2 SV=1;RNA helicase OS=Mus musculus OX=10090 GN=Ddx3x PE=1 SV=1;ATP-dependent RNA helicase DDX3X OS=Mus musculus OX=10090 GN=Ddx3x PE=1 SV=3;RNA helicase OS=Mus musculus OX=10090 GN=Ddx3x PE=2 SV=1;RNA helicase OS=Mus musculus OX=10090 GN=D1Pas1 PE=1 SV=1;Putative ATP-dependent RNA helicase Pl10 OS=Mus musculus OX=10090 GN=D1Pas1 PE=1 SV=1		Ddx3x	6.73	-0.612859	24	7	24	DLLDLLVEAK;DREEALHQFR;DSLTLVFVETK;ELAVQIYEEAR;GADSLEDFLYHEGYACTSIHGDR;GCHLLVATPGR;GLDISNVK;HVINFDLPSDIEEYVHR;IGLDFCK;KGADSLEDFLYHEGYACTSIHGDR;KQYPISLVLAPTR;LEQELFSGGNTGINFEK;LVDMMER;MLDMGFEPQIR;QEVPSWLENMAFEHHYK;QYPISLVLAPTR;SFLLDLLNATGK;SHVAVENALGLDQQFAGLDLNSSDNQSGGSTASK;SPILVATAVAAR;TAAFLLPILSQIYADGPGEALR;VGNLGLATSFFNER;VGSTSENITQK;VRPCVVYGGAEIGQQIR;YLVLDEADR	HVIN(Deamidation (NQ))FDLPSDIEEYVHR;M(Oxidation (M))LDMGFEPQIR;(Gln->pyro-Glu)QEVPSWLENMAFEHHYK;SFLLDLLN(Deamidation (NQ))ATGK;(Acetyl (Protein N-term))SHVAVENALGLDQQFAGLDLNSSDNQSGGSTASK;(Acetyl (Protein N-term))SHVAVENALGLDQQ(Deamidation (NQ))FAGLDLNSSDNQSGGSTASK;VGNLGLATSFFN(Deamidation (NQ))ER	DLLDLLVEAK;DREEALHQFR;DSLTLVFVETK;ELAVQIYEEAR;GADSLEDFLYHEGYACTSIHGDR;GCHLLVATPGR;GLDISNVK;HVINFDLPSDIEEYVHR;IGLDFCK;KGADSLEDFLYHEGYACTSIHGDR;KQYPISLVLAPTR;LEQELFSGGNTGINFEK;LVDMMER;MLDMGFEPQIR;QEVPSWLENMAFEHHYK;QYPISLVLAPTR;SFLLDLLNATGK;SHVAVENALGLDQQFAGLDLNSSDNQSGGSTASK;SPILVATAVAAR;TAAFLLPILSQIYADGPGEALR;VGNLGLATSFFNER;VGSTSENITQK;VRPCVVYGGAEIGQQIR;YLVLDEADR	46.1	73.013	661	0	137.12	OLD+S-1;OLD+S-2;OLD+S-3;OLD-1;OLD-2;OLD-3;YOUG-1;YOUG-2;YOUG-3	15;436;515;546	352;355	926160000	1063600000	920240000	848540000	839320000	817630000	8.35163e+08	970000000	1.16145	--	0.0383215	0.0836	0.019
632	sp|Q9D6Z1|NOP56_MOUSE	Q9D6Z1	sp|Q9D6Z1|NOP56_MOUSE;tr|Q3UJZ7|Q3UJZ7_MOUSE;tr|Q3USZ5|Q3USZ5_MOUSE	Nucleolar protein 56 OS=Mus musculus OX=10090 GN=Nop56 PE=1 SV=2;Nop domain-containing protein OS=Mus musculus OX=10090 GN=Nop56 PE=2 SV=1;Nop domain-containing protein (Fragment) OS=Mus musculus OX=10090 GN=Nop56 PE=2 SV=1		Nop56	9.22	-0.412759	19	19	19	EAVVQAEEAAAEITR;ELNEEKLEKLEEITMDGAK;GLTDLSACK;IDCFSEVPTSVFGEK;KAPKEELASDLEEMATSSAK;KFSEEPEVAANFTK;LAALALASSENSSTPEECEEVNEK;LAQFIGNR;LIAHAGSLTNLAK;LLLETYLPSK;LLLETYLPSKK;LSFYETGEIPR;LVAFCPFSSSQVALENANAVSEGVVHEDLR;MSQVAPSLSALIGEAVGAR;QSLHTYLR;SSPKEEVASEPEEAASPTTPK;VLLGVGDPK;VVSLSEYR;YPASTVQILGAEK	(Gln->pyro-Glu)QSLHTYLR	EAVVQAEEAAAEITR;ELNEEKLEKLEEITMDGAK;GLTDLSACK;IDCFSEVPTSVFGEK;KAPKEELASDLEEMATSSAK;KFSEEPEVAANFTK;LAALALASSENSSTPEECEEVNEK;LAQFIGNR;LIAHAGSLTNLAK;LLLETYLPSK;LLLETYLPSKK;LSFYETGEIPR;LVAFCPFSSSQVALENANAVSEGVVHEDLR;MSQVAPSLSALIGEAVGAR;QSLHTYLR;SSPKEEVASEPEEAASPTTPK;VLLGVGDPK;VVSLSEYR;YPASTVQILGAEK	46	64.464	580	0	76.36	OLD+S-1;OLD+S-2;OLD+S-3;OLD-3;YOUG-1;YOUG-2;YOUG-3			491400000	471970000	452040000	0	0	140140000	0	4.71803e+08	9999999	only in sample	--	0.0417	--
634	sp|Q99LD8|DDAH2_MOUSE	Q99LD8	sp|Q99LD8|DDAH2_MOUSE;tr|O08972|O08972_MOUSE;tr|G3UZR0|G3UZR0_MOUSE	N(G),N(G)-dimethylarginine dimethylaminohydrolase 2 OS=Mus musculus OX=10090 GN=Ddah2 PE=1 SV=1;Dimethylargininase OS=Mus musculus OX=10090 GN=Ddah2 PE=1 SV=1;Dimethylargininase (Fragment) OS=Mus musculus OX=10090 GN=Ddah2 PE=1 SV=1		Ddah2	5.66	-0.0108772	13	12	12	ALQDLGLR;DFAVSTVPVSGSSHLR;EFFVGLSK;GAEIVADTFR;GAEIVADTFRDFAVSTVPVSGSSHLR;GGGDLPNSQEALQK;GLCGMGGPR;GVPESLASGEGAGAGLPALDLAK;IVEMGDENATLDGTDVLFTGR;IVEMGDENATLDGTDVLFTGREFFVGLSK;IVEMGDENATLDGTDVLFTGREFFVGLSKWTNHR;KALQDLGLR;LSDVTLVPVSCSELEK	GGGDLPN(Deamidation (NQ))SQEALQK;IVEMGDEN(Deamidation (NQ))ATLDGTDVLFTGR;IVEM(Oxidation (M))GDENATLDGTDVLFTGR	ALQDLGLR;DFAVSTVPVSGSSHLR;GAEIVADTFR;GAEIVADTFRDFAVSTVPVSGSSHLR;GGGDLPNSQEALQK;GLCGMGGPR;GVPESLASGEGAGAGLPALDLAK;IVEMGDENATLDGTDVLFTGR;IVEMGDENATLDGTDVLFTGREFFVGLSK;IVEMGDENATLDGTDVLFTGREFFVGLSKWTNHR;KALQDLGLR;LSDVTLVPVSCSELEK	46	29.645	285	0	135.5	OLD+S-1;OLD+S-2;OLD+S-3;OLD-1;OLD-2;OLD-3;YOUG-1;YOUG-2;YOUG-3	121;244	117	1325400000	1247100000	1093300000	1223700000	1270800000	1366200000	1286900000	1.22193e+09	0.949517	--	0.455578	0.0966	0.0564
638	tr|Q3TQP7|Q3TQP7_MOUSE	Q3TQP7	tr|Q3TQP7|Q3TQP7_MOUSE;sp|Q8QZT1|THIL_MOUSE	Acetyl-CoA acetyltransferase, mitochondrial OS=Mus musculus OX=10090 GN=Acat1 PE=2 SV=1;Acetyl-CoA acetyltransferase, mitochondrial OS=Mus musculus OX=10090 GN=Acat1 PE=1 SV=1		Acat1	8.57	0.0806604	13	13	13	DGLTDVYNK;EEVKEVYMGNVIQGGEGQAPTR;ENGTITAANASTLNDGAAALVLMTAEAAQR;EVYMGNVIQGGEGQAPTR;FASEITPITISVK;GATPYGGVKLEDLIVKDGLTDVYNK;IAAFADAAVDPIDFPLAPAYAVPK;LEDLIVKDGLTDVYNK;LGTAAIQGAIEK;QATLGAGLPISTPCTTVNK;QEQDTYALSSYTR;TPIGSFLGSLASQPATK;VNIHGGAVSLGHPIGMSGAR	EN(Deamidation (NQ))GTITAANASTLNDGAAALVLMTAEAAQR;(Gln->pyro-Glu)QEQDTYALSSYTR	DGLTDVYNK;EEVKEVYMGNVIQGGEGQAPTR;ENGTITAANASTLNDGAAALVLMTAEAAQR;EVYMGNVIQGGEGQAPTR;FASEITPITISVK;GATPYGGVKLEDLIVKDGLTDVYNK;IAAFADAAVDPIDFPLAPAYAVPK;LEDLIVKDGLTDVYNK;LGTAAIQGAIEK;QATLGAGLPISTPCTTVNK;QEQDTYALSSYTR;TPIGSFLGSLASQPATK;VNIHGGAVSLGHPIGMSGAR	46	44.802	424	0	76.345	OLD+S-1;OLD+S-2;OLD+S-3;OLD-1;OLD-2;OLD-3;YOUG-1;YOUG-2;YOUG-3	272		137590000	162040000	114590000	122450000	136100000	170670000	1.43073e+08	1.38073e+08	0.965053	--	0.810909	0.1719	0.1737
642	tr|Q5EBQ6|Q5EBQ6_MOUSE	Q5EBQ6	tr|Q5EBQ6|Q5EBQ6_MOUSE;sp|P51410|RL9_MOUSE;tr|A0A140T8T4|A0A140T8T4_MOUSE;tr|D3Z629|D3Z629_MOUSE;tr|A0A0G2JES3|A0A0G2JES3_MOUSE;tr|Q5M9J5|Q5M9J5_MOUSE;tr|D3YZT0|D3YZT0_MOUSE	60S ribosomal protein L9 OS=Mus musculus OX=10090 GN=Rpl9 PE=1 SV=1;60S ribosomal protein L9 OS=Mus musculus OX=10090 GN=Rpl9 PE=1 SV=2;60S ribosomal protein L9 OS=Mus musculus OX=10090 GN=Rpl9-ps6 PE=3 SV=1;60S ribosomal protein L9 OS=Mus musculus OX=10090 GN=Rpl9 PE=1 SV=1;60S ribosomal protein L9 (Fragment) OS=Mus musculus OX=10090 GN=Rpl9 PE=1 SV=1;60S ribosomal protein L9 OS=Mus musculus OX=…		Rpl9	9.96	-0.348958	11	11	11	DFNHINVELSLLGK;DFNHINVELSLLGKK;FLDGIYVSEK;GVTLGFR;KFLDGIYVSEK;RDFNHINVELSLLGK;RDFNHINVELSLLGKK;SVYAHFPINVVIQENGSLVEIR;TICSHVQNMIK;TILSNQTVDIPENVEITLK;TILSNQTVDIPENVEITLKGR	DFN(Deamidation (NQ))HINVELSLLGK;DFN(Deamidation (NQ))HINVELSLLGKK;RDFN(Deamidation (NQ))HINVELSLLGK;SVYAHFPINVVIQEN(Deamidation (NQ))GSLVEIR;TILSN(Deamidation (NQ))QTVDIPENVEITLK	DFNHINVELSLLGK;DFNHINVELSLLGKK;FLDGIYVSEK;GVTLGFR;KFLDGIYVSEK;RDFNHINVELSLLGK;RDFNHINVELSLLGKK;SVYAHFPINVVIQENGSLVEIR;TICSHVQNMIK;TILSNQTVDIPENVEITLK;TILSNQTVDIPENVEITLKGR	45.8	21.881	192	0	52.619	OLD+S-1;OLD+S-2;OLD+S-3;OLD-1;OLD-2;OLD-3;YOUG-1;YOUG-2;YOUG-3	7;8;39;108		868510000	1145500000	1125200000	704600000	734470000	740120000	7.26397e+08	1.0464e+09	1.44054	--	0.0169603	0.1475	0.0263
644	sp|O54724|CAVN1_MOUSE	O54724	sp|O54724|CAVN1_MOUSE;tr|Q3U4N4|Q3U4N4_MOUSE	Caveolae-associated protein 1 OS=Mus musculus OX=10090 GN=Cavin1 PE=1 SV=1;Caveolae associated protein 1 OS=Mus musculus OX=10090 GN=Cavin1 PE=2 SV=1		Cavin1	5.42	-0.758929	18	18	18	ATEEPSGTGSDELIK;ATEEPSGTGSDELIKSDQVNGVLVLSLLDK;ATEMVEVGPEDDEVGAER;ATEMVEVGPEDDEVGAERGEATDLLR;EGEVEVLK;IIGAVDQIQLTQAQLEER;IREGEVEVLK;KLEVNEAELLR;KLEVNEAELLRR;KSFTPDHVVYAR;LEVNEAELLR;MEDVTLHIVERPYSGFPDASSEGPEPTQGEAR;QAEMEGAVQSIQGELSK;SDQVNGVLVLSLLDK;SFTPDHVVYAR;VMIYQDEVK;VMIYQDEVKLPAK;VPPFTFHVK	ATEEPSGTGSDELIKSDQVN(Deamidation (NQ))GVLVLSLLDK;ATEM(Oxidation (M))VEVGPEDDEVGAERGEATDLLR;KLEVN(Deamidation (NQ))EAELLR;(Acetyl (Protein N-term))M(Oxidation (M))EDVTLHIVERPYSGFPDASSEGPEPTQGEAR;(Acetyl (Protein N-term))MEDVTLHIVERPYSGFPDASSEGPEPTQGEAR;(Gln->pyro-Glu)QAEMEGAVQSIQGELSK;SDQVN(Deamidation (NQ))GVLVLSLLDK	ATEEPSGTGSDELIK;ATEEPSGTGSDELIKSDQVNGVLVLSLLDK;ATEMVEVGPEDDEVGAER;ATEMVEVGPEDDEVGAERGEATDLLR;EGEVEVLK;IIGAVDQIQLTQAQLEER;IREGEVEVLK;KLEVNEAELLR;KLEVNEAELLRR;KSFTPDHVVYAR;LEVNEAELLR;MEDVTLHIVERPYSGFPDASSEGPEPTQGEAR;QAEMEGAVQSIQGELSK;SDQVNGVLVLSLLDK;SFTPDHVVYAR;VMIYQDEVK;VMIYQDEVKLPAK;VPPFTFHVK	45.7	43.953	392	0	230.42	OLD+S-1;OLD+S-2;OLD+S-3;OLD-1;OLD-2;OLD-3;YOUG-1;YOUG-2;YOUG-3	52;143	1;343	1597700000	2108700000	1733000000	1361000000	1271700000	1358500000	1330400000	1.81313e+09	1.36285	--	0.0237418	0.146	0.0382
646	sp|Q99K70|RRAGC_MOUSE	Q99K70	sp|Q99K70|RRAGC_MOUSE	Ras-related GTP-binding protein C OS=Mus musculus OX=10090 GN=Rragc PE=1 SV=1		Rragc	4.94	-0.162563	13	13	13	AFLFDVVSK;AIHEVFEVGVTSHR;ANDDLADAGLEK;AYKVNPDMNFEVFIHK;DFGYGVEEEEEEAAAGGGGGAGAGGGCGPGGADSSKPR;EDGSGSAYDKESMAIIK;GTGALIYVIDAQDDYMEALTR;ILLMGLR;KAIHEVFEVGVTSHR;LNNTTVLYLK;MSPNETLFLESTNK;SLQYGAEETPLAGSYGAADSFPK;VNPDMNFEVFIHK	(Acetyl (Protein N-term))SLQYGAEETPLAGSYGAADSFPK	AFLFDVVSK;AIHEVFEVGVTSHR;ANDDLADAGLEK;AYKVNPDMNFEVFIHK;DFGYGVEEEEEEAAAGGGGGAGAGGGCGPGGADSSKPR;EDGSGSAYDKESMAIIK;GTGALIYVIDAQDDYMEALTR;ILLMGLR;KAIHEVFEVGVTSHR;LNNTTVLYLK;MSPNETLFLESTNK;SLQYGAEETPLAGSYGAADSFPK;VNPDMNFEVFIHK	45.7	44.12	398	0	91.594	OLD+S-1;OLD+S-2;OLD+S-3;OLD-1;OLD-2;OLD-3;YOUG-1;YOUG-2;YOUG-3			636160000	739320000	450350000	273130000	271500000	271850000	272160000	608610000	2.23622	up	0.0332773	0.2406	0.0032
652	tr|Q5M8Q0|Q5M8Q0_MOUSE	Q5M8Q0	tr|Q5M8Q0|Q5M8Q0_MOUSE;tr|Q3U7D2|Q3U7D2_MOUSE;sp|Q9CZM2|RL15_MOUSE;tr|B8JKK2|B8JKK2_MOUSE	Ribosomal protein L15 OS=Mus musculus OX=10090 GN=Rpl15 PE=2 SV=1;Ribosomal protein L15 OS=Mus musculus OX=10090 GN=Rpl15 PE=2 SV=1;60S ribosomal protein L15 OS=Mus musculus OX=10090 GN=Rpl15 PE=1 SV=4;Ribosomal protein L15 (Fragment) OS=Mus musculus OX=10090 GN=Rpl15 PE=1 SV=1		Rpl15	11.62	-0.930392	10	10	10	FFEVILIDPFHK;GATYGKPVHHGVNQLK;NPDTQWITKPVHK;NTLQLHR;QGYVIYR;QLSALHR;RNPDTQWITKPVHK;SLQSVAEER;VLNSYWVGEDSTYK;YIQELWR	N(Deamidation (NQ))TLQLHR;(Gln->pyro-Glu)QGYVIYR;(Gln->pyro-Glu)QLSALHR;VLN(Deamidation (NQ))SYWVGEDSTYK	FFEVILIDPFHK;GATYGKPVHHGVNQLK;NPDTQWITKPVHK;NTLQLHR;QGYVIYR;QLSALHR;RNPDTQWITKPVHK;SLQSVAEER;VLNSYWVGEDSTYK;YIQELWR	45.6	24.146	204	0	58.265	OLD+S-1;OLD+S-2;OLD+S-3;OLD-1;OLD-2;OLD-3;YOUG-1;YOUG-2;YOUG-3	117;196		3829400000	1823900000	3340500000	1887800000	1820300000	2000700000	1.90293e+09	2.99793e+09	1.57543	--	0.214458	0.3488	0.0479
660	sp|Q8R3B1|PLCD1_MOUSE	Q8R3B1	sp|Q8R3B1|PLCD1_MOUSE;tr|G5DDB7|G5DDB7_MOUSE;tr|Q05DG3|Q05DG3_MOUSE	1-phosphatidylinositol 4,5-bisphosphate phosphodiesterase delta-1 OS=Mus musculus OX=10090 GN=Plcd1 PE=1 SV=2;Phosphoinositide phospholipase C OS=Mus musculus OX=10090 GN=Plcd1 PE=1 SV=1;Phosphoinositide phospholipase C OS=Mus musculus OX=10090 GN=Plcd1 PE=1 SV=1		Plcd1	5.82	-0.503836	22	22	22	AFAEAAGSAETLSVEK;AILGPMLLDQPLDGVTTSLPSPEQLK;AILGPMLLDQPLDGVTTSLPSPEQLKEK;ASPYPVILSLENHCSLEQQR;DFLTLHGLQDDPDLQALLK;ECDHSQTDSLEDEEIETFYR;EEEAGPALALSLIER;ELNVQVDDSYAR;FMVEDYDSSSK;ILFCDVLR;LLQESGNSFVR;LVPELSDMVIYCK;LVTFLQHQQREEEAGPALALSLIER;MDSGRDFLTLHGLQDDPDLQALLK;NGDLHPSATLFVK;NTLDLIAPSPADVQHWVQGLR;QTAVITNNGFNPR;SPESQLFSIEDIQEVR;SVHFGGFSSPSTSGQAFYEMASFSESR;VIVEIHGVGQDVASR;VWIISGQQLPK;VYQDMNQPLSHYLV…	LLQESGN(Deamidation (NQ))SFVR;(Acetyl (Protein N-term))MDSGRDFLTLHGLQDDPDLQALLK;N(Deamidation (NQ))GDLHPSATLFVK;QTAVITNN(Deamidation (NQ))GFNPR;QTAVITN(Deamidation (NQ))N(Deamidation (NQ))GFNPR	AFAEAAGSAETLSVEK;AILGPMLLDQPLDGVTTSLPSPEQLK;AILGPMLLDQPLDGVTTSLPSPEQLKEK;ASPYPVILSLENHCSLEQQR;DFLTLHGLQDDPDLQALLK;ECDHSQTDSLEDEEIETFYR;EEEAGPALALSLIER;ELNVQVDDSYAR;FMVEDYDSSSK;ILFCDVLR;LLQESGNSFVR;LVPELSDMVIYCK;LVTFLQHQQREEEAGPALALSLIER;MDSGRDFLTLHGLQDDPDLQALLK;NGDLHPSATLFVK;NTLDLIAPSPADVQHWVQGLR;QTAVITNNGFNPR;SPESQLFSIEDIQEVR;SVHFGGFSSPSTSGQAFYEMASFSESR;VIVEIHGVGQDVASR;VWIISGQQLPK;VYQDMNQPLSHYLV…	45.2	85.872	756	0	261.23	OLD+S-1;OLD+S-2;OLD+S-3;OLD-1;OLD-2;OLD-3;YOUG-1;YOUG-2;YOUG-3	537;678;739		540110000	707190000	562890000	499430000	545420000	456170000	500340000	6.03397e+08	1.20597	--	0.13687	0.1502	0.0892
664	sp|F8VPU2|FARP1_MOUSE	F8VPU2	sp|F8VPU2|FARP1_MOUSE;tr|Q8K2R0|Q8K2R0_MOUSE	FERM, ARHGEF and pleckstrin domain-containing protein 1 OS=Mus musculus OX=10090 GN=Farp1 PE=1 SV=1;Farp1 protein (Fragment) OS=Mus musculus OX=10090 GN=Farp1 PE=2 SV=1		Farp1	7.88	-0.533874	43	42	43	AADGTTVVPPEEEEEEEGGK;AALAEITEMVAQLHGTMIK;ACTLELGPHQSPALPK;AESEYTFER;DLEVIASWFQSTVSKEDSMPEALK;DLIGIDNLVTPGR;DLIGIDNLVTPGREFIR;FFPPDHTQLQEELTR;FHTNFLK;GEIEQKPTPASR;HLAAHLWK;HSEALEALETSIK;HSEALEALETSIKGSR;ICVEHHAFFR;IGDVMLK;IMEFHHSHVGQTPAESDFQLLEVAR;INAFNWAK;IQMLDDTQEAFEVPQR;IQMLDDTQEAFEVPQRAPGK;KDLIGIDNLVTPGR;KDLIGIDNLVTPGREFIR;LALWEGR;LEMYGIR;LGAPENSGISTLER;LRPDVNSSYQDTLEFLMAGR;NKYVPQQDALEDR;PVLFS…	AALAEITEMVAQLHGTM(Oxidation (M))IK;DLIGIDN(Deamidation (NQ))LVTPGR;(Acetyl (Protein N-term))GEIEQKPTPASR;IM(Oxidation (M))EFHHSHVGQTPAESDFQLLEVAR;IN(Deamidation (NQ))AFNWAK;LGAPEN(Deamidation (NQ))SGISTLER;N(Deamidation (NQ))KYVPQQDALEDR;(Gln->pyro-Glu)QASPLISPLLNDQACPR;QASPLISPLLN(Deamidation (NQ))DQACPR;(Gln->pyro-Glu)QSIIVAASSR;(Gln->pyro-Glu)QVLDYVK;SLIFPN(Deamidation (NQ))FEPLHK;SLVSQPTAPN(D…	AADGTTVVPPEEEEEEEGGK;AALAEITEMVAQLHGTMIK;ACTLELGPHQSPALPK;AESEYTFER;DLEVIASWFQSTVSKEDSMPEALK;DLIGIDNLVTPGR;DLIGIDNLVTPGREFIR;FFPPDHTQLQEELTR;FHTNFLK;GEIEQKPTPASR;HLAAHLWK;HSEALEALETSIK;HSEALEALETSIKGSR;ICVEHHAFFR;IGDVMLK;IMEFHHSHVGQTPAESDFQLLEVAR;INAFNWAK;IQMLDDTQEAFEVPQR;IQMLDDTQEAFEVPQRAPGK;KDLIGIDNLVTPGR;KDLIGIDNLVTPGREFIR;LALWEGR;LEMYGIR;LGAPENSGISTLER;LRPDVNSSYQDTLEFLMAGR;NKYVPQQDALEDR;PVLFS…	45.2	118.87	1048	0	323.31	OLD+S-1;OLD+S-2;OLD+S-3;OLD-1;OLD-2;OLD-3;YOUG-1;YOUG-2;YOUG-3	19;183;259;382;520;589;755;865	197;734	3889000000	4966400000	4195900000	5842900000	5889400000	5303500000	5678600000	4.35043e+09	0.76611	--	0.0274281	0.1276	0.0574
666	sp|Q9DBG5|PLIN3_MOUSE	Q9DBG5	sp|Q9DBG5|PLIN3_MOUSE	Perilipin-3 OS=Mus musculus OX=10090 GN=Plin3 PE=1 SV=1		Plin3	5.45	-0.363844	11	11	11	ALSMFR;AQETLQQLTSVLGLMESVK;ELVSSTVSGAQEMVSSSVSSAK;LEPQIATASEYAHR;LQESLPILQQPTEK;SAMTSGVQSVMGSR;SEAWADNRLPLTEAELALIATPPEDSDMASLQQQR;SQVNDLQATFSGIHSFQDLSAGVLAQTR;TLTTAAVSTAQPILSK;TPQDAEKDPAKPEQVEAR;VGQMVISGVDR		ALSMFR;AQETLQQLTSVLGLMESVK;ELVSSTVSGAQEMVSSSVSSAK;LEPQIATASEYAHR;LQESLPILQQPTEK;SAMTSGVQSVMGSR;SEAWADNRLPLTEAELALIATPPEDSDMASLQQQR;SQVNDLQATFSGIHSFQDLSAGVLAQTR;TLTTAAVSTAQPILSK;TPQDAEKDPAKPEQVEAR;VGQMVISGVDR	45.1	47.262	437	0	109.42	OLD+S-1;OLD+S-2;OLD+S-3;OLD-1;OLD-2;OLD-3;YOUG-1;YOUG-2;YOUG-3			619280000	340860000	744820000	394850000	302470000	354260000	3.50527e+08	568320000	1.62133	--	0.152773	0.3638	0.1321
672	sp|P58044|IDI1_MOUSE	P58044	sp|P58044|IDI1_MOUSE;tr|G3XA48|G3XA48_MOUSE	Isopentenyl-diphosphate Delta-isomerase 1 OS=Mus musculus OX=10090 GN=Idi1 PE=1 SV=1;Isopentenyl-diphosphate Delta-isomerase OS=Mus musculus OX=10090 GN=Idi1 PE=1 SV=1		Idi1	5.79	-0.459912	9	9	9	AELGIPLEEVDLNEMDYLTR;AFSVFLFNTENK;AQSDGIWGEHEVDYILFLR;AQSDGIWGEHEVDYILFLRK;IIADTFLFK;LKAELGIPLEEVDLNEMDYLTR;NVTLNPDPNEIK;SYCYVSKEEVR;WWDNLNHLSPFVDHEK		AELGIPLEEVDLNEMDYLTR;AFSVFLFNTENK;AQSDGIWGEHEVDYILFLR;AQSDGIWGEHEVDYILFLRK;IIADTFLFK;LKAELGIPLEEVDLNEMDYLTR;NVTLNPDPNEIK;SYCYVSKEEVR;WWDNLNHLSPFVDHEK	44.9	26.289	227	0	57.949	OLD+S-1;OLD+S-2;OLD+S-3;OLD-1;OLD-2;OLD-3;YOUG-1;YOUG-2;YOUG-3			364550000	448450000	379960000	331050000	386750000	353150000	3.56983e+08	3.97653e+08	1.11393	--	0.244787	0.1123	0.0786
673	tr|Q3UG68|Q3UG68_MOUSE	Q3UG68	tr|Q3UG68|Q3UG68_MOUSE;tr|Q3UC51|Q3UC51_MOUSE;sp|O54734|OST48_MOUSE	Dolichyl-diphosphooligosaccharide--protein glycosyltransferase 48 kDa subunit OS=Mus musculus OX=10090 GN=Ddost PE=2 SV=1;Dolichyl-diphosphooligosaccharide--protein glycosyltransferase 48 kDa subunit OS=Mus musculus OX=10090 GN=Ddost PE=2 SV=1;Dolichyl-diphosphooligosaccharide--protein glycosyltransferase 48 kDa subunit OS=Mus musculus OX=10090 GN=Ddost PE=1 SV=2		Ddost	5.52	-0.0176871	15	15	15	DTHSLFFR;ELGSECGIEFDEEK;GFELTFK;GVGMVADPDNPLVLDILTGSSTSYSFFPDKPITQYPHAVGR;IDPFVR;LPDVYGVFQFK;NTLLIAGLQAR;SSLNPILFR;TADDPSLSLIK;TAVIDHHNYDVSDLGQHTLIVADTENLLK;TLVLLDNLNVR;TLVLLDNLNVRDTHSLFFR;WVFKEEGVLR;WVPFDGDDIQLEFVR;YSQTGNYELAVALSR	N(Deamidation (NQ))TLLIAGLQAR;TLVLLDN(Deamidation (NQ))LNVR;YSQTGN(Deamidation (NQ))YELAVALSR	DTHSLFFR;ELGSECGIEFDEEK;GFELTFK;GVGMVADPDNPLVLDILTGSSTSYSFFPDKPITQYPHAVGR;IDPFVR;LPDVYGVFQFK;NTLLIAGLQAR;SSLNPILFR;TADDPSLSLIK;TAVIDHHNYDVSDLGQHTLIVADTENLLK;TLVLLDNLNVR;TLVLLDNLNVRDTHSLFFR;WVFKEEGVLR;WVPFDGDDIQLEFVR;YSQTGNYELAVALSR	44.9	48.985	441	0	97.607	OLD+S-1;OLD+S-2;OLD+S-3;OLD-1;OLD-2;OLD-3;YOUG-1;YOUG-2;YOUG-3	38;225;273		514530000	420850000	478110000	833170000	914850000	922470000	8.90163e+08	4.71163e+08	0.5293	down	0.000683771	0.1002	0.0556
675	tr|Q3UD67|Q3UD67_MOUSE	Q3UD67	tr|Q3UD67|Q3UD67_MOUSE;sp|Q8BGQ7|SYAC_MOUSE;tr|Q6XMP4|Q6XMP4_MOUSE;tr|Q3TZ32|Q3TZ32_MOUSE;tr|Q8R346|Q8R346_MOUSE;tr|Q6PDM7|Q6PDM7_MOUSE	Alanine--tRNA ligase OS=Mus musculus OX=10090 GN=Aars PE=2 SV=1;Alanine--tRNA ligase, cytoplasmic OS=Mus musculus OX=10090 GN=Aars1 PE=1 SV=1;Alanine--tRNA ligase OS=Mus musculus OX=10090 GN=Aars PE=2 SV=1;Alanine--tRNA ligase OS=Mus musculus OX=10090 GN=Aars PE=2 SV=1;Aars protein (Fragment) OS=Mus musculus OX=10090 GN=Aars PE=2 SV=2;Aars protein (Fragment) OS=Mus musculus OX=10090 GN=Aars PE=2 …		Aars	5.49	-0.326446	41	41	41	ASEWVQQVSGLMDGK;AVFDETYPDPVR;DIINEEEVQFLK;EIADLGEALATAVIPQWQK;EIADLGEALATAVIPQWQKDEQR;EIADLGEALATAVIPQWQKDEQRETLK;EKMFVDEVVTGQECGVVLDK;ELACKMALELLTQEFGIPVER;ESDGVLKPLPK;FDFTAK;FINFFR;GAMSTQQIK;GLVVDMNGFEEER;GLVVDMNGFEEERR;GSLVAPDRLR;IVAVTGAEAQK;KAEEIVNGMIEAAKPVYTQDCPLAAAK;KDPEMVKDIINEEEVQFLK;KSIDTGMGLER;LFIDEPR;LRFDFTAK;LVSVLQNK;LYVTYFGGDEAAGLEPDLECR;MALELLTQEFGIPVER;MDATLTAR;MFVDEVVTGQECGVVLDK;M…	FIN(Deamidation (NQ))FFR;GLVVDMN(Deamidation (NQ))GFEEER;GLVVDMN(Deamidation (NQ))GFEEERR;KAEEIVN(Deamidation (NQ))GMIEAAKPVYTQDCPLAAAK;M(Oxidation (M))ALELLTQEFGIPVER;(Acetyl (Protein N-term))MDATLTAR;N(Deamidation (NQ))SSHAGAFVIVTEEAIAK;(Gln->pyro-Glu)QIWQNLGLDEAR;(Gln->pyro-Glu)QLIDSNPNQPLVILEMESGASAK;TITVALADGGRPDN(Deamidation (NQ))TGR;VGAEDADGIDM(Oxidation (M))AYR	ASEWVQQVSGLMDGK;AVFDETYPDPVR;DIINEEEVQFLK;EIADLGEALATAVIPQWQK;EIADLGEALATAVIPQWQKDEQR;EIADLGEALATAVIPQWQKDEQRETLK;EKMFVDEVVTGQECGVVLDK;ELACKMALELLTQEFGIPVER;ESDGVLKPLPK;FDFTAK;FINFFR;GAMSTQQIK;GLVVDMNGFEEER;GLVVDMNGFEEERR;GSLVAPDRLR;IVAVTGAEAQK;KAEEIVNGMIEAAKPVYTQDCPLAAAK;KDPEMVKDIINEEEVQFLK;KSIDTGMGLER;LFIDEPR;LRFDFTAK;LVSVLQNK;LYVTYFGGDEAAGLEPDLECR;MALELLTQEFGIPVER;MDATLTAR;MFVDEVVTGQECGVVLDK;M…	44.9	106.88	968	0	323.31	OLD+S-1;OLD+S-2;OLD+S-3;OLD-1;OLD-2;OLD-3;YOUG-1;YOUG-2;YOUG-3	317;439;657;730	293	1683000000	1797700000	1671300000	1190100000	1156000000	1119000000	1.15503e+09	1.71733e+09	1.48683	--	0.000171766	0.0407	0.0308
676	sp|Q60973|RBBP7_MOUSE	Q60973	sp|Q60973|RBBP7_MOUSE;tr|A2AFI9|A2AFI9_MOUSE;tr|A2AFJ1|A2AFJ1_MOUSE;tr|Q8C5H3|Q8C5H3_MOUSE;tr|Q3UJI2|Q3UJI2_MOUSE;tr|Q3UX53|Q3UX53_MOUSE	Histone-binding protein RBBP7 OS=Mus musculus OX=10090 GN=Rbbp7 PE=1 SV=1;Histone-binding protein RBBP7 OS=Mus musculus OX=10090 GN=Rbbp7 PE=1 SV=1;Histone-binding protein RBBP7 OS=Mus musculus OX=10090 GN=Rbbp7 PE=1 SV=1;CAF1C_H4-bd domain-containing protein OS=Mus musculus OX=10090 GN=Rbbp7 PE=2 SV=1;CAF1C_H4-bd domain-containing protein OS=Mus musculus OX=10090 GN=Rbbp7 PE=2 SV=1;CAF1C_H4-bd d…		Rbbp7	4.89	-0.521882	13	8	13	ASKEMFEDTVEER;DYALHWLVLGTHTSDEQNHLVVAR;EMFEDTVEER;IGEEQSAEDAEDGPPELLFIHGGHTAK;LHTFESHKDEIFQVHWSPHNETILASSGTDR;LMIWDTR;LNVWDLSK;RLNVWDLSK;TPSSDVLVFDYTK;TPSSDVLVFDYTKHPAKPDPSGECNPDLR;TVALWDLR;VHIPNDDAQFDASHCDSDKGEFGGFGSVTGK;YMPQNPHIIATK	(Acetyl (Protein N-term))ASKEMFEDTVEER	ASKEMFEDTVEER;DYALHWLVLGTHTSDEQNHLVVAR;EMFEDTVEER;IGEEQSAEDAEDGPPELLFIHGGHTAK;LHTFESHKDEIFQVHWSPHNETILASSGTDR;LMIWDTR;LNVWDLSK;RLNVWDLSK;TPSSDVLVFDYTK;TPSSDVLVFDYTKHPAKPDPSGECNPDLR;TVALWDLR;VHIPNDDAQFDASHCDSDKGEFGGFGSVTGK;YMPQNPHIIATK	44.9	47.789	425	0	51.081	OLD+S-1;OLD+S-2;OLD+S-3;OLD-1;OLD-2;OLD-3;YOUG-1;YOUG-2;YOUG-3			313470000	406290000	301110000	124840000	185410000	166000000	158750000	340290000	2.14356	up	0.00702902	0.1689	0.1948
677	sp|O88456|CPNS1_MOUSE	O88456	sp|O88456|CPNS1_MOUSE;tr|A0A0R4J1C2|A0A0R4J1C2_MOUSE	Calpain small subunit 1 OS=Mus musculus OX=10090 GN=Capns1 PE=1 SV=2;Calpain small subunit 1 OS=Mus musculus OX=10090 GN=Capns1 PE=1 SV=1		Capns1	5.41	-0.195896	14	14	14	HPDLKTDGFGIDTCR;ILGGVISAISEAAAQYNPEPPPPR;LDAMFR;LGFEEFK;MFLVNSFLK;RYADESGNMDFDNFISCLVR;SHYSNIEANESEEVR;SHYSNIEANESEEVRQFR;SMVAVMDSDTTGK;SMVAVMDSDTTGKLGFEEFK;TDGFGIDTCR;YADESGNMDFDNFISCLVR;YLWNNIK;YLWNNIKK	(Acetyl (Protein N-term))MFLVN(Deamidation (NQ))SFLK;SHYSNIEAN(Deamidation (NQ))ESEEVR;YLWN(Deamidation (NQ))NIK	HPDLKTDGFGIDTCR;ILGGVISAISEAAAQYNPEPPPPR;LDAMFR;LGFEEFK;MFLVNSFLK;RYADESGNMDFDNFISCLVR;SHYSNIEANESEEVR;SHYSNIEANESEEVRQFR;SMVAVMDSDTTGK;SMVAVMDSDTTGKLGFEEFK;TDGFGIDTCR;YADESGNMDFDNFISCLVR;YLWNNIK;YLWNNIKK	44.8	28.406	268	0	260.14	OLD+S-1;OLD+S-2;OLD+S-3;OLD-1;OLD-2;OLD-3;YOUG-1;YOUG-2;YOUG-3	5;93;169		3511400000	2218200000	2902700000	2551900000	2827700000	2268600000	2549400000	2.87743e+09	1.12867	--	0.506446	0.2248	0.1097
678	sp|Q91VH6|MEMO1_MOUSE	Q91VH6	sp|Q91VH6|MEMO1_MOUSE;tr|Q3TWT2|Q3TWT2_MOUSE;tr|A0A3F2YNL8|A0A3F2YNL8_MOUSE;tr|A0A3B2W4I2|A0A3B2W4I2_MOUSE	Protein MEMO1 OS=Mus musculus OX=10090 GN=Memo1 PE=1 SV=1;Protein MEMO1 OS=Mus musculus OX=10090 GN=Memo1 PE=2 SV=1;Protein MEMO1 OS=Mus musculus OX=10090 GN=Memo1 PE=1 SV=1;Protein MEMO1 OS=Mus musculus OX=10090 GN=Memo1 PE=1 SV=1		Memo1	6.66	-0.349832	9	9	9	AMESHKDEFTIIPVLVGALSESKEQEFGK;CALSSVDIYR;HPIGVLLNAITELQK;IFILGPSHHVPLSR;IYGELWK;MSLQTDEDEHSIEMHLPYTAK;SWQDSSVSYAAGALTVH;TPLYDLR;YSYYDESQGEIYR		AMESHKDEFTIIPVLVGALSESKEQEFGK;CALSSVDIYR;HPIGVLLNAITELQK;IFILGPSHHVPLSR;IYGELWK;MSLQTDEDEHSIEMHLPYTAK;SWQDSSVSYAAGALTVH;TPLYDLR;YSYYDESQGEIYR	44.8	33.692	297	0	32.455	OLD+S-1;OLD+S-2;OLD+S-3;OLD-1;OLD-2;OLD-3;YOUG-1;YOUG-2;YOUG-3			281790000	450810000	314580000	263770000	278810000	259670000	2.67417e+08	349060000	1.3053	--	0.222925	0.2568	0.0377
680	sp|Q9DBH5|LMAN2_MOUSE	Q9DBH5	sp|Q9DBH5|LMAN2_MOUSE	Vesicular integral-membrane protein VIP36 OS=Mus musculus OX=10090 GN=Lman2 PE=1 SV=2		Lman2	6.46	-0.401117	16	16	16	DHDTFLAVR;DNFHGLAIFLDTYPNDETTER;DNVDDPTGNFR;DRLVPGPVFGSK;IEPGVNFLK;LFQLTVER;LFQLTVERTPEEESIDWTK;LPTGYYFGASAGTGDLSDNHDIISIK;LTVMTDLEDKNEWK;NCIDITGVR;NLHGDGIALWYTR;NRDHDTFLAVR;SPKDNVDDPTGNFR;TPEEESIDWTK;TPEEESIDWTKIEPGVNFLK;WSELAGCTADFR	LPTGYYFGASAGTGDLSDN(Deamidation (NQ))HDIISIK	DHDTFLAVR;DNFHGLAIFLDTYPNDETTER;DNVDDPTGNFR;DRLVPGPVFGSK;IEPGVNFLK;LFQLTVER;LFQLTVERTPEEESIDWTK;LPTGYYFGASAGTGDLSDNHDIISIK;LTVMTDLEDKNEWK;NCIDITGVR;NLHGDGIALWYTR;NRDHDTFLAVR;SPKDNVDDPTGNFR;TPEEESIDWTK;TPEEESIDWTKIEPGVNFLK;WSELAGCTADFR	44.7	40.429	358	0	73.183	OLD+S-1;OLD+S-2;OLD+S-3;OLD-1;OLD-2;OLD-3;YOUG-1;YOUG-2;YOUG-3	267		160540000	70981000	199340000	439770000	408590000	396600000	4.14987e+08	1.4362e+08	0.346084	--	0.0661035	0.4584	0.0537
681	sp|Q9DCW4|ETFB_MOUSE	Q9DCW4	sp|Q9DCW4|ETFB_MOUSE;tr|A0A0U1RNP5|A0A0U1RNP5_MOUSE;tr|A0A0N4SVE0|A0A0N4SVE0_MOUSE;tr|A0A0U1RNR3|A0A0U1RNR3_MOUSE;tr|A0A0U1RQB4|A0A0U1RQB4_MOUSE;tr|A0A0N4SWE9|A0A0N4SWE9_MOUSE;tr|A0A0U1RNK9|A0A0U1RNK9_MOUSE	Electron transfer flavoprotein subunit beta OS=Mus musculus OX=10090 GN=Etfb PE=1 SV=3;Electron transfer flavoprotein subunit beta (Fragment) OS=Mus musculus OX=10090 GN=Etfb PE=3 SV=1;Electron transfer flavoprotein subunit beta OS=Mus musculus OX=10090 GN=Etfbl PE=3 SV=1;Electron transfer flavoprotein subunit beta (Fragment) OS=Mus musculus OX=10090 GN=Etfb PE=4 SV=2;Electron transfer flavoprote…		Etfb	8.25	-0.0831373	10	10	10	AGDLGVDLTSK;EIDGGLETLR;EKVDLLFLGK;GIHVEIPGAQAESLGPLQVAR;HSMNPFCEIAVEEAVR;LKLPAVVTADLR;SAGVKVETTEDLVAK;VDLLFLGK;VIDFAVK;VSVISVEEPPQR		AGDLGVDLTSK;EIDGGLETLR;EKVDLLFLGK;GIHVEIPGAQAESLGPLQVAR;HSMNPFCEIAVEEAVR;LKLPAVVTADLR;SAGVKVETTEDLVAK;VDLLFLGK;VIDFAVK;VSVISVEEPPQR	44.7	27.623	255	0	27.161	OLD+S-1;OLD+S-2;OLD+S-3;OLD-1;OLD-2;OLD-3;YOUG-1;YOUG-2;YOUG-3			104460000	155420000	113150000	134070000	109160000	137390000	1.26873e+08	1.24343e+08	0.980059	--	0.841936	0.2192	0.1216
682	tr|G3UXX3|G3UXX3_MOUSE	G3UXX3	tr|G3UXX3|G3UXX3_MOUSE;sp|Q64105|SPRE_MOUSE;tr|Q91XH5|Q91XH5_MOUSE	Sepiapterin reductase OS=Mus musculus OX=10090 GN=Spr PE=1 SV=1;Sepiapterin reductase OS=Mus musculus OX=10090 GN=Spr PE=1 SV=1;Sepiapterin reductase OS=Mus musculus OX=10090 GN=Spr PE=1 SV=1		Spr	5.93	-0.0684932	7	7	7	DMLYQVLAAEEPSVR;LLGLLQK;LLLINNAATLGDVSK;LLSPGSVMLVSAR;QLKEELGAQQPDLK;VLSYAPGPLDNDMQQLAR;VVLAAADLGTEAGVQR	LLLIN(Deamidation (NQ))NAATLGDVSK;(Gln->pyro-Glu)QLKEELGAQQPDLK;VLSYAPGPLDN(Deamidation (NQ))DMQQLAR	DMLYQVLAAEEPSVR;LLGLLQK;LLLINNAATLGDVSK;LLSPGSVMLVSAR;QLKEELGAQQPDLK;VLSYAPGPLDNDMQQLAR;VVLAAADLGTEAGVQR	44.7	23.357	219	0	66.166	OLD+S-1;OLD+S-2;OLD+S-3;OLD-1;OLD-2;OLD-3;YOUG-1;YOUG-2;YOUG-3	100;161		326740000	321930000	301840000	224970000	216010000	201090000	2.14023e+08	3.16837e+08	1.48038	--	0.000653429	0.0417	0.0564
685	sp|Q9D1Q6|ERP44_MOUSE	Q9D1Q6	sp|Q9D1Q6|ERP44_MOUSE;tr|Q3URM4|Q3URM4_MOUSE	Endoplasmic reticulum resident protein 44 OS=Mus musculus OX=10090 GN=Erp44 PE=1 SV=1;Thioredoxin domain-containing protein OS=Mus musculus OX=10090 GN=Erp44 PE=2 SV=1		Erp44	5.09	-0.426601	14	14	14	ALADYIR;CVPLVR;DDTESLEIFQNEVAR;FSQMLHPIFEEASDVIKEEYPDKNQVVFAR;GTINFLHADCDKFR;NIIGYFEQK;NIIGYFEQKDSENYR;NIIGYFEQKDSENYRVFER;QFVFDLHSGK;SNPVHEIQSLDEVTNLDR;TPADCPVIAIDSFR;VASILHDDCAFLSAFGDLSKPER;VDCDQHSDIAQR;YNGDNVIYKPPGR	FSQM(Oxidation (M))LHPIFEEASDVIKEEYPDKNQVVFAR;(Gln->pyro-Glu)QFVFDLHSGK;YN(Deamidation (NQ))GDNVIYKPPGR	ALADYIR;CVPLVR;DDTESLEIFQNEVAR;FSQMLHPIFEEASDVIKEEYPDKNQVVFAR;GTINFLHADCDKFR;NIIGYFEQK;NIIGYFEQKDSENYR;NIIGYFEQKDSENYRVFER;QFVFDLHSGK;SNPVHEIQSLDEVTNLDR;TPADCPVIAIDSFR;VASILHDDCAFLSAFGDLSKPER;VDCDQHSDIAQR;YNGDNVIYKPPGR	44.6	46.852	406	0	218.29	OLD+S-1;OLD+S-2;OLD+S-3;OLD-1;OLD-2;OLD-3;YOUG-1;YOUG-2;YOUG-3	205	63	498770000	427450000	447530000	828640000	808430000	866230000	8.34433e+08	4.57917e+08	0.548776	down	0.000273454	0.0803	0.0352
688	sp|P35441|TSP1_MOUSE	P35441	sp|P35441|TSP1_MOUSE;tr|Q8CGB2|Q8CGB2_MOUSE	Thrombospondin-1 OS=Mus musculus OX=10090 GN=Thbs1 PE=1 SV=1;Thrombospondin 1 OS=Mus musculus OX=10090 GN=Thbs1 PE=2 SV=1		Thbs1	4.72	-0.708462	45	0	45	AGTLDLSLSLPGK;AQGYSGLSVK;AQLYIDCDKMESAELDVPIQSIFTR;CNYLGHYSDPMYR;CTSYPDGSWK;DCVGDVTENQVCNK;DDDYAGFVFGYQSSSR;DNCPFHYNPAQYDYDRDDVGDR;DNCQYVYNVDQR;DNTGQIFSVVSNGK;DSDGDGRGDACKDDFDHDNVPDIDDICPENFDISETDFR;DVDECKEVPDACFNHNGEHR;ELVSELK;FQMIPLDPK;FTGSQPFGR;FVFGTTPEDILR;FYVVMWK;GDACKDDFDHDNVPDIDDICPENFDISETDFR;GDVNDNFQGVLQNVR;GFIFLASLR;GQDLSSPAFR;GTLLAVER;GTSQNDPNWVVR;HIGWKDFTAYR;IENANLIPAVPDDK;IENANLIPAVP…	CN(Deamidation (NQ))YLGHYSDPMYR;DN(Deamidation (NQ))CQYVYNVDQR;DNTGQIFSVVSN(Deamidation (NQ))GK;DVDECKEVPDACFNHN(Deamidation (NQ))GEHR;GDVN(Deamidation (NQ))DNFQGVLQNVR;GTSQN(Deamidation (NQ))DPNWVVR;IPESGGDN(Deamidation (NQ))GVFDIFELIGGAR;KDNTGQIFSVVSN(Deamidation (NQ))GK;LCNSPSPQMN(Deamidation (NQ))GKPCEGEAR;N(Deamidation (NQ))ALWHTGNTPGQVR;N(Deamidation (NQ))ALWHTGN(Deamidation (NQ))TPGQVR;(Gl…	AGTLDLSLSLPGK;AQGYSGLSVK;AQLYIDCDKMESAELDVPIQSIFTR;CNYLGHYSDPMYR;CTSYPDGSWK;DCVGDVTENQVCNK;DDDYAGFVFGYQSSSR;DNCPFHYNPAQYDYDRDDVGDR;DNCQYVYNVDQR;DNTGQIFSVVSNGK;DSDGDGRGDACKDDFDHDNVPDIDDICPENFDISETDFR;DVDECKEVPDACFNHNGEHR;ELVSELK;FQMIPLDPK;FTGSQPFGR;FVFGTTPEDILR;FYVVMWK;GDACKDDFDHDNVPDIDDICPENFDISETDFR;GDVNDNFQGVLQNVR;GFIFLASLR;GQDLSSPAFR;GTLLAVER;GTSQNDPNWVVR;HIGWKDFTAYR;IENANLIPAVPDDK;IENANLIPAVP…	44.5	129.65	1170	0	323.31	OLD+S-1;OLD+S-2;OLD+S-3;OLD-1;OLD-2;OLD-3;YOUG-1;YOUG-2;YOUG-3	28;122;205;207;214;321;470;603;664;812;818;973;976;1078;1085		443060000	333290000	379230000	5329300000	5782100000	5761800000	5624400000	3.85193e+08	0.0684861	down	6.397e-06	0.1431	0.0455
689	sp|Q9CR68|UCRI_MOUSE	Q9CR68	sp|Q9CR68|UCRI_MOUSE	Cytochrome b-c1 complex subunit Rieske, mitochondrial OS=Mus musculus OX=10090 GN=Uqcrfs1 PE=1 SV=1		Uqcrfs1	8.92	-0.0682482	9	9	9	EIDQEAAVEVSQLR;EIDQEAAVEVSQLRDPQHDLDR;GVAGALRPLLQGAVPAASEPPVLDVK;KGPAPLNLEVPAYEFTSDDVVVVG;MLSVAAR;NVVSQFVSSMSASADVLAMSK;SGPFAPVLSATSR;VPDFSDYR;VPDFSDYRR	(Acetyl (Protein N-term))MLSVAAR	EIDQEAAVEVSQLR;EIDQEAAVEVSQLRDPQHDLDR;GVAGALRPLLQGAVPAASEPPVLDVK;KGPAPLNLEVPAYEFTSDDVVVVG;MLSVAAR;NVVSQFVSSMSASADVLAMSK;SGPFAPVLSATSR;VPDFSDYR;VPDFSDYRR	44.5	29.367	274	0	44.589	OLD+S-2;OLD-1;OLD-2;OLD-3;YOUG-1;YOUG-2;YOUG-3			0	35616000	0	33566000	57853000	34797000	42072000	0	1e-07	only in control	--	--	0.3252
690	tr|Q91V28|Q91V28_MOUSE	Q91V28	tr|Q91V28|Q91V28_MOUSE;tr|Q3UAG2|Q3UAG2_MOUSE;sp|Q9DCD0|6PGD_MOUSE;tr|Q91YT9|Q91YT9_MOUSE	6-phosphogluconate dehydrogenase, decarboxylating OS=Mus musculus OX=10090 GN=Pgd PE=2 SV=1;6-phosphogluconate dehydrogenase, decarboxylating OS=Mus musculus OX=10090 GN=Pgd PE=2 SV=1;6-phosphogluconate dehydrogenase, decarboxylating OS=Mus musculus OX=10090 GN=Pgd PE=1 SV=3;6-phosphogluconate dehydrogenase, decarboxylating OS=Mus musculus OX=10090 GN=Pgd PE=2 SV=1		Pgd	6.81	-0.143685	22	22	22	AGQAVDDFIEK;AIFQAIAAK;DAFERNPELQNLLLDDFFK;DVLGMR;GILFVGSGVSGGEEGAR;HEMLPANLIQAQR;IKDAFERNPELQNLLLDDFFK;LVPLLDTGDIIIDGGNSEYR;LVPLLDTGDIIIDGGNSEYRDTTR;LVPLLDTGDIIIDGGNSEYRDTTRR;MVHNGIEYGDMQLICEAYHLMK;NPELQNLLLDDFFK;SAVDNCQDSWR;SAVDNCQDSWRR;SFLEDIR;SFLEDIRK;TVSKVDDFLANEAK;VDDFLANEAK;VGTGEPCCDWVGDEGAGHFVK;VVGAQSLKDMVSK;YGPSLMPGGNK;YRDTDGKELLPK	LVPLLDTGDIIIDGGN(Deamidation (NQ))SEYR;LVPLLDTGDIIIDGGN(Deamidation (NQ))SEYRDTTR;M(Oxidation (M))VHN(Deamidation (NQ))GIEYGDMQLICEAYHLMK;MVHN(Deamidation (NQ))GIEYGDMQLICEAYHLMK;TVSKVDDFLAN(Deamidation (NQ))EAK	AGQAVDDFIEK;AIFQAIAAK;DAFERNPELQNLLLDDFFK;DVLGMR;GILFVGSGVSGGEEGAR;HEMLPANLIQAQR;IKDAFERNPELQNLLLDDFFK;LVPLLDTGDIIIDGGNSEYR;LVPLLDTGDIIIDGGNSEYRDTTR;LVPLLDTGDIIIDGGNSEYRDTTRR;MVHNGIEYGDMQLICEAYHLMK;NPELQNLLLDDFFK;SAVDNCQDSWR;SAVDNCQDSWRR;SFLEDIR;SFLEDIRK;TVSKVDDFLANEAK;VDDFLANEAK;VGTGEPCCDWVGDEGAGHFVK;VVGAQSLKDMVSK;YGPSLMPGGNK;YRDTDGKELLPK	44.5	53.261	483	0	136.15	OLD+S-1;OLD+S-2;OLD+S-3;OLD-1;OLD-2;OLD-3;YOUG-1;YOUG-2;YOUG-3	45;103;188	185	1470400000	1643200000	1487900000	1345000000	1340400000	1165200000	1.28353e+09	1.53383e+09	1.19501	--	0.0384876	0.062	0.0799
696	sp|Q9D2U9|H2B3A_MOUSE	Q9D2U9	sp|Q9D2U9|H2B3A_MOUSE;sp|Q8CGP0|H2B3B_MOUSE;sp|Q64524|H2B2E_MOUSE	H2B.U histone 2 OS=Mus musculus OX=10090 GN=H2bu2 PE=1 SV=3;Histone H2B type 3-B OS=Mus musculus OX=10090 GN=H2bc26 PE=1 SV=3;Histone H2B type 2-E OS=Mus musculus OX=10090 GN=H2bc21 PE=1 SV=3		H2bu2	10.37	-0.780952	7	2	2	AMGIMNSFVNDIFER;ESYSIYVYK;KESYSIYVYK;LLLPGELAK;LLLPGELAKHAVSEGTK;QVHPDTGISSK;VLKQVHPDTGISSK	AM(Oxidation (M))GIMN(Deamidation (NQ))SFVNDIFER;AMGIM(Oxidation (M))N(Deamidation (NQ))SFVN(Deamidation (NQ))DIFER;AM(Oxidation (M))GIM(Oxidation (M))NSFVNDIFER;AM(Oxidation (M))GIMNSFVNDIFER;AMGIMN(Deamidation (NQ))SFVN(Deamidation (NQ))DIFER;AMGIMN(Deamidation (NQ))SFVNDIFER;AM(Oxidation (M))GIM(Oxidation (M))N(Deamidation (NQ))SFVNDIFER;AM(Oxidation (M))GIM(Oxidation (M))N(Deamidation (NQ))SF…	ESYSIYVYK;KESYSIYVYK	44.4	13.994	126	0.0016103	1.9542	YOUG-1;YOUG-3	64;68	60;63	0	0	0	0	0	0	0	0	--	--	--	--	--
699	tr|A5A4Z2|A5A4Z2_MOUSE	A5A4Z2	tr|A5A4Z2|A5A4Z2_MOUSE;tr|G3UZ30|G3UZ30_MOUSE;tr|A5A4Y9|A5A4Y9_MOUSE;tr|A5A4Z1|A5A4Z1_MOUSE;tr|A5A4Z0|A5A4Z0_MOUSE;sp|Q8K1L5|PP1RB_MOUSE	E3 ubiquitin-protein ligase PPP1R11 OS=Mus musculus OX=10090 GN=Ppp1r11 PE=2 SV=1;E3 ubiquitin-protein ligase PPP1R11 (Fragment) OS=Mus musculus OX=10090 GN=Ppp1r11 PE=1 SV=2;E3 ubiquitin-protein ligase PPP1R11 OS=Mus musculus OX=10090 GN=Ppp1r11 PE=1 SV=1;E3 ubiquitin-protein ligase PPP1R11 OS=Mus musculus OX=10090 GN=Ppp1r11 PE=2 SV=1;E3 ubiquitin-protein ligase PPP1R11 OS=Mus musculus OX=10090…		Ppp1r11	8.9	-1.58454	2	2	2	RPTTPAPTPTTPPQPPDPSKPPPGPMQH;VEWSSDTVDNEHMGR		RPTTPAPTPTTPPQPPDPSKPPPGPMQH;VEWSSDTVDNEHMGR	44.3	10.99	97	0.00071174	2.3131	OLD+S-2;OLD-1;OLD-2			0	143490000	0	88932000	82861000	0	85896500	0	1e-07	only in control	--	--	0.05
701	sp|Q99LP6|GRPE1_MOUSE	Q99LP6	sp|Q99LP6|GRPE1_MOUSE;tr|Q3UTB8|Q3UTB8_MOUSE	GrpE protein homolog 1, mitochondrial OS=Mus musculus OX=10090 GN=Grpel1 PE=1 SV=1;GrpE protein homolog OS=Mus musculus OX=10090 GN=Grpel1 PE=2 SV=1		Grpel1	8.58	-0.527189	6	6	6	ATQSVPKEEISNNNPHLK;DLLEVADILEK;FDPYEHEALFHTPVEGKEPGTVALVSK;SLYEGLVMTEVQIQK;TDPPSADKTLLEEK;TLRPALVGVVK		ATQSVPKEEISNNNPHLK;DLLEVADILEK;FDPYEHEALFHTPVEGKEPGTVALVSK;SLYEGLVMTEVQIQK;TDPPSADKTLLEEK;TLRPALVGVVK	44.2	24.307	217	0	15.002	OLD+S-1;OLD+S-2;OLD+S-3;OLD-1;OLD-2;OLD-3;YOUG-1;YOUG-2;YOUG-3			47039000	31776000	27169000	42008000	42231000	61822000	48687000	35328000	0.725615	--	0.185556	0.2944	0.2337
705	tr|Q8BN43|Q8BN43_MOUSE	Q8BN43	tr|Q8BN43|Q8BN43_MOUSE;tr|Q3UNG3|Q3UNG3_MOUSE;tr|Q3U5N2|Q3U5N2_MOUSE;sp|Q64282|IFIT1_MOUSE;tr|Q3U7A2|Q3U7A2_MOUSE;tr|Q3U5K8|Q3U5K8_MOUSE;tr|Q3U726|Q3U726_MOUSE	Interferon-induced protein with tetratricopeptide repeats 1-like OS=Mus musculus OX=10090 GN=Ifit1 PE=2 SV=1;Interferon-induced protein with tetratricopeptide repeats 1-like OS=Mus musculus OX=10090 GN=Ifit1 PE=2 SV=1;Interferon-induced protein with tetratricopeptide repeats 1-like OS=Mus musculus OX=10090 GN=Ifit1 PE=2 SV=1;Interferon-induced protein with tetratricopeptide repeats 1 OS=Mus muscu…		Ifit1	6.97	-0.516631	18	17	18	AITLYLK;ALKVEPENPEYNTGYAVVAYR;ALQASPSSGYLHYQK;EAEALIQSEQLSK;EAEALIQSEQLSKR;EFSSPFR;GENADGDQVMENLLQLR;ISEQVQFLDIK;LLFENNDIPDLEVR;LNPEDPYLK;LQDLGEHVEAEAHIEEALSSTSCQSYVIR;QDLDDNFISLEPLR;QDLDDNFISLEPLRK;QSEDKAITLYLK;RQDNVQELAQQAIHEFQETLK;TLVAHIEQDIHLR;VEPENPEYNTGYAVVAYR;VLLALK	(Acetyl (Protein N-term))GENADGDQVMENLLQLR	AITLYLK;ALKVEPENPEYNTGYAVVAYR;ALQASPSSGYLHYQK;EAEALIQSEQLSK;EAEALIQSEQLSKR;EFSSPFR;GENADGDQVMENLLQLR;ISEQVQFLDIK;LLFENNDIPDLEVR;LNPEDPYLK;LQDLGEHVEAEAHIEEALSSTSCQSYVIR;QDLDDNFISLEPLR;QDLDDNFISLEPLRK;QSEDKAITLYLK;RQDNVQELAQQAIHEFQETLK;TLVAHIEQDIHLR;VEPENPEYNTGYAVVAYR;VLLALK	44.1	53.738	463	0	178.59	OLD+S-1;OLD+S-2;OLD-1;OLD-3;YOUG-1;YOUG-2;YOUG-3			5078100	4579600	0	10356000	0	8871800	9613900	4828850	0.502278	down	0.0178435	0.073	0.1092
707	sp|Q9Z0G0|GIPC1_MOUSE	Q9Z0G0	sp|Q9Z0G0|GIPC1_MOUSE	PDZ domain-containing protein GIPC1 OS=Mus musculus OX=10090 GN=Gipc1 PE=1 SV=1		Gipc1	5.65	-0.303904	11	11	11	AIEKVDDLLESYMGIR;DTELAATMVELGK;GPATVEDLPSAFEEK;KAFDMISQR;KKAPPLVENEEAEPSR;LVFHTQLAHGSPTGR;NPDELAEALDER;SAGGHPGSGPQLGTGR;SGLGVGEPGPLGGSAAGESQMGLPPPPAALRPR;SRGPATVEDLPSAFEEK;VDDLLESYMGIR		AIEKVDDLLESYMGIR;DTELAATMVELGK;GPATVEDLPSAFEEK;KAFDMISQR;KKAPPLVENEEAEPSR;LVFHTQLAHGSPTGR;NPDELAEALDER;SAGGHPGSGPQLGTGR;SGLGVGEPGPLGGSAAGESQMGLPPPPAALRPR;SRGPATVEDLPSAFEEK;VDDLLESYMGIR	44.1	36.129	333	0	45.344	OLD+S-1;OLD+S-2;OLD+S-3;OLD-1;OLD-2;OLD-3;YOUG-1;YOUG-2;YOUG-3			250740000	299440000	171540000	199030000	261240000	278180000	246150000	2.40573e+08	0.977344	--	0.851561	0.2683	0.1693
710	tr|Q3UYP2|Q3UYP2_MOUSE	Q3UYP2	tr|Q3UYP2|Q3UYP2_MOUSE;tr|Q3TVT6|Q3TVT6_MOUSE;sp|Q9CQF9|PCYOX_MOUSE;tr|Q99JK4|Q99JK4_MOUSE	Prenylcys_lyase domain-containing protein OS=Mus musculus OX=10090 GN=Pcyox1 PE=2 SV=1;Prenylcys_lyase domain-containing protein OS=Mus musculus OX=10090 GN=Pcyox1 PE=2 SV=1;Prenylcysteine oxidase 1 OS=Mus musculus OX=10090 GN=Pcyox1 PE=1 SV=1;Pcyox1 protein (Fragment) OS=Mus musculus OX=10090 GN=Pcyox1 PE=2 SV=1		Pcyox1	6.29	-0.12297	15	15	15	CPSIILHDR;ELGLSSVPASGGLVGVYNGK;IAIVGAGIGGTSSAYYLR;IDVFEREEVGGR;KPWLSYPHYEPPQK;LFLSYDYAVR;LMHAIGGDDYVR;MHMWVEDLLDK;NFDPPIEEFNDPYQQLVTTFIK;QKEGPPPAVDGMHVWK;TGSETHSDFYDIVLVAAPLNR;VQGHDYEAGGSVIHPLNLHMK;WNGNEDMIDQDDLYER;YGFQSLR;YQSHDYAFSSVEK	ELGLSSVPASGGLVGVYN(Deamidation (NQ))GK;(Gln->pyro-Glu)QKEGPPPAVDGMHVWK;WN(Deamidation (NQ))GNEDMIDQDDLYER	CPSIILHDR;ELGLSSVPASGGLVGVYNGK;IAIVGAGIGGTSSAYYLR;IDVFEREEVGGR;KPWLSYPHYEPPQK;LFLSYDYAVR;LMHAIGGDDYVR;MHMWVEDLLDK;NFDPPIEEFNDPYQQLVTTFIK;QKEGPPPAVDGMHVWK;TGSETHSDFYDIVLVAAPLNR;VQGHDYEAGGSVIHPLNLHMK;WNGNEDMIDQDDLYER;YGFQSLR;YQSHDYAFSSVEK	44	56.466	505	0	119.2	OLD+S-1;OLD+S-2;OLD+S-3;OLD-1;OLD-2;OLD-3;YOUG-1;YOUG-2;YOUG-3	122;486		846580000	562260000	817740000	485310000	421610000	412120000	439680000	7.42193e+08	1.68803	up	0.0222546	0.2109	0.0905
711	tr|A0A1W2P7X0|A0A1W2P7X0_MOUSE	A0A1W2P7X0	tr|A0A1W2P7X0|A0A1W2P7X0_MOUSE;tr|E9QMV2|E9QMV2_MOUSE;tr|C6EQJ5|C6EQJ5_MOUSE;sp|Q4KML4|ABRAL_MOUSE	Costars family protein ABRACL (Fragment) OS=Mus musculus OX=10090 GN=Abracl PE=1 SV=1;Costars family protein ABRACL OS=Mus musculus OX=10090 GN=Abracl PE=1 SV=1;Costars family protein ABRACL OS=Mus musculus OX=10090 PE=2 SV=1;Costars family protein ABRACL OS=Mus musculus OX=10090 GN=Abracl PE=1 SV=1		Abracl	9.03	-0.278947	2	2	2	FGVLFQDDR;MNVEHEVNLLVEEIHR	(Acetyl (Protein N-term))M(Oxidation (M))NVEHEVNLLVEEIHR;(Acetyl (Protein N-term))MNVEHEVNLLVEEIHR;(Acetyl (Protein N-term))MN(Deamidation (NQ))VEHEVNLLVEEIHR	FGVLFQDDR;MNVEHEVNLLVEEIHR	43.9	6.4374	57	0	19.456	OLD+S-1;OLD+S-2;OLD+S-3;OLD-1;OLD-2;OLD-3;YOUG-1;YOUG-2;YOUG-3	2;8	1	4583100000	3907800000	4621200000	3774300000	3645600000	3586300000	3.66873e+09	4370700000	1.19134	--	0.038204	0.0918	0.0262
715	sp|O35646|CAN6_MOUSE	O35646	sp|O35646|CAN6_MOUSE;tr|Q80VZ1|Q80VZ1_MOUSE	Calpain-6 OS=Mus musculus OX=10090 GN=Capn6 PE=1 SV=2;Calpain 6 OS=Mus musculus OX=10090 GN=Capn6 PE=2 SV=1		Capn6	6.75	-0.419345	27	27	27	DTFLQNPQYIFTVPEDGHK;ELESVVGCWTVDDDPLMNR;ELTLDMPK;GSYVLVPTMFQHGR;GYTYTMTDIR;GYTYTMTDIRK;IFSEVPVQLR;KELESVVGCWTVDDDPLMNR;KYANETVNPYLIIK;LFCDPTFLPENDSLFFNR;LVEVFSTEK;MGRPDNYIIGFELFK;MSCWNLAR;NTVHAIFDTQAIFYR;NVNNPVFGR;QEWSGPWSEISEEWQQLTVTDR;QEWSGPWSEISEEWQQLTVTDRK;RPQDISDDPHLIVGNISNHQLIQGR;RTTDIPIIIQVWNSR;TSEFLLR;TTDIPIIIQVWNSR;VIMSLQQK;VVTQITVHSAEGLEK;VVTQITVHSAEGLEKK;YAGIFHFR;YANETVNPYLIIK;YTDLVEEK…	RPQDISDDPHLIVGNISN(Deamidation (NQ))HQLIQGR;TTDIPIIIQVWN(Deamidation (NQ))SR	DTFLQNPQYIFTVPEDGHK;ELESVVGCWTVDDDPLMNR;ELTLDMPK;GSYVLVPTMFQHGR;GYTYTMTDIR;GYTYTMTDIRK;IFSEVPVQLR;KELESVVGCWTVDDDPLMNR;KYANETVNPYLIIK;LFCDPTFLPENDSLFFNR;LVEVFSTEK;MGRPDNYIIGFELFK;MSCWNLAR;NTVHAIFDTQAIFYR;NVNNPVFGR;QEWSGPWSEISEEWQQLTVTDR;QEWSGPWSEISEEWQQLTVTDRK;RPQDISDDPHLIVGNISNHQLIQGR;RTTDIPIIIQVWNSR;TSEFLLR;TTDIPIIIQVWNSR;VIMSLQQK;VVTQITVHSAEGLEK;VVTQITVHSAEGLEKK;YAGIFHFR;YANETVNPYLIIK;YTDLVEEK…	43.8	74.542	641	0	183.26	OLD+S-1;OLD+S-2;OLD+S-3;OLD-1;OLD-2;OLD-3;YOUG-1;YOUG-2;YOUG-3	70;584		434910000	559160000	382160000	558020000	580360000	539730000	559370000	4.58743e+08	0.820107	--	0.137643	0.1981	0.0364
719	sp|Q3V1T4|P3H1_MOUSE	Q3V1T4	sp|Q3V1T4|P3H1_MOUSE;tr|A6PW84|A6PW84_MOUSE;tr|A2A7Q5|A2A7Q5_MOUSE	Prolyl 3-hydroxylase 1 OS=Mus musculus OX=10090 GN=P3h1 PE=1 SV=2;Procollagen-proline 3-dioxygenase OS=Mus musculus OX=10090 GN=P3h1 PE=1 SV=1;Procollagen-proline 3-dioxygenase OS=Mus musculus OX=10090 GN=P3h1 PE=1 SV=1		P3h1	5.03	-0.462382	21	21	21	AVAAAHTFFVGNPEHMEMR;AVGFSSGTENPHGVK;CATELPWAPDLDLGPDPSLSQDPGAAALHDLR;CLGPPSAHLLSEELDLEFNKR;EADFRDLEAKPHMHEFR;EGGPLLYEGISLTMNSK;EIETLVEEK;FFGAVLR;FYGVTVLK;GDWPGVVLNMER;ISQEIGNLMK;LTNAAATSGDGYR;LTNAAATSGDGYRGQTSPHTPNEK;LYSEEKPQEAVPHLEAALQEYFVADEECR;MLFSPEEVDLPQEQPLPDQQGSPEPGEESLSDR;MLFSPEEVDLPQEQPLPDQQGSPEPGEESLSDRGSLHKDEL;QNCVTELASHPSR;QNLDYYQTMSGVK;TVTAEVQPQCGR;VMESYFR;VVMDGVISDDECQELQR	EGGPLLYEGISLTMN(Deamidation (NQ))SK;LTN(Deamidation (NQ))AAATSGDGYR;LTN(Deamidation (NQ))AAATSGDGYRGQTSPHTPNEK	AVAAAHTFFVGNPEHMEMR;AVGFSSGTENPHGVK;CATELPWAPDLDLGPDPSLSQDPGAAALHDLR;CLGPPSAHLLSEELDLEFNKR;EADFRDLEAKPHMHEFR;EGGPLLYEGISLTMNSK;EIETLVEEK;FFGAVLR;FYGVTVLK;GDWPGVVLNMER;ISQEIGNLMK;LTNAAATSGDGYR;LTNAAATSGDGYRGQTSPHTPNEK;LYSEEKPQEAVPHLEAALQEYFVADEECR;MLFSPEEVDLPQEQPLPDQQGSPEPGEESLSDR;MLFSPEEVDLPQEQPLPDQQGSPEPGEESLSDRGSLHKDEL;QNCVTELASHPSR;QNLDYYQTMSGVK;TVTAEVQPQCGR;VMESYFR;VVMDGVISDDECQELQR	43.7	83.65	739	0	150.89	OLD+S-1;OLD+S-2;OLD+S-3;OLD-1;OLD-2;OLD-3;YOUG-1;YOUG-2;YOUG-3	465;494		120820000	205930000	151490000	162610000	225540000	201320000	196490000	1.59413e+08	0.811305	--	0.28527	0.2704	0.1615
725	tr|Q61833|Q61833_MOUSE	Q61833	tr|Q61833|Q61833_MOUSE;tr|A2ACG7|A2ACG7_MOUSE;sp|Q9DBG6|RPN2_MOUSE;tr|Q3U505|Q3U505_MOUSE	Dolichyl-diphosphooligosaccharide--protein glycosyltransferase subunit 2 OS=Mus musculus OX=10090 GN=Rpn2 PE=2 SV=1;Dolichyl-diphosphooligosaccharide--protein glycosyltransferase subunit 2 OS=Mus musculus OX=10090 GN=Rpn2 PE=1 SV=1;Dolichyl-diphosphooligosaccharide--protein glycosyltransferase subunit 2 OS=Mus musculus OX=10090 GN=Rpn2 PE=1 SV=1;Dolichyl-diphosphooligosaccharide--protein glycosyl…		Rpn2	5.54	0.0710049	24	24	24	EDQVIQLMNTIFSK;EETVLATVQALQTASHLSQQADLR;FELDTSER;FPEEEAPSTVLSQSLFTPK;ISTEVGITNVDLSTVDKDQSIAPK;KNFESLSEAFSVASAAAALSQNR;LGKEETVLATVQALQTASHLSQQADLR;LMDHVGTEPSMKEDQVIQLMNTIFSK;LQVSNVLSQPLAQAAVK;LQVSNVLSQPLAQAAVKLEHAK;LSSGYYDFSVR;NFESLSEAFSVASAAAALSQNR;NIVEEIEDLVAR;NPILWNVADVVIK;NVYKFELDTSER;QEIQHLFR;QEIQHLFREPEK;TGQEVVFVAEPDNK;TGQEVVFVAEPDNKNVYK;TGQEVVFVAEPDNKNVYKFELDTSER;TPFSLVGNVFELNFK;VKISTEVGITN…	LM(Oxidation (M))DHVGTEPSMKEDQVIQLMNTIFSK;(Gln->pyro-Glu)QEIQHLFR;(Gln->pyro-Glu)QEIQHLFREPEK	EDQVIQLMNTIFSK;EETVLATVQALQTASHLSQQADLR;FELDTSER;FPEEEAPSTVLSQSLFTPK;ISTEVGITNVDLSTVDKDQSIAPK;KNFESLSEAFSVASAAAALSQNR;LGKEETVLATVQALQTASHLSQQADLR;LMDHVGTEPSMKEDQVIQLMNTIFSK;LQVSNVLSQPLAQAAVK;LQVSNVLSQPLAQAAVKLEHAK;LSSGYYDFSVR;NFESLSEAFSVASAAAALSQNR;NIVEEIEDLVAR;NPILWNVADVVIK;NVYKFELDTSER;QEIQHLFR;QEIQHLFREPEK;TGQEVVFVAEPDNK;TGQEVVFVAEPDNKNVYK;TGQEVVFVAEPDNKNVYKFELDTSER;TPFSLVGNVFELNFK;VKISTEVGITN…	43.5	66.301	607	0	323.31	OLD+S-1;OLD+S-2;OLD+S-3;OLD-1;OLD-2;OLD-3;YOUG-1;YOUG-2;YOUG-3		209	794800000	1110200000	797840000	1599500000	1590600000	1537600000	1575900000	9.00947e+08	0.571703	down	0.0341773	0.2011	0.0212
726	sp|Q9CQW2|ARL8B_MOUSE	Q9CQW2	sp|Q9CQW2|ARL8B_MOUSE;tr|A0A0N4SVB8|A0A0N4SVB8_MOUSE;tr|Q9DAB3|Q9DAB3_MOUSE	ADP-ribosylation factor-like protein 8B OS=Mus musculus OX=10090 GN=Arl8b PE=1 SV=1;ADP-ribosylation factor-like protein 8B OS=Mus musculus OX=10090 GN=Arl8b PE=1 SV=1;ADP-ribosylation factor-like protein 8B OS=Mus musculus OX=10090 GN=Arl8b PE=2 SV=1		Arl8b	8.67	-0.272043	9	4	9	DLPNALDEK;DNIDITLQWLIQHSK;EKDNIDITLQWLIQHSK;GVNAIVYMIDAADR;GVNAIVYMIDAADREK;LLDWFR;MNLSAIQDR;NELHNLLDKPQLQGIPVLVLGNK;NELHNLLDKPQLQGIPVLVLGNKR	GVN(Deamidation (NQ))AIVYMIDAADREK	DLPNALDEK;DNIDITLQWLIQHSK;EKDNIDITLQWLIQHSK;GVNAIVYMIDAADR;GVNAIVYMIDAADREK;LLDWFR;MNLSAIQDR;NELHNLLDKPQLQGIPVLVLGNK;NELHNLLDKPQLQGIPVLVLGNKR	43.5	21.539	186	0	56.043	OLD+S-1;OLD+S-2;OLD+S-3;OLD-1;OLD-2;OLD-3;YOUG-1;YOUG-2;YOUG-3	90		458100000	580820000	515560000	272510000	306130000	325750000	3.01463e+08	518160000	1.71882	up	0.00332054	0.1185	0.0893
732	sp|O88958|GNPI1_MOUSE	O88958	sp|O88958|GNPI1_MOUSE;tr|Q6A0D9|Q6A0D9_MOUSE;tr|A0A494B9X2|A0A494B9X2_MOUSE;tr|Q8BK00|Q8BK00_MOUSE;tr|Q3TKA0|Q3TKA0_MOUSE;tr|D3Z0R5|D3Z0R5_MOUSE;tr|A0A494BB68|A0A494BB68_MOUSE	Glucosamine-6-phosphate isomerase 1 OS=Mus musculus OX=10090 GN=Gnpda1 PE=1 SV=3;Glucosamine-6-phosphate isomerase (Fragment) OS=Mus musculus OX=10090 GN=Gnpda1 PE=2 SV=1;Glucosamine-6-phosphate deaminase OS=Mus musculus OX=10090 GN=Gnpda1 PE=1 SV=1;Glucosamine-6-phosphate isomerase (Fragment) OS=Mus musculus OX=10090 GN=Gnpda1 PE=2 SV=1;Glucosamine-6-phosphate isomerase (Fragment) OS=Mus musculu…		Gnpda1	6.12	-0.220069	8	6	8	AIEEGVNHMWTVSAFQQHPR;EVMILITGAHK;HIDIHPENTHILDGNAADLQAECDAFEEK;LIEYYKNGDLSFQYVK;LIILEHYSQASEWAAK;LVDPLYSIK;TFNMDEYVGLPR;TLAMDTILANAR	LIEYYKN(Deamidation (NQ))GDLSFQYVK;TFN(Deamidation (NQ))MDEYVGLPR;TLAMDTILAN(Deamidation (NQ))AR	AIEEGVNHMWTVSAFQQHPR;EVMILITGAHK;HIDIHPENTHILDGNAADLQAECDAFEEK;LIEYYKNGDLSFQYVK;LIILEHYSQASEWAAK;LVDPLYSIK;TFNMDEYVGLPR;TLAMDTILANAR	43.3	32.549	289	0	45.699	OLD+S-1;OLD+S-2;OLD+S-3;OLD-1;OLD-2;OLD-3;YOUG-1;YOUG-2;YOUG-3	58;70;170		249900000	242330000	274670000	200360000	132980000	182380000	1.71907e+08	2.55633e+08	1.48705	--	0.0340059	0.0662	0.203
733	sp|Q3TZZ7|ESYT2_MOUSE	Q3TZZ7	sp|Q3TZZ7|ESYT2_MOUSE	Extended synaptotagmin-2 OS=Mus musculus OX=10090 GN=Esyt2 PE=1 SV=1		Esyt2	7.63	-0.256213	27	27	27	ACDLPAWVHFPDTER;ADKDQASDGLSSALLILYLDSAR;ALALLEDEEQAVR;EPTPSIASDISLPIATQELR;FQLSNSGPNSTLK;GANAHLSTFSFTK;GWTQWYDLTEDGTRPQVIT;IHFIEAQDLQGK;IHFIEAQDLQGKDTYLK;IPLSQLLTSDNMTINQR;ITVPLVSEVQIAQLR;LEWLTLMPDAANLDK;LIVVVHSCR;LLDEWFTLDEVPK;LLDEWFTLDEVPKGK;MYLLPDK;MYLLPDKR;NLIAFSEDGSDPYVR;QERPPDYQHSAQVK;RQDLEVEVKDEQHQCSLGSLR;SDPYGIIR;SEPEAPGSALSVDLPGLLGQLAR;SSAGGEGPEAGPGR;SSSSLLASPSHIAAKEPTPSIASDISLPIATQELR;T…	FQLSNSGPN(Deamidation (NQ))STLK;FQLSN(Deamidation (NQ))SGPN(Deamidation (NQ))STLK;IPLSQLLTSDNMTIN(Deamidation (NQ))QR;(Gln->pyro-Glu)QERPPDYQHSAQVK;(Acetyl (Protein N-term))SSAGGEGPEAGPGR;VDVGQQPLRVN(Deamidation (NQ))GVK	ACDLPAWVHFPDTER;ADKDQASDGLSSALLILYLDSAR;ALALLEDEEQAVR;EPTPSIASDISLPIATQELR;FQLSNSGPNSTLK;GANAHLSTFSFTK;GWTQWYDLTEDGTRPQVIT;IHFIEAQDLQGK;IHFIEAQDLQGKDTYLK;IPLSQLLTSDNMTINQR;ITVPLVSEVQIAQLR;LEWLTLMPDAANLDK;LIVVVHSCR;LLDEWFTLDEVPK;LLDEWFTLDEVPKGK;MYLLPDK;MYLLPDKR;NLIAFSEDGSDPYVR;QERPPDYQHSAQVK;RQDLEVEVKDEQHQCSLGSLR;SDPYGIIR;SEPEAPGSALSVDLPGLLGQLAR;SSAGGEGPEAGPGR;SSSSLLASPSHIAAKEPTPSIASDISLPIATQELR;T…	43.3	94.138	845	0	191.74	OLD+S-1;OLD+S-2;OLD+S-3;OLD-1;OLD-2;OLD-3;YOUG-1;YOUG-2;YOUG-3	174;556;567		461660000	574010000	466150000	371840000	395040000	349050000	3.71977e+08	5.00607e+08	1.3458	--	0.0211002	0.1271	0.0618
734	tr|Q542D9|Q542D9_MOUSE	Q542D9	tr|Q542D9|Q542D9_MOUSE;sp|Q62351|TFR1_MOUSE;tr|Q8C872|Q8C872_MOUSE	Transferrin receptor protein 1 OS=Mus musculus OX=10090 GN=Tfrc PE=1 SV=1;Transferrin receptor protein 1 OS=Mus musculus OX=10090 GN=Tfrc PE=1 SV=1;Transferrin receptor protein 1 OS=Mus musculus OX=10090 GN=Tfrc PE=1 SV=1		Tfrc	6.13	-0.259633	28	28	28	AFTYINLDK;AGEITFAEK;DSNWISKVEK;EAGSQKDESLAYYIENQFHEFK;GYEEPDRYVVVGAQR;ILNIFGVIK;LAADEEENADNNMK;LAETEETDKSETMETEDVPTSSR;LAQVFSDMISK;LDTYEALTQK;LDTYEALTQKVPQLNQMVR;LLSFMK;LNSIEFADTIK;LTHDVELNLDYEMYNSK;LYWADLK;QVDGDNSHVEMK;RILNIFGVIK;SAFSNLFGGEPLSYTR;SETMETEDVPTSSR;SSIGQNMVTIVQSNGNLDPVESPEGYVAFSKPTEVSGK;SSVGTGLLLK;TAAEVAGQLIIK;TLLSEKLNSIEFADTIK;VANAQSFNAIGVLIYMDK;VEYHFLSPYVSPR;VPQLNQMVR;VSASPLLYTLMG…	LAADEEENADN(Deamidation (NQ))NMK;LAETEETDKSETM(Oxidation (M))ETEDVPTSSR;LN(Deamidation (NQ))SIEFADTIK;(Gln->pyro-Glu)QVDGDNSHVEMK;SSIGQNMVTIVQ(Deamidation (NQ))SNGNLDPVESPEGYVAFSKPTEVSGK;TLLSEKLN(Deamidation (NQ))SIEFADTIK	AFTYINLDK;AGEITFAEK;DSNWISKVEK;EAGSQKDESLAYYIENQFHEFK;GYEEPDRYVVVGAQR;ILNIFGVIK;LAADEEENADNNMK;LAETEETDKSETMETEDVPTSSR;LAQVFSDMISK;LDTYEALTQK;LDTYEALTQKVPQLNQMVR;LLSFMK;LNSIEFADTIK;LTHDVELNLDYEMYNSK;LYWADLK;QVDGDNSHVEMK;RILNIFGVIK;SAFSNLFGGEPLSYTR;SETMETEDVPTSSR;SSIGQNMVTIVQSNGNLDPVESPEGYVAFSKPTEVSGK;SSVGTGLLLK;TAAEVAGQLIIK;TLLSEKLNSIEFADTIK;VANAQSFNAIGVLIYMDK;VEYHFLSPYVSPR;VPQLNQMVR;VSASPLLYTLMG…	43.3	85.73	763	0	304.88	OLD+S-1;OLD+S-2;OLD+S-3;OLD-1;OLD-2;OLD-3;YOUG-1;YOUG-2;YOUG-3	47;50;51;138;200;201;207;209;211	113	374980000	530340000	436810000	642960000	709350000	687020000	6.79777e+08	4.47377e+08	0.658123	down	0.0148984	0.1748	0.0497
739	sp|P06837|NEUM_MOUSE	P06837	sp|P06837|NEUM_MOUSE	Neuromodulin OS=Mus musculus OX=10090 GN=Gap43 PE=1 SV=1		Gap43	4.63	-1.28987	6	6	6	AAQPPTETAESSQAEEEKDAVDEAKPK;EGDGSATTDAAPATSPK;EGDGSATTDAAPATSPKAEEPSK;EGDGSATTDAAPATSPKAEEPSKAGDAPSEEK;QADVPAAVTDAAATTPAAEDAATK;QDEGKEDPEADQEHA	(Gln->pyro-Glu)QADVPAAVTDAAATTPAAEDAATK;(Gln->pyro-Glu)QDEGKEDPEADQEHA	AAQPPTETAESSQAEEEKDAVDEAKPK;EGDGSATTDAAPATSPK;EGDGSATTDAAPATSPKAEEPSK;EGDGSATTDAAPATSPKAEEPSKAGDAPSEEK;QADVPAAVTDAAATTPAAEDAATK;QDEGKEDPEADQEHA	43.2	23.632	227	0	79.156	OLD+S-1;OLD+S-2;OLD+S-3;OLD-1;OLD-2;OLD-3;YOUG-1;YOUG-2;YOUG-3			687830000	673380000	461850000	1738200000	1413700000	1460500000	1.53747e+09	6.07687e+08	0.395252	down	0.00287421	0.2082	0.1141
[truncated: 1,426 more rows]

## Sheet: old+s-young
Index	Majority protein	Accession	Majority protein group	Protein Des.	Protein Sequence	Gene name	Isoelectric Point	GRAVY	Peptide Number	Unique Peptide Number	Unique + razor Peptide Number	Peptides	Mod. Peptides	Unique + razor Peptides	Sequence coverage [%]	Mass [kDa]	Length	Q-value	Score	Found in samples	Deamidation (NQ) site positions	Oxidation (M) site positions	OLD+S-1	OLD+S-2	OLD+S-3	OLD-1	OLD-2	OLD-3	YOUG-1	YOUG-2	YOUG-3	old	old+s	old+s/old	old+s/old_DiffStat	old+s/old_pvalue	old+s/young	old+s/young_DiffStat	old+s/young_pvalue	old+s_CV	old/young	old/young_DiffStat	old/young_pvalue	old_CV	young	young_CV
[truncated: 1,873 more rows]

## Sheet: old+s-old
Index	Majority protein	Accession	Majority protein group	Protein Des.	Protein Sequence	Gene name	Isoelectric Point	GRAVY	Peptide Number	Unique Peptide Number	Unique + razor Peptide Number	Peptides	Mod. Peptides	Unique + razor Peptides	Sequence coverage [%]	Mass [kDa]	Length	Q-value	Score	Found in samples	Deamidation (NQ) site positions	Oxidation (M) site positions	OLD+S-1	OLD+S-2	OLD+S-3	OLD-1	OLD-2	OLD-3	YOUG-1	YOUG-2	YOUG-3	old	old+s	old+s/old	old+s/old_DiffStat	old+s/old_pvalue	old+s/young	old+s/young_DiffStat	old+s/young_pvalue	old+s_CV	old/young	old/young_DiffStat	old/young_pvalue	old_CV	young	young_CV
[truncated: 1,282 more rows]

[truncated: 1 more sheets: All_Diff]
